# Supplementary material for: (2-Hy­droxy­phen­yl)(4,2′:4′,4′′-terpyridin-6′-yl)methanone
Source: IUCrdata. 2020 Jul 10;5(Pt 7):x200857. doi: 10.1107/S2414314620008573 (PMC9462256; doi:10.1107/S2414314620008573)
Supplement: Supplementary file 1 [file x-05-x200857-sup1.cif]

##############################################################################
#                                                                            #
# This CIF contains the data for a data article accepted for                 #
# publication in IUCrData. It conforms to the requirements of                #
# Notes for Authors for IUCrData, and has been                               #
# peer reviewed under the auspices of IUCrData.                              #
#                                                                            #
# Full details of the Crystallographic Information File format               #
# are given in the paper "The Crystallographic Information File (CIF):       #
# a New Standard Archive File for Crystallography" by S. R. Hall, F. H.      #
# Allen and I. D. Brown [Acta Cryst. (1991), A47, 655-685].                  #
#                                                                            #
# The current version of the core CIF dictionary is obtainable from          #
# ftp://ftp.iucr.org/pub/cif_core.dic.                                       #
#                                                                            #
# Software is freely available for graphical display of the structure(s)     #
# in this CIF. For information consult the CIF software page                 #
# http://www.iucr.org/resources/cif/software.                                #
#                                                                            #
# This file may be used for bona fide research purposes within the           #
# scientific community so long as proper attribution is given to the data    # 
# article from which it was obtained.                                        #
#                                                                            #
##############################################################################
data_global
_audit_creation_method     'WinGX routine CIF_UPDATE'
_journal_date_recd_electronic     2020-05-27
_journal_date_accepted     2020-06-25
_journal_name_full     'IUCrData'
_journal_year     2020
_journal_volume     5
_journal_issue      7
_journal_page_first     0
_journal_page_last     0
_journal_paper_category     HO
_journal_paper_doi     10.1107/S2414314620008573
_journal_coeditor_code     ZQ4040
_publ_contact_author_name
;
'Noor Shahina Begum'               'Kiran B. Manjappa'
;
_publ_contact_author_address
;
 Department of Chemistry           Graduate Program for Biomedical
 Bangalore University              and Materials Science
 Jnana Bharathi Campus             Tunghai University
 Bangalore,560056                  No. 1727, Sec. 4,
 India.                            Taiwan Boulevard,
                                   Xitun District,
                                   Taichung,40704
                                   Taiwan.
;
_publ_contact_author_email     'noorsb05@gmail.com, kiran@thu.edu.tw'
_publ_contact_author_phone     '(91) 80 2296 1344',   '(88) 69 7032 7172'
_publ_section_title
;
(2-Hydroxyphenyl)(4,2':4',4''-terpyridin-6'-yl)methanone
;
_publ_section_title_footnote     .
loop_
    _publ_author_name
    _publ_author_address
    'S. Devika'
;
 Department of Chemistry,
 Bangalore University,
 Jnana Bharathi Campus,
 Bangalore-560 056,
 Karnataka,
 India
;
    'Noor Shahina Begum'
;
 Department of Chemistry,
 Bangalore University,
 Jnana Bharathi Campus,
 Bangalore-560 056,
 Karnataka,
 India
;
    'Kiran B. Manjappa'
;
Graduate Program for Biomedical and Materials Science,
Department of Chemistry,
Tunghai University,
No. 1727, Sec. 4,
Taiwan Boulevard,
Xitun District,
Taichung-40704,
Taiwan
;
    'Ding-Yah Yang'
;
Graduate Program for Biomedical and Materials Science,
Department of Chemistry,
Tunghai University,
No. 1727, Sec. 4,
Taiwan Boulevard, Xitun District,
Taichung-40704,
Taiwan
;
_publ_section_synopsis
;
The crystal structure of the title compound exhibits an intramolecular O---H...O
hydrogen bond and is consolidated by C---H...O and C---H...N hydrogen-bonding
interactions.
;
data_I
_database_code_depnum_ccdc_archive 'CCDC 2012289'
_audit_creation_method     'SHELXL-2018/3'
_chemical_name_systematic
;
(2-Hydroxyphenyl)(4,2':4',4''-terpyridin-6'-yl)methanone
;
_chemical_name_common     ?
_chemical_formula_moiety     'C22 H15 N3 O2'
_chemical_formula_sum     'C22 H15 N3 O2'
_chemical_formula_iupac     'C22 H15 N3 O2'
_chemical_formula_weight     353.37
_chemical_melting_point     ?
_chemical_absolute_configuration     ?
_space_group_crystal_system     orthorhombic
_space_group_name_H-M_alt     'P 21 21 21'
_space_group_name_Hall     'P 2ac 2ab'
loop_
    _space_group_symop_operation_xyz
    'x, y, z'
    '-x+1/2, -y, z+1/2'
    '-x, y+1/2, -z+1/2'
    'x+1/2, -y+1/2, -z'
_cell_length_a     7.2994(2)
_cell_length_b     9.6105(3)
_cell_length_c     23.9296(8)
_cell_angle_alpha     90
_cell_angle_beta     90
_cell_angle_gamma     90
_cell_volume     1678.68(9)
_cell_formula_units_Z     4
_cell_measurement_reflns_used     9903
_cell_measurement_theta_min     2.9
_cell_measurement_theta_max     26.3
_cell_measurement_temperature     150(2)
_exptl_crystal_description     parallelepiped
_exptl_crystal_colour     yellow
_exptl_crystal_size_max     0.480
_exptl_crystal_size_mid     0.250
_exptl_crystal_size_min     0.180
_exptl_crystal_density_diffrn     1.398
_exptl_crystal_density_meas     ?
_exptl_crystal_density_method     'not measured'
_exptl_crystal_F_000     736
_exptl_absorpt_coefficient_mu     0.092
_exptl_absorpt_correction_type     multi-scan
_exptl_absorpt_process_details
;
(SADABS; Bruker, 1998)
;
_exptl_absorpt_correction_T_min     0.8785
_exptl_absorpt_correction_T_max     0.9281
_diffrn_ambient_temperature     150(2)
_diffrn_source     'fine-focus sealed tube'
_diffrn_radiation_type     MoK\a
_diffrn_radiation_wavelength     0.71073
_diffrn_measurement_device_type     'Bruker SMART APEX CCD'
_diffrn_measurement_method     '\w scans'
_diffrn_detector_area_resol_mean     ?
_diffrn_reflns_number     23873
_diffrn_reflns_av_R_equivalents     0.0412
_diffrn_reflns_av_unetI/netI     0.0262
_diffrn_reflns_theta_min     3.3
_diffrn_reflns_theta_max     26.4
_diffrn_reflns_theta_full     25.242
_diffrn_measured_fraction_theta_max     0.994
_diffrn_measured_fraction_theta_full     0.997
_diffrn_reflns_limit_h_min     -9
_diffrn_reflns_limit_h_max     8
_diffrn_reflns_limit_k_min     -12
_diffrn_reflns_limit_k_max     11
_diffrn_reflns_limit_l_min     -29
_diffrn_reflns_limit_l_max     29
_refine_special_details
;
The hydroxy H atom was located in the Fourier maps and freyly
refined, while all other H atoms were fixed geometrically and allow to ride on
their parent carbon atoms, with a C---H distance of 0.95 \%A and
<i>U</i>~iso~(H) = 1.2<i>U</i>~eq~(C).
;
_reflns_number_total     3416
_reflns_number_gt     3003
_reflns_threshold_expression     'I > 2\s(I)'
_refine_ls_structure_factor_coef     Fsqd
_refine_ls_matrix_type     full
_refine_ls_R_factor_all     0.0481
_refine_ls_R_factor_gt     0.0377
_refine_ls_wR_factor_gt     0.0823
_refine_ls_wR_factor_ref     0.0876
_refine_ls_goodness_of_fit_ref     1.103
_refine_ls_restrained_S_all     1.103
_refine_ls_number_reflns     3416
_refine_ls_number_parameters     248
_refine_ls_number_restraints     0
_refine_ls_hydrogen_treatment     mixed
_refine_ls_weighting_scheme     calc
_refine_ls_weighting_details
              'w=1/[\s^2^(Fo^2^)+(0.0377P)^2^+0.4435P] where P=(Fo^2^+2Fc^2^)/3'
_atom_sites_solution_hydrogens     mixed
_atom_sites_solution_primary     direct
_atom_sites_solution_secondary     difmap
_refine_ls_shift/su_max     0.001
_refine_ls_shift/su_mean     0.000
_refine_diff_density_max     0.184
_refine_diff_density_min     -0.230
_refine_ls_extinction_method     none
_refine_ls_extinction_coef     .
loop_
    _atom_type_symbol
    _atom_type_description
    _atom_type_scat_dispersion_real
    _atom_type_scat_dispersion_imag
    _atom_type_scat_source
    'C' 'C' 0.0033 0.0016
                         'International Tables Vol C Tables 4.2.6.8 and 6.1.1.4'
    'H' 'H' 0.0000 0.0000
                         'International Tables Vol C Tables 4.2.6.8 and 6.1.1.4'
    'N' 'N' 0.0061 0.0033
                         'International Tables Vol C Tables 4.2.6.8 and 6.1.1.4'
    'O' 'O' 0.0106 0.0060
                         'International Tables Vol C Tables 4.2.6.8 and 6.1.1.4'
_computing_data_collection
;
SMART (Bruker, 1998)
;
_computing_cell_refinement
;
SAINT (Bruker, 1998)
;
_computing_data_reduction
;
SAINT (Bruker, 1998)
;
_computing_structure_solution
;
SHELXS97 (Sheldrick, 2008)
;
_computing_structure_refinement
;
<i>SHELXL2018/3</i> (Sheldrick, 2015)
;
_computing_molecular_graphics
;
ORTEP-3 for Windows (Farrugia, 2012)
;
_computing_publication_material
;
<i>SHELXL2018/3</i> (Sheldrick, 2015)
;
loop_
    _atom_site_type_symbol
    _atom_site_label
    _atom_site_fract_x
    _atom_site_fract_y
    _atom_site_fract_z
    _atom_site_U_iso_or_equiv
    _atom_site_adp_type
    _atom_site_calc_flag
    _atom_site_occupancy
    _atom_site_disorder_assembly
    _atom_site_disorder_group
    O O1 0.6864(3) 0.49905(18) 1.05784(7) 0.0296(4) Uani d 1 . .
    O O2 0.7035(3) 0.49051(18) 1.16325(7) 0.0321(4) Uani d 1 . .
    H H2' 0.706(5) 0.522(3) 1.1292(14) 0.051(10) Uiso d 1 . .
    N N1 0.6398(3) 0.18406(19) 0.98997(7) 0.0195(4) Uani d 1 . .
    N N2 0.3663(3) 0.6191(2) 0.76383(9) 0.0348(6) Uani d 1 . .
    N N3 0.8135(4) -0.2862(2) 0.91678(9) 0.0367(6) Uani d 1 . .
    C C1 0.6004(3) 0.3190(2) 0.99800(9) 0.0193(5) Uani d 1 . .
    C C2 0.5477(3) 0.4093(2) 0.95579(9) 0.0201(5) Uani d 1 . .
    H H2 0.525464 0.504644 0.963740 0.024 Uiso calc 1 . .
    C C3 0.5278(3) 0.3587(2) 0.90164(9) 0.0197(5) Uani d 1 . .
    C C4 0.5690(3) 0.2187(2) 0.89279(9) 0.0199(5) Uani d 1 . .
    H H4 0.557492 0.179870 0.856446 0.024 Uiso calc 1 . .
    C C5 0.6269(3) 0.1354(2) 0.93715(9) 0.0194(5) Uani d 1 . .
    C C6 0.6289(3) 0.3781(2) 1.05576(9) 0.0211(5) Uani d 1 . .
    C C7 0.5894(3) 0.2996(2) 1.10698(9) 0.0195(5) Uani d 1 . .
    C C8 0.5071(3) 0.1676(2) 1.10724(10) 0.0220(5) Uani d 1 . .
    H H8 0.476367 0.124708 1.072717 0.026 Uiso calc 1 . .
    C C9 0.4699(3) 0.0988(3) 1.15652(10) 0.0263(5) Uani d 1 . .
    H H9 0.414255 0.009436 1.155914 0.032 Uiso calc 1 . .
    C C10 0.5147(4) 0.1617(3) 1.20729(10) 0.0296(6) Uani d 1 . .
    H H10 0.490145 0.114222 1.241306 0.036 Uiso calc 1 . .
    C C11 0.5937(4) 0.2912(3) 1.20868(10) 0.0294(6) Uani d 1 . .
    H H11 0.623645 0.332654 1.243546 0.035 Uiso calc 1 . .
    C C12 0.6301(3) 0.3618(2) 1.15932(10) 0.0230(5) Uani d 1 . .
    C C13 0.4716(3) 0.4501(2) 0.85454(9) 0.0208(5) Uani d 1 . .
    C C14 0.3732(4) 0.5721(3) 0.86268(10) 0.0281(6) Uani d 1 . .
    H H14 0.339665 0.600640 0.899286 0.034 Uiso calc 1 . .
    C C15 0.3244(4) 0.6518(3) 0.81667(11) 0.0350(6) Uani d 1 . .
    H H15 0.256962 0.734852 0.823080 0.042 Uiso calc 1 . .
    C C16 0.4630(4) 0.5027(3) 0.75683(11) 0.0315(6) Uani d 1 . .
    H H16 0.496579 0.477605 0.719817 0.038 Uiso calc 1 . .
    C C17 0.5177(3) 0.4161(3) 0.79977(10) 0.0248(5) Uani d 1 . .
    H H17 0.586121 0.334272 0.792006 0.030 Uiso calc 1 . .
    C C18 0.6840(3) -0.0113(2) 0.92905(9) 0.0205(5) Uani d 1 . .
    C C19 0.7538(3) -0.0593(3) 0.87856(10) 0.0252(5) Uani d 1 . .
    H H19 0.759270 0.000724 0.847051 0.030 Uiso calc 1 . .
    C C20 0.8152(4) -0.1948(3) 0.87460(11) 0.0333(6) Uani d 1 . .
    H H20 0.861862 -0.225112 0.839599 0.040 Uiso calc 1 . .
    C C21 0.7440(4) -0.2392(3) 0.96517(11) 0.0321(6) Uani d 1 . .
    H H21 0.739621 -0.301578 0.995929 0.039 Uiso calc 1 . .
    C C22 0.6785(4) -0.1058(2) 0.97307(10) 0.0250(5) Uani d 1 . .
    H H22 0.630106 -0.078786 1.008290 0.030 Uiso calc 1 . .
loop_
    _atom_site_aniso_label
    _atom_site_aniso_U_11
    _atom_site_aniso_U_22
    _atom_site_aniso_U_33
    _atom_site_aniso_U_12
    _atom_site_aniso_U_13
    _atom_site_aniso_U_23
    O1 0.0424(11) 0.0236(9) 0.0228(9) -0.0076(8) -0.0032(8) 0.0015(7)
    O2 0.0489(12) 0.0263(10) 0.0212(9) -0.0064(8) -0.0069(8) -0.0005(8)
    N1 0.0189(10) 0.0212(10) 0.0183(10) -0.0016(8) 0.0001(7) 0.0018(8)
    N2 0.0347(13) 0.0338(13) 0.0360(13) 0.0014(11) -0.0033(10) 0.0151(10)
    N3 0.0515(15) 0.0219(12) 0.0366(13) 0.0032(11) -0.0013(11) -0.0022(9)
    C1 0.0161(11) 0.0223(12) 0.0195(11) -0.0022(9) 0.0010(9) -0.0001(9)
    C2 0.0198(11) 0.0175(12) 0.0231(12) -0.0018(9) 0.0003(9) -0.0004(9)
    C3 0.0155(11) 0.0227(12) 0.0208(11) -0.0013(9) -0.0003(9) 0.0024(9)
    C4 0.0187(11) 0.0230(12) 0.0179(11) -0.0019(9) -0.0020(9) 0.0001(9)
    C5 0.0178(11) 0.0194(12) 0.0211(11) -0.0033(9) 0.0003(9) 0.0017(9)
    C6 0.0202(12) 0.0213(12) 0.0217(12) 0.0020(10) -0.0021(9) 0.0004(10)
    C7 0.0187(11) 0.0215(12) 0.0183(11) 0.0040(9) -0.0014(9) -0.0001(9)
    C8 0.0196(11) 0.0247(13) 0.0217(11) 0.0013(9) 0.0007(9) -0.0017(10)
    C9 0.0253(12) 0.0242(13) 0.0294(13) -0.0001(10) 0.0057(11) 0.0035(10)
    C10 0.0345(14) 0.0326(14) 0.0217(12) 0.0038(12) 0.0047(11) 0.0075(11)
    C11 0.0375(15) 0.0333(14) 0.0175(12) 0.0053(12) -0.0012(10) -0.0018(11)
    C12 0.0262(12) 0.0211(12) 0.0218(12) 0.0030(10) -0.0012(10) -0.0008(10)
    C13 0.0183(11) 0.0207(11) 0.0232(11) -0.0019(9) -0.0035(9) 0.0032(10)
    C14 0.0312(13) 0.0259(13) 0.0272(13) 0.0026(11) -0.0017(11) 0.0020(10)
    C15 0.0371(15) 0.0257(14) 0.0423(16) 0.0063(12) -0.0035(13) 0.0064(12)
    C16 0.0299(14) 0.0412(16) 0.0235(13) -0.0002(12) -0.0019(11) 0.0080(12)
    C17 0.0243(13) 0.0267(14) 0.0233(12) 0.0018(10) -0.0031(10) 0.0010(10)
    C18 0.0195(12) 0.0209(12) 0.0209(11) -0.0032(10) -0.0040(9) -0.0004(9)
    C19 0.0304(13) 0.0226(12) 0.0226(12) -0.0020(10) -0.0026(10) 0.0011(10)
    C20 0.0436(15) 0.0279(14) 0.0283(13) 0.0019(12) 0.0018(12) -0.0040(11)
    C21 0.0444(17) 0.0220(13) 0.0299(13) -0.0020(12) -0.0046(12) 0.0047(11)
    C22 0.0315(13) 0.0227(13) 0.0208(12) -0.0013(10) -0.0006(10) 0.0011(9)
_geom_special_details
;
 All esds (except the esd in the dihedral angle between two l.s. planes)
 are estimated using the full covariance matrix.  The cell esds are taken
 into account individually in the estimation of esds in distances, angles
 and torsion angles; correlations between esds in cell parameters are only
 used when they are defined by crystal symmetry.  An approximate (isotropic)
 treatment of cell esds is used for estimating esds involving l.s. planes.
;
loop_
    _geom_bond_atom_site_label_1
    _geom_bond_atom_site_label_2
    _geom_bond_site_symmetry_2
    _geom_bond_distance
    _geom_bond_publ_flag
    O1 C6 . 1.237(3) ?
    O2 C12 . 1.351(3) ?
    O2 H2' . 0.87(3) ?
    N1 C1 . 1.342(3) ?
    N1 C5 . 1.351(3) ?
    N2 C16 . 1.334(3) ?
    N2 C15 . 1.338(3) ?
    N3 C20 . 1.338(3) ?
    N3 C21 . 1.343(3) ?
    C1 C2 . 1.386(3) ?
    C1 C6 . 1.509(3) ?
    C2 C3 . 1.392(3) ?
    C2 H2 . 0.9500 ?
    C3 C4 . 1.395(3) ?
    C3 C13 . 1.487(3) ?
    C4 C5 . 1.395(3) ?
    C4 H4 . 0.9500 ?
    C5 C18 . 1.484(3) ?
    C6 C7 . 1.467(3) ?
    C7 C8 . 1.404(3) ?
    C7 C12 . 1.419(3) ?
    C8 C9 . 1.379(3) ?
    C8 H8 . 0.9500 ?
    C9 C10 . 1.396(3) ?
    C9 H9 . 0.9500 ?
    C10 C11 . 1.372(4) ?
    C10 H10 . 0.9500 ?
    C11 C12 . 1.388(3) ?
    C11 H11 . 0.9500 ?
    C13 C14 . 1.389(3) ?
    C13 C17 . 1.392(3) ?
    C14 C15 . 1.388(3) ?
    C14 H14 . 0.9500 ?
    C15 H15 . 0.9500 ?
    C16 C17 . 1.381(3) ?
    C16 H16 . 0.9500 ?
    C17 H17 . 0.9500 ?
    C18 C19 . 1.390(3) ?
    C18 C22 . 1.391(3) ?
    C19 C20 . 1.380(3) ?
    C19 H19 . 0.9500 ?
    C20 H20 . 0.9500 ?
    C21 C22 . 1.381(4) ?
    C21 H21 . 0.9500 ?
    C22 H22 . 0.9500 ?
loop_
    _geom_angle_atom_site_label_1
    _geom_angle_atom_site_label_2
    _geom_angle_atom_site_label_3
    _geom_angle_site_symmetry_1
    _geom_angle_site_symmetry_3
    _geom_angle
    _geom_angle_publ_flag
    C12 O2 H2' . . 105(2) ?
    C1 N1 C5 . . 116.96(19) ?
    C16 N2 C15 . . 115.9(2) ?
    C20 N3 C21 . . 115.7(2) ?
    N1 C1 C2 . . 124.1(2) ?
    N1 C1 C6 . . 117.72(19) ?
    C2 C1 C6 . . 118.1(2) ?
    C1 C2 C3 . . 119.3(2) ?
    C1 C2 H2 . . 120.4 ?
    C3 C2 H2 . . 120.4 ?
    C2 C3 C4 . . 117.1(2) ?
    C2 C3 C13 . . 121.9(2) ?
    C4 C3 C13 . . 120.9(2) ?
    C3 C4 C5 . . 120.2(2) ?
    C3 C4 H4 . . 119.9 ?
    C5 C4 H4 . . 119.9 ?
    N1 C5 C4 . . 122.3(2) ?
    N1 C5 C18 . . 115.6(2) ?
    C4 C5 C18 . . 122.1(2) ?
    O1 C6 C7 . . 121.0(2) ?
    O1 C6 C1 . . 115.9(2) ?
    C7 C6 C1 . . 123.0(2) ?
    C8 C7 C12 . . 117.8(2) ?
    C8 C7 C6 . . 123.5(2) ?
    C12 C7 C6 . . 118.7(2) ?
    C9 C8 C7 . . 121.4(2) ?
    C9 C8 H8 . . 119.3 ?
    C7 C8 H8 . . 119.3 ?
    C8 C9 C10 . . 119.4(2) ?
    C8 C9 H9 . . 120.3 ?
    C10 C9 H9 . . 120.3 ?
    C11 C10 C9 . . 120.8(2) ?
    C11 C10 H10 . . 119.6 ?
    C9 C10 H10 . . 119.6 ?
    C10 C11 C12 . . 120.2(2) ?
    C10 C11 H11 . . 119.9 ?
    C12 C11 H11 . . 119.9 ?
    O2 C12 C11 . . 117.7(2) ?
    O2 C12 C7 . . 122.0(2) ?
    C11 C12 C7 . . 120.3(2) ?
    C14 C13 C17 . . 117.1(2) ?
    C14 C13 C3 . . 122.4(2) ?
    C17 C13 C3 . . 120.6(2) ?
    C15 C14 C13 . . 119.2(2) ?
    C15 C14 H14 . . 120.4 ?
    C13 C14 H14 . . 120.4 ?
    N2 C15 C14 . . 124.1(2) ?
    N2 C15 H15 . . 117.9 ?
    C14 C15 H15 . . 117.9 ?
    N2 C16 C17 . . 124.4(2) ?
    N2 C16 H16 . . 117.8 ?
    C17 C16 H16 . . 117.8 ?
    C16 C17 C13 . . 119.3(2) ?
    C16 C17 H17 . . 120.3 ?
    C13 C17 H17 . . 120.3 ?
    C19 C18 C22 . . 116.9(2) ?
    C19 C18 C5 . . 122.1(2) ?
    C22 C18 C5 . . 120.9(2) ?
    C20 C19 C18 . . 119.4(2) ?
    C20 C19 H19 . . 120.3 ?
    C18 C19 H19 . . 120.3 ?
    N3 C20 C19 . . 124.4(2) ?
    N3 C20 H20 . . 117.8 ?
    C19 C20 H20 . . 117.8 ?
    N3 C21 C22 . . 124.2(2) ?
    N3 C21 H21 . . 117.9 ?
    C22 C21 H21 . . 117.9 ?
    C21 C22 C18 . . 119.5(2) ?
    C21 C22 H22 . . 120.3 ?
    C18 C22 H22 . . 120.3 ?
loop_
    _geom_torsion_atom_site_label_1
    _geom_torsion_atom_site_label_2
    _geom_torsion_atom_site_label_3
    _geom_torsion_atom_site_label_4
    _geom_torsion_site_symmetry_1
    _geom_torsion_site_symmetry_2
    _geom_torsion_site_symmetry_3
    _geom_torsion_site_symmetry_4
    _geom_torsion
    _geom_torsion_publ_flag
    C5 N1 C1 C2 . . . . 0.2(3) ?
    C5 N1 C1 C6 . . . . -175.1(2) ?
    N1 C1 C2 C3 . . . . 2.1(3) ?
    C6 C1 C2 C3 . . . . 177.4(2) ?
    C1 C2 C3 C4 . . . . -2.1(3) ?
    C1 C2 C3 C13 . . . . 180.0(2) ?
    C2 C3 C4 C5 . . . . 0.1(3) ?
    C13 C3 C4 C5 . . . . 178.0(2) ?
    C1 N1 C5 C4 . . . . -2.3(3) ?
    C1 N1 C5 C18 . . . . 175.8(2) ?
    C3 C4 C5 N1 . . . . 2.2(3) ?
    C3 C4 C5 C18 . . . . -175.8(2) ?
    N1 C1 C6 O1 . . . . 143.3(2) ?
    C2 C1 C6 O1 . . . . -32.3(3) ?
    N1 C1 C6 C7 . . . . -37.6(3) ?
    C2 C1 C6 C7 . . . . 146.9(2) ?
    O1 C6 C7 C8 . . . . 173.4(2) ?
    C1 C6 C7 C8 . . . . -5.7(3) ?
    O1 C6 C7 C12 . . . . -4.2(3) ?
    C1 C6 C7 C12 . . . . 176.7(2) ?
    C12 C7 C8 C9 . . . . -1.3(3) ?
    C6 C7 C8 C9 . . . . -178.9(2) ?
    C7 C8 C9 C10 . . . . 0.1(3) ?
    C8 C9 C10 C11 . . . . 0.5(4) ?
    C9 C10 C11 C12 . . . . 0.1(4) ?
    C10 C11 C12 O2 . . . . 178.2(2) ?
    C10 C11 C12 C7 . . . . -1.3(4) ?
    C8 C7 C12 O2 . . . . -177.7(2) ?
    C6 C7 C12 O2 . . . . 0.1(3) ?
    C8 C7 C12 C11 . . . . 1.9(3) ?
    C6 C7 C12 C11 . . . . 179.6(2) ?
    C2 C3 C13 C14 . . . . -24.2(3) ?
    C4 C3 C13 C14 . . . . 158.0(2) ?
    C2 C3 C13 C17 . . . . 155.4(2) ?
    C4 C3 C13 C17 . . . . -22.4(3) ?
    C17 C13 C14 C15 . . . . 0.8(4) ?
    C3 C13 C14 C15 . . . . -179.6(2) ?
    C16 N2 C15 C14 . . . . -0.8(4) ?
    C13 C14 C15 N2 . . . . -0.1(4) ?
    C15 N2 C16 C17 . . . . 1.0(4) ?
    N2 C16 C17 C13 . . . . -0.3(4) ?
    C14 C13 C17 C16 . . . . -0.7(3) ?
    C3 C13 C17 C16 . . . . 179.7(2) ?
    N1 C5 C18 C19 . . . . -151.7(2) ?
    C4 C5 C18 C19 . . . . 26.4(3) ?
    N1 C5 C18 C22 . . . . 24.9(3) ?
    C4 C5 C18 C22 . . . . -157.0(2) ?
    C22 C18 C19 C20 . . . . -0.7(4) ?
    C5 C18 C19 C20 . . . . 176.0(2) ?
    C21 N3 C20 C19 . . . . 0.9(4) ?
    C18 C19 C20 N3 . . . . -0.3(4) ?
    C20 N3 C21 C22 . . . . -0.5(4) ?
    N3 C21 C22 C18 . . . . -0.4(4) ?
    C19 C18 C22 C21 . . . . 1.1(4) ?
    C5 C18 C22 C21 . . . . -175.7(2) ?
loop_
    _geom_hbond_atom_site_label_D
    _geom_hbond_atom_site_label_H
    _geom_hbond_atom_site_label_A
    _geom_hbond_site_symmetry_A
    _geom_hbond_distance_DH
    _geom_hbond_distance_HA
    _geom_hbond_distance_DA
    _geom_hbond_angle_DHA
    O2 H2' O1 . 0.87(4) 1.73(4) 2.527(3) 152(3)
    C16 H16 O2 2_664 0.95 2.59 3.309(3) 132
    C17 H17 N2 3_646 0.95 2.49 3.344(3) 150
    C21 H21 O1 1_545 0.95 2.45 3.380(3) 165
_shelx_space_group_comment
;
The symmetry employed for this shelxl refinement is uniquely defined
by the following loop, which should always be used as a source of
symmetry information in preference to the above space-group names.
They are only intended as comments.
;
_shelx_estimated_absorpt_T_min     0.957
_shelx_estimated_absorpt_T_max     0.984
_shelx_hkl_file
;
   2   0   0   20.23    0.63
  -2   0   0   19.91    0.63
  -2   0   0   21.28    0.52
  -3   0   0    0.05    0.13
  -3   0   0    0.52    0.23
   3   0   0    0.51    0.22
  -4   0   0    1.42    0.20
  -4   0   0    1.41    0.29
   4   0   0    1.64    0.33
   5   0   0   -0.41    0.32
  -5   0   0   -0.34    0.26
  -5   0   0    0.19    0.26
  -6   0   0   26.79    1.09
  -6   0   0   26.73    0.84
   7   0   0    0.23    0.09
  -7   0   0    0.00    0.30
  -8   0   0    4.40    0.57
  -9   0   0    0.21    0.47
   1   1   0   17.05    0.46
  -1   1   0   14.35    0.40
  -1  -1   0   17.07    0.38
  -1   1   0   17.18    0.41
   1   1   0   16.96    0.39
   1   1   0   13.93    0.39
   1  -1   0   16.85    0.42
   1  -1   0   16.69    0.45
  -2  -1   0  929.13   21.16
   2  -1   0  978.71   21.80
   2  -1   0  989.79   21.38
   2  -1   0  972.53   21.37
   2   1   0  991.44   21.82
  -2   1   0  971.35   21.79
  -2   1   0 1000.00   21.25
  -2  -1   0  974.22   21.82
   3  -1   0    1.53    0.16
   3   1   0    2.06    0.34
   3  -1   0    1.88    0.17
   3  -1   0    2.51    0.34
  -3  -1   0    2.35    0.36
  -3  -1   0    2.00    0.24
  -3   1   0    2.27    0.19
  -3   1   0    2.07    0.35
  -4   1   0    5.17    0.43
  -4  -1   0    5.59    0.35
   4  -1   0    5.59    0.25
  -4   1   0    5.88    0.29
   4  -1   0    5.89    0.24
   4   1   0    5.44    0.54
  -5  -1   0    6.95    0.43
  -5  -1   0    7.54    0.57
   5  -1   0    7.42    0.26
  -5   1   0    7.82    0.60
   5   1   0    7.62    0.65
   5  -1   0    7.16    0.31
   5  -1   0    7.17    0.60
  -5   1   0    7.75    0.37
  -6   1   0    7.89    0.46
   6  -1   0    7.85    0.36
   6  -1   0    7.99    0.84
  -6  -1   0    7.84    0.51
  -6  -1   0    8.41    0.68
   6  -1   0    7.81    0.33
   6   1   0    8.91    0.79
  -7  -1   0   -0.22    0.31
   7  -1   0    0.02    0.21
  -7  -1   0    0.19    0.38
  -7   1   0   -0.24    0.26
  -8  -1   0    0.44    0.40
   8  -1   0    0.05    0.26
  -8   1   0    0.32    0.35
  -9   1   0    0.30    0.44
  -9  -1   0    1.20    0.50
   0  -2   0    0.28    0.09
   0   2   0    0.25    0.11
   0  -2   0    0.33    0.11
   0  -2   0    0.27    0.09
   1  -2   0    0.64    0.11
   1   2   0    0.63    0.10
   1  -2   0    0.70    0.13
  -1  -2   0    0.95    0.13
  -1  -2   0    0.62    0.11
  -1  -2   0    0.71    0.10
   1   2   0    0.65    0.11
  -1   2   0    0.84    0.13
  -1  -2   0    0.68    0.11
  -1   2   0    0.85    0.12
  -2   2   0    6.04    0.19
  -2  -2   0    6.11    0.35
   2   2   0    5.91    0.23
   2   2   0    6.01    0.32
  -2  -2   0    6.03    0.27
   2  -2   0    6.57    0.28
   2   2   0    5.97    0.24
  -2   2   0    5.39    0.24
   2  -2   0    6.02    0.33
  -2   2   0    6.04    0.25
   2  -2   0    5.52    0.27
   3  -2   0    4.12    0.43
  -3  -2   0    4.47    0.30
   3   2   0    4.11    0.43
  -3  -2   0    3.82    0.44
   3  -2   0    4.46    0.27
   3  -2   0    4.14    0.29
   3   2   0    4.30    0.20
  -3   2   0    4.17    0.18
   3   2   0    4.24    0.20
  -3   2   0    4.20    0.21
   4   2   0   40.80    1.27
   4   2   0   39.31    0.92
   4  -2   0   39.42    1.25
  -4  -2   0   39.69    1.22
  -4  -2   0   38.73    1.09
   4  -2   0   40.21    1.02
   4   2   0   40.31    0.92
  -4   2   0   40.82    0.97
   4  -2   0   38.88    1.02
  -5  -2   0    1.75    0.37
   5  -2   0    2.09    0.30
   5  -2   0    1.60    0.21
  -5   2   0    2.03    0.21
  -5  -2   0    2.21    0.30
   5   2   0    2.19    0.40
   5  -2   0    1.84    0.40
  -6  -2   0   13.23    0.63
  -6   2   0   12.75    0.51
   6  -2   0   13.60    0.55
   6   2   0   13.85    0.91
   6  -2   0   12.79    0.90
  -6  -2   0   13.96    0.75
  -7   2   0    5.84    0.52
  -7  -2   0    6.10    0.58
   7  -2   0    7.09    0.50
   7  -2   0    6.48    0.48
  -7  -2   0    6.23    0.68
  -8  -2   0    1.20    0.43
  -8   2   0    1.85    0.38
   8  -2   0    1.40    0.27
   0  -3   0    0.01    0.11
   0  -3   0    0.05    0.13
   0  -3   0    0.24    0.14
   0   3   0    0.05    0.14
  -1  -3   0   34.16    0.84
   1   3   0   33.91    0.88
  -1  -3   0   34.09    0.88
  -1   3   0   33.38    0.90
  -1  -3   0   34.01    0.88
   1   3   0   33.63    0.89
  -1   3   0   34.81    0.92
   1  -3   0   33.82    0.90
   1  -3   0   34.23    0.91
  -1  -3   0   33.55    0.85
   2  -3   0    0.11    0.18
   2   3   0    0.36    0.17
  -2  -3   0    0.27    0.17
   2   3   0    0.25    0.15
  -2  -3   0    0.22    0.11
  -2   3   0    0.08    0.15
   2   3   0    0.10    0.14
   2  -3   0    0.26    0.16
  -2  -3   0    0.27    0.18
  -2   3   0    0.17    0.15
  -2  -3   0    0.22    0.12
  -3  -3   0   46.56    1.21
   3  -3   0   46.35    1.21
   3   3   0   46.24    1.14
   3  -3   0   45.71    1.20
   3   3   0   46.57    1.14
   3  -3   0   45.33    1.29
  -3   3   0   46.20    1.06
  -3  -3   0   46.87    1.30
  -3   3   0   45.55    1.14
  -3   3   0   44.91    1.14
   3   3   0   46.90    1.30
  -4   3   0   -0.05    0.12
   4   3   0   -0.14    0.11
  -4  -3   0    0.16    0.24
   4  -3   0   -0.11    0.33
   4   3   0   -0.26    0.30
   4   3   0   -0.08    0.14
   4  -3   0    0.28    0.20
   4  -3   0   -0.12    0.19
  -4   3   0    0.06    0.08
  -4  -3   0   -0.29    0.23
  -4   3   0    0.03    0.09
   5  -3   0   20.95    0.73
  -5  -3   0   21.15    0.76
   5   3   0   21.05    0.92
  -5   3   0   20.67    0.59
   5  -3   0   20.77    0.95
   5   3   0   20.02    0.58
  -5  -3   0   20.98    0.90
   5   3   0   20.40    0.61
   6  -3   0    9.09    0.46
   6   3   0    9.43    0.92
   6   3   0    8.00    0.36
  -6  -3   0    9.01    0.67
   6  -3   0    8.34    0.56
   6  -3   0    7.84    0.88
   6   3   0    8.16    0.39
  -6  -3   0    8.50    0.59
  -6   3   0    8.26    0.41
  -7   3   0    2.83    0.30
   7  -3   0    2.42    0.37
   7  -3   0    2.29    0.41
   7   3   0    2.62    0.34
  -7  -3   0    2.92    0.46
  -7  -3   0    2.19    0.44
  -8  -3   0    0.86    0.47
   8  -3   0    0.73    0.27
   0   4   0    8.02    0.44
   0   4   0    7.97    0.41
   0  -4   0    7.67    0.33
   0  -4   0    7.64    0.41
   0  -4   0    8.08    0.42
   1  -4   0   24.34    0.76
   1  -4   0   23.28    0.78
  -1   4   0   24.00    0.78
   1   4   0   24.85    0.75
  -1  -4   0   24.30    0.65
  -1  -4   0   23.95    0.68
  -1  -4   0   24.28    0.73
  -1   4   0   22.89    0.74
  -1  -4   0   22.96    0.72
   1   4   0   24.00    0.76
   2  -4   0  122.47    2.95
   2   4   0  131.04    2.97
  -2   4   0  127.34    2.98
  -2  -4   0  126.06    2.93
   2  -4   0  130.85    3.02
   2  -4   0  132.32    3.01
  -2  -4   0  124.68    2.96
   2   4   0  129.92    2.97
  -2  -4   0  126.72    2.92
  -2  -4   0  128.65    2.95
  -2   4   0  127.17    2.98
   3   4   0   11.21    0.49
  -3  -4   0   11.31    0.36
   3  -4   0   10.66    0.57
  -3   4   0   11.82    0.52
  -3  -4   0   11.35    0.36
  -3  -4   0   11.39    0.50
   3  -4   0   11.63    0.56
  -3  -4   0   11.14    0.55
   3   4   0   10.84    0.49
   3  -4   0   11.07    0.51
  -3   4   0   11.53    0.49
  -3   4   0   11.01    0.34
  -4  -4   0   23.92    0.79
   4   4   0   23.92    0.97
  -4   4   0   23.38    0.70
   4  -4   0   23.39    0.96
   4   4   0   24.05    0.74
  -4   4   0   23.07    0.60
  -4   4   0   23.78    0.70
   4   4   0   24.09    0.74
  -4  -4   0   23.23    0.88
   4  -4   0   24.16    0.79
  -5  -4   0   40.77    1.22
  -5  -4   0   42.53    1.37
  -5   4   0   41.06    1.00
   5  -4   0   41.83    1.42
   5   4   0   42.01    1.39
   5   4   0   41.33    1.12
   5  -4   0   43.97    1.27
   5  -4   0   42.12    1.19
   5   4   0   41.42    1.12
   6  -4   0   11.17    0.89
  -6  -4   0   11.18    0.71
   6   4   0   10.49    0.53
  -6  -4   0   11.47    0.72
  -6   4   0   10.81    0.42
   6  -4   0   10.55    0.65
   6   4   0   11.07    0.97
   6  -4   0   11.18    0.56
   7  -4   0    3.95    0.51
   7   4   0    3.18    0.45
  -7  -4   0    4.24    0.55
  -7  -4   0    3.92    0.63
   7  -4   0    3.72    0.42
   7   4   0    2.94    0.46
   8  -4   0   16.44    0.82
  -8  -4   0   17.65    0.94
   0  -5   0   -0.29    0.23
   0  -5   0   -0.10    0.17
   0   5   0    0.01    0.26
   0  -5   0   -0.12    0.21
   0   5   0    0.08    0.19
  -1  -5   0   39.17    0.99
   1  -5   0   39.64    1.14
  -1   5   0   40.74    1.19
  -1  -5   0   40.02    1.14
   1   5   0   39.51    1.14
  -1  -5   0   40.44    1.08
  -1   5   0   40.25    1.14
  -1  -5   0   40.57    1.12
   1  -5   0   38.95    1.17
  -2  -5   0   55.97    1.41
  -2   5   0   55.06    1.50
  -2  -5   0   55.20    1.42
   2  -5   0   56.29    1.52
   2   5   0   55.38    1.46
   2  -5   0   53.68    1.40
   2  -5   0   54.37    1.48
   2   5   0   56.68    1.48
  -2  -5   0   55.13    1.43
  -2  -5   0   55.35    1.42
  -2   5   0   56.42    1.47
   3  -5   0    7.53    0.53
  -3   5   0    7.33    0.53
  -3  -5   0    7.19    0.37
   3  -5   0    7.14    0.48
  -3  -5   0    7.48    0.45
  -3   5   0    7.53    0.46
  -3  -5   0    6.69    0.35
   3   5   0    7.38    0.42
   3  -5   0    7.32    0.47
  -3  -5   0    7.86    0.48
   3   5   0    5.96    0.51
   4  -5   0   -0.15    0.34
  -4   5   0   -0.17    0.22
  -4   5   0   -0.01    0.13
  -4  -5   0   -0.06    0.25
  -4   5   0   -0.06    0.24
  -4  -5   0    0.20    0.28
   4   5   0   -0.27    0.28
   4   5   0    0.29    0.18
   4  -5   0   -0.15    0.21
   4  -5   0   -0.07    0.29
  -5   5   0   14.05    0.43
   5  -5   0   14.76    0.86
   5  -5   0   14.30    0.64
  -5   5   0   14.64    0.53
  -5  -5   0   14.07    0.76
  -5  -5   0   14.17    0.71
  -5   5   0   14.48    0.52
   5  -5   0   14.89    0.74
   5   5   0   14.81    0.69
   6  -5   0    2.96    0.64
   6   5   0    2.39    0.41
   6  -5   0    1.86    0.47
  -6  -5   0    2.59    0.43
   6  -5   0    2.06    0.32
  -6  -5   0    2.69    0.42
   7   5   0   13.49    0.61
   7  -5   0   14.02    0.96
  -7  -5   0   12.34    0.83
  -7  -5   0   13.77    0.85
   7  -5   0   13.18    0.74
  -8  -5   0    5.31    0.69
   8  -5   0    3.65    0.56
   0  -6   0   65.30    1.73
   0  -6   0   67.04    1.75
   0   6   0   64.42    1.75
   0  -6   0   63.04    1.60
   0   6   0   65.23    1.74
   1   6   0    3.58    0.46
  -1  -6   0    4.68    0.44
  -1  -6   0    5.08    0.41
  -1   6   0    4.99    0.46
   1  -6   0    4.95    0.30
   1  -6   0    4.65    0.40
   1   6   0    4.49    0.43
   1  -6   0    4.71    0.48
  -1  -6   0    4.80    0.36
  -1   6   0    4.99    0.50
  -1  -6   0    4.47    0.26
   2  -6   0    1.81    0.32
  -2  -6   0    2.04    0.31
  -2  -6   0    1.64    0.30
  -2   6   0    1.69    0.31
  -2  -6   0    2.16    0.32
   2   6   0    1.86    0.33
   2  -6   0    1.66    0.25
  -2   6   0    2.29    0.36
  -2  -6   0    1.68    0.25
   2  -6   0    1.82    0.24
   3  -6   0   -0.08    0.24
  -3  -6   0    0.07    0.20
  -3  -6   0    0.11    0.22
  -3   6   0   -0.03    0.21
  -3  -6   0    0.16    0.26
  -3   6   0    0.12    0.29
   3  -6   0   -0.24    0.22
   3  -6   0   -0.25    0.33
  -3  -6   0    0.15    0.22
   3   6   0   -0.14    0.27
   4  -6   0    4.70    0.64
  -4  -6   0    4.52    0.50
  -4  -6   0    4.82    0.26
   4  -6   0    4.82    0.48
  -4  -6   0    4.14    0.26
  -4   6   0    4.85    0.27
  -4   6   0    4.35    0.47
   4  -6   0    5.11    0.62
  -4   6   0    4.68    0.44
  -4  -6   0    5.10    0.50
   4   6   0    4.67    0.54
  -5   6   0   -0.09    0.35
   5  -6   0   -0.76    0.41
  -5   6   0   -0.53    0.28
  -5  -6   0   -0.12    0.34
   5  -6   0   -0.09    0.31
   5  -6   0    0.11    0.41
   5   6   0    0.52    0.33
   6  -6   0    8.10    0.60
  -6  -6   0    8.21    0.69
   6   6   0    9.28    0.51
   6   6   0    9.53    0.70
   6  -6   0    8.12    1.00
  -6  -6   0    9.59    0.71
   6  -6   0    8.72    0.93
  -7  -6   0    1.37    0.45
  -7  -6   0    1.55    0.48
   7  -6   0    0.69    0.32
   7  -6   0   -0.14    0.61
   7   6   0    1.10    0.34
   0  -7   0   -0.10    0.20
   0   7   0   -0.24    0.22
   0   7   0   -0.08    0.30
   0  -7   0    0.36    0.24
   0  -7   0   -0.06    0.30
   1   7   0    8.32    0.56
   1  -7   0    7.58    0.61
   1   7   0    8.27    0.67
  -1  -7   0    7.86    0.50
  -1  -7   0    8.08    0.55
  -1   7   0    8.44    0.55
  -1  -7   0    7.89    0.32
  -1  -7   0    8.24    0.51
   1  -7   0    7.73    0.52
  -1   7   0    8.31    0.60
   1  -7   0    7.85    0.36
   2  -7   0    4.66    0.38
  -2  -7   0    4.53    0.38
   2  -7   0    4.89    0.61
  -2   7   0    4.47    0.47
  -2  -7   0    4.59    0.51
   2   7   0    4.78    0.61
   2   7   0    4.46    0.44
  -2   7   0    4.71    0.60
  -2  -7   0    4.02    0.43
   2  -7   0    3.97    0.49
  -2  -7   0    4.40    0.44
  -3  -7   0    4.59    0.48
   3  -7   0    5.27    0.65
   3   7   0    4.71    0.63
  -3  -7   0    5.13    0.41
  -3   7   0    4.25    0.59
   3  -7   0    5.67    0.51
  -3  -7   0    4.78    0.54
   3  -7   0    5.56    0.57
  -3  -7   0    5.04    0.43
  -3   7   0    5.17    0.50
   3   7   0    4.23    0.47
  -4  -7   0    0.82    0.37
   4   7   0    1.35    0.44
  -4   7   0    1.19    0.39
  -4  -7   0    1.03    0.24
  -4   7   0    1.10    0.29
   4   7   0    1.00    0.27
   4  -7   0    1.41    0.38
  -4   7   0    1.39    0.20
  -4  -7   0    1.24    0.31
   4  -7   0    2.02    0.32
   4  -7   0    0.58    0.51
  -4  -7   0    1.16    0.25
   5  -7   0    0.62    0.29
   5  -7   0    0.26    0.45
  -5   7   0    0.53    0.32
  -5   7   0    0.10    0.27
   5   7   0    0.14    0.42
   5  -7   0    0.35    0.51
  -5  -7   0   -0.56    0.34
  -5  -7   0   -0.10    0.37
   6   7   0   -0.32    0.46
  -6   7   0    0.06    0.40
  -6  -7   0    0.19    0.46
   6  -7   0    1.11    0.62
  -6  -7   0   -0.26    0.36
   6  -7   0    0.62    0.31
   7  -7   0    1.16    0.39
   7   7   0    0.22    0.33
  -7  -7   0    0.53    0.35
   0   8   0    5.98    0.51
   0  -8   0    5.76    0.61
   0  -8   0    7.46    0.76
   1  -8   0    1.77    0.31
  -1  -8   0    2.44    0.47
  -1   8   0    2.52    0.40
   1   8   0    2.27    0.32
   1   8   0    3.01    0.53
  -1  -8   0    2.31    0.35
  -1  -8   0    2.62    0.18
  -1   8   0    2.61    0.48
  -1  -8   0    2.61    0.37
   1  -8   0    2.61    0.24
  -2   8   0   10.51    0.84
  -2  -8   0    9.62    0.50
   2  -8   0   10.28    0.61
   2   8   0    9.56    0.58
  -2  -8   0    9.76    0.70
  -2  -8   0    9.81    0.64
  -2  -8   0   10.04    0.60
  -2   8   0   10.40    0.65
   2   8   0   10.46    0.84
   2  -8   0   10.92    0.49
  -3  -8   0   -0.02    0.26
  -3  -8   0    0.02    0.23
   3  -8   0    0.43    0.27
  -3   8   0    0.26    0.44
  -3  -8   0    0.10    0.34
  -3  -8   0   -0.07    0.35
   3  -8   0   -0.12    0.28
   3   8   0    0.49    0.28
  -3   8   0   -0.08    0.34
   3   8   0   -0.04    0.41
  -4   8   0   -0.13    0.31
  -4  -8   0    0.20    0.27
  -4   8   0    0.31    0.45
   4  -8   0    0.47    0.26
   4   8   0    0.27    0.28
  -4  -8   0    0.03    0.38
   4  -8   0    0.03    0.36
   4   8   0    0.27    0.49
  -4  -8   0    0.21    0.42
  -4  -8   0    0.09    0.30
   5   8   0    0.67    0.55
  -5   8   0    0.79    0.38
   5   8   0    1.48    0.32
  -5   8   0    0.84    0.48
  -5  -8   0    1.72    0.42
  -5  -8   0    1.75    0.46
   5  -8   0    2.08    0.55
   6  -8   0    2.12    0.70
  -6  -8   0    3.57    0.50
   6  -8   0    3.86    0.52
   6   8   0    3.47    0.43
  -6  -8   0    3.57    0.48
   0  -9   0    0.60    0.28
   0   9   0    0.25    0.33
  -1  -9   0    9.46    0.62
  -1  -9   0    8.81    0.86
   1  -9   0    8.27    0.60
  -1  -9   0    9.44    0.68
  -1   9   0    8.31    0.61
  -2   9   0    2.20    0.41
   2   9   0    1.81    0.33
   2  -9   0    2.29    0.35
   2  -9   0    1.94    0.34
  -2  -9   0    1.88    0.41
  -2  -9   0    2.55    0.42
  -2  -9   0    1.93    0.50
  -3   9   0    0.03    0.30
  -3  -9   0    0.04    0.44
  -3  -9   0    0.17    0.32
  -3  -9   0    0.91    0.40
  -3  -9   0    0.00    0.30
   3  -9   0    0.46    0.31
   3   9   0   -0.13    0.28
   3  -9   0    0.61    0.32
  -4  -9   0    0.13    0.38
  -4   9   0    0.85    0.35
   4   9   0    0.47    0.33
  -4  -9   0    0.47    0.44
   4  -9   0    1.33    0.41
  -4  -9   0    0.52    0.32
   4  -9   0    1.72    0.44
  -5   9   0   -0.72    0.35
   5   9   0   -0.48    0.35
  -5  -9   0    0.14    0.40
   5  -9   0   -0.85    0.39
   6  -9   0    0.79    0.51
  -6  -9   0    0.36    0.45
   6   9   0    0.11    0.42
   0 -10   0   17.14    0.88
   0  10   0   17.45    0.87
   1 -10   0    1.01    0.36
   1  10   0    0.98    0.40
  -1 -10   0    0.69    0.32
  -1  10   0    1.36    0.37
   2  10   0    0.43    0.37
  -2 -10   0    0.15    0.42
   2 -10   0    0.49    0.38
  -2  10   0    0.09    0.37
  -2 -10   0    0.56    0.35
  -3 -10   0    5.78    0.91
   3 -10   0    5.95    0.75
  -3  10   0    7.04    0.66
   3  10   0    4.42    0.59
  -3 -10   0    5.48    0.63
  -3 -10   0    6.75    0.70
  -4 -10   0    3.75    0.53
  -4  10   0    4.27    0.62
   4 -10   0    4.04    0.64
   4  10   0    3.21    0.53
   5  10   0    5.74    0.84
  -5  10   0    4.23    0.64
   5 -10   0    4.92    0.73
  -5 -10   0    6.36    0.72
   0  11   0   -0.10    0.58
   0 -11   0   -0.31    0.42
   1 -11   0    1.58    0.49
  -1  11   0    1.21    0.53
  -1 -11   0    0.64    0.39
   1  11   0    1.66    0.61
   2  11   0    1.30    0.51
   2 -11   0    0.61    0.52
  -2 -11   0    1.57    0.40
  -2  11   0    1.60    0.51
   3  11   0    0.25    0.55
  -3 -11   0   -0.53    0.31
   3 -11   0   -1.28    0.58
  -3  11   0    1.21    0.49
  -3 -11   0   -0.03    0.44
   0 -12   0    1.15    0.54
  -2   0   1  504.44   10.52
  -2   0  -1  499.88   10.51
   2   0  -1  467.61   10.62
  -2   0  -1  478.14   10.63
  -2   0   1  476.31   10.63
   2   0   1  476.75   10.63
   3   0  -1   15.80    0.64
  -3   0   1   15.19    0.64
  -3   0  -1   16.40    0.46
  -3   0  -1   15.72    0.63
  -3   0   1   16.07    0.47
   3   0   1   14.88    0.64
   4   0   1    0.89    0.31
  -4   0  -1    1.10    0.29
  -4   0   1    1.46    0.28
  -4   0   1    1.34    0.19
  -4   0  -1    1.37    0.20
   4   0  -1    1.74    0.34
  -5   0  -1    0.77    0.23
  -5   0   1    0.82    0.23
   5   0  -1    0.45    0.33
   5   0   1    0.95    0.36
  -5   0   1    0.91    0.30
  -5   0  -1    0.71    0.28
   6   0   1    0.67    0.12
   6   0   1    0.32    0.43
  -6   0  -1    0.64    0.29
  -6   0   1    1.00    0.27
   6   0  -1    0.57    0.40
  -6   0  -1    0.61    0.27
  -7   0  -1    2.17    0.35
   7   0  -1    1.63    0.22
   7   0   1    1.97    0.19
  -7   0   1    1.85    0.35
   7   0   1    2.00    0.27
   7   0  -1    1.67    0.16
  -7   0  -1    1.85    0.38
   8   0   1   -0.17    0.22
  -8   0  -1    0.09    0.38
  -8   0   1   -0.05    0.35
  -9   0  -1    2.11    0.48
  -9   0   1    2.55    0.51
   1   1  -1   72.90    1.56
  -1   1   1   66.94    1.58
  -1   1   1   72.28    1.58
  -1  -1  -1   70.78    1.55
   1   1  -1   63.35    1.56
   1   1  -1   71.83    1.61
   1  -1   1   73.95    1.59
   1  -1   1   72.60    1.62
  -1  -1   1   72.17    1.55
   1   1   1   60.73    1.56
  -1   1  -1   65.54    1.58
   1   1   1   73.12    1.57
   1   1   1   74.63    1.63
  -1   1  -1   72.81    1.58
   1  -1  -1   73.27    1.59
   2  -1   1  662.61   14.18
   2  -1   1  618.69   14.12
  -2  -1  -1  654.52   14.04
  -2   1   1  657.96   14.01
   2   1  -1  638.16   14.13
  -2  -1  -1  625.39   14.13
   2  -1   1  673.57   14.20
  -2   1  -1  666.28   14.06
  -2   1  -1  632.86   13.99
  -2   1  -1  631.67   14.13
   2  -1  -1  661.84   14.23
   2   1   1  637.41   14.14
   2  -1  -1  686.06   14.22
  -2  -1   1  656.33   14.05
  -2  -1   1  617.00   14.12
   2  -1  -1  619.10   14.13
  -3  -1  -1    3.51    0.24
  -3   1   1    3.28    0.22
   3  -1   1    3.16    0.20
   3   1  -1    2.99    0.36
  -3  -1  -1    3.66    0.42
   3  -1   1    3.90    0.37
   3  -1   1    3.31    0.19
  -3   1   1    3.41    0.38
   3   1   1    3.67    0.37
  -3  -1   1    3.40    0.39
   3  -1  -1    3.25    0.18
  -3  -1   1    3.03    0.27
  -3   1  -1    3.29    0.37
   3  -1  -1    3.48    0.19
   3  -1  -1    3.42    0.40
  -3   1  -1    3.21    0.20
   4   1  -1   31.85    1.06
  -4  -1  -1   32.52    0.87
   4  -1   1   31.78    0.79
  -4   1   1   32.07    0.82
  -4  -1  -1   31.64    1.04
   4  -1   1   31.62    1.06
   4  -1   1   26.58    0.76
   4  -1  -1   33.78    0.77
  -4   1  -1   31.91    0.81
  -4  -1   1   31.70    1.04
   4  -1  -1   31.68    0.77
  -4   1  -1   30.68    1.03
  -4  -1   1   32.53    0.89
   4   1   1   32.53    1.11
   4  -1  -1   31.62    1.07
   5   1  -1   -0.23    0.31
  -5   1   1   -0.19    0.17
   5  -1   1    0.04    0.11
  -5  -1  -1   -0.12    0.24
  -5  -1  -1    0.15    0.24
   5  -1   1   -0.04    0.30
   5  -1   1   -0.16    0.12
   5   1   1    0.19    0.31
  -5   1  -1   -0.23    0.16
  -5  -1   1   -0.22    0.20
   5  -1  -1   -0.05    0.08
  -5   1  -1    0.16    0.24
   5  -1  -1   -0.08    0.13
   5  -1  -1    0.05    0.30
  -5  -1   1    0.27    0.30
  -6  -1  -1    1.64    0.31
  -6   1   1    0.51    0.29
  -6  -1  -1    1.82    0.34
   6  -1   1    0.70    0.15
   6   1  -1    1.04    0.46
   6  -1   1    0.61    0.48
  -6   1  -1    1.10    0.29
   6  -1  -1    1.06    0.14
   6  -1  -1    0.50    0.44
  -6  -1   1    1.09    0.29
  -6   1  -1    1.04    0.31
   6  -1  -1    0.95    0.17
   6   1   1    0.89    0.47
  -6  -1   1    1.08    0.40
  -7   1   1    2.61    0.36
   7  -1   1    2.14    0.25
   7  -1   1    2.61    0.34
  -7  -1  -1    2.84    0.48
  -7  -1  -1    2.18    0.37
  -7   1  -1    2.15    0.33
  -7  -1   1    1.74    0.36
   7  -1  -1    2.51    0.35
   7  -1  -1    2.23    0.25
   8  -1   1    4.75    0.46
  -8  -1  -1    5.77    0.68
  -8   1   1    4.37    0.47
  -8  -1   1    5.26    0.61
  -8   1  -1    4.94    0.57
   8  -1  -1    4.67    0.47
  -9  -1  -1    1.06    0.50
  -9   1   1    1.27    0.56
  -9  -1   1    1.07    0.49
  -9   1  -1    1.96    0.60
   0  -2  -1    0.71    0.11
   0   2   1    0.48    0.12
   0  -2   1    0.50    0.10
   0  -2   1    0.67    0.10
   0   2  -1    0.77    0.12
   0  -2   1    0.57    0.12
   0   2  -1    0.60    0.13
   0   2   1    0.67    0.11
   0  -2  -1    0.75    0.11
   1   2  -1  232.76    5.03
  -1   2   1  224.56    5.04
   1  -2   1  233.96    5.05
   1   2  -1  226.78    5.03
   1  -2   1  227.47    5.05
   1  -2   1  223.75    5.02
  -1  -2  -1  229.81    5.02
  -1  -2  -1  226.75    5.02
  -1   2   1  225.06    5.04
   1   2  -1  221.57    5.02
  -1  -2  -1  250.62    5.03
  -1  -2  -1  221.37    5.04
  -1  -2   1  201.52    5.01
   1   2   1  231.97    5.03
  -1  -2   1  244.06    5.03
  -1  -2   1  224.26    5.02
  -1   2  -1  229.28    5.04
   1  -2  -1  230.46    5.05
   1  -2  -1  233.18    5.05
  -1  -2   1  230.72    5.02
  -1   2  -1  227.84    5.04
  -2  -2  -1  123.14    2.82
  -2  -2  -1  128.09    2.74
   2   2  -1  125.17    2.80
  -2   2   1  124.65    2.67
   2  -2   1  121.08    2.80
  -2   2   1  120.48    2.71
  -2   2   1  103.12    2.70
   2  -2   1  123.92    2.74
   2   2  -1  123.70    2.69
   2   2  -1  118.36    2.69
  -2  -2  -1  116.65    2.64
   2   2   1  121.23    2.81
  -2  -2   1  127.88    2.75
   2  -2  -1  120.58    2.81
   2   2   1  119.06    2.70
   2   2   1  122.18    2.70
   2  -2  -1  121.35    2.74
   2  -2  -1  121.77    2.74
  -2  -2   1  117.14    2.79
  -2   2  -1  121.23    2.80
  -2   2  -1  122.16    2.72
   3   2  -1   28.92    0.70
  -3   2   1   29.77    0.72
   3  -2   1   29.45    0.78
   3  -2   1   29.26    0.91
  -3   2   1   28.87    0.68
   3   2  -1   30.02    0.93
  -3  -2  -1   27.72    0.92
   3   2  -1   29.01    0.70
  -3   2  -1   28.72    0.69
   3  -2  -1   29.15    0.77
   3   2   1   29.61    0.71
   3   2   1   29.01    0.71
  -3  -2   1   28.59    0.91
  -3   2  -1   25.72    0.68
   3   2   1   29.34    0.92
   3  -2  -1   29.31    0.92
  -3   2  -1   28.40    0.91
  -3  -2   1   29.22    0.81
  -3   2  -1   28.74    0.69
   3  -2  -1   29.01    0.78
   4   2  -1  274.65    6.30
   4  -2   1  278.41    6.07
   4  -2   1  283.32    6.31
  -4  -2  -1  279.90    6.12
   4   2  -1  266.51    5.97
   4   2  -1  266.64    5.97
  -4  -2  -1  279.85    6.31
  -4   2   1  281.48    6.03
   4  -2  -1  278.89    6.31
   4   2   1  269.39    5.98
   4  -2  -1  272.57    6.07
  -4  -2   1  245.56    6.11
  -4  -2   1  277.75    6.30
   4   2   1  281.01    6.31
   4   2   1  264.70    5.98
  -4   2  -1  279.10    6.30
  -4   2  -1  282.42    6.01
   4  -2  -1  274.55    6.06
   5  -2   1    1.89    0.38
  -5   2   1    1.89    0.22
  -5  -2  -1    2.02    0.30
   5   2  -1    2.03    0.40
   5  -2   1    1.93    0.22
  -5  -2  -1    1.46    0.33
  -5   2  -1    2.05    0.36
  -5   2  -1    2.24    0.25
   5  -2  -1    2.14    0.30
   5   2   1    2.31    0.40
  -5  -2   1    1.94    0.35
  -5  -2   1    1.65    0.28
   5  -2  -1    1.81    0.22
   5  -2  -1    2.28    0.39
   5   2   1    1.88    0.16
   5   2   1    1.97    0.16
  -6   2   1   17.32    0.67
  -6  -2  -1   17.39    0.88
   6  -2   1   17.53    0.63
   6  -2   1   17.92    0.62
  -6  -2  -1   18.41    0.73
   6   2  -1   17.73    1.00
   6  -2   1   16.76    0.98
  -6  -2   1   17.21    0.72
   6  -2  -1   17.47    0.63
  -6  -2   1   18.40    0.86
   6   2   1   16.98    0.46
   6   2   1   15.82    1.03
  -6   2  -1   17.73    0.58
   6  -2  -1   17.69    0.62
   6  -2  -1   18.12    1.06
  -7  -2  -1    3.55    0.55
   7  -2   1    3.17    0.47
   7  -2   1    3.36    0.45
  -7  -2  -1    3.34    0.43
  -7   2   1    2.98    0.34
  -7   2  -1    3.13    0.35
  -7  -2   1    2.55    0.44
   7  -2  -1    2.72    0.33
   7   2   1    2.33    0.18
   7   2   1    2.57    0.23
   8  -2   1    0.43    0.24
  -8  -2  -1   -0.05    0.42
  -8   2   1    0.39    0.35
  -8  -2  -1   -0.39    0.54
  -8   2  -1    0.16    0.36
  -8  -2   1    0.72    0.42
   8  -2  -1    0.25    0.25
   0  -3   1   31.81    0.84
   0   3  -1   30.41    0.83
   0  -3  -1   31.43    0.77
   0  -3  -1   31.87    0.84
   0   3  -1   31.81    0.84
   0   3   1   31.57    0.84
   0  -3   1   30.14    0.76
   0  -3   1   31.21    0.83
   0  -3  -1   30.80    0.83
   0   3   1   29.86    0.83
  -1   3   1   29.48    0.81
  -1  -3  -1   29.81    0.79
  -1  -3  -1   29.60    0.77
   1  -3   1   30.31    0.82
  -1   3   1   29.98    0.81
   1  -3   1   30.89    0.83
  -1  -3  -1   29.66    0.79
   1   3  -1   30.05    0.80
   1  -3   1   29.77    0.74
   1   3  -1   30.69    0.80
  -1   3  -1   28.22    0.80
  -1  -3   1   29.48    0.78
  -1  -3   1   30.92    0.79
   1   3   1   28.60    0.79
  -1  -3   1   26.76    0.73
   1  -3  -1   29.51    0.82
  -1   3  -1   29.54    0.82
   1  -3  -1   30.99    0.83
  -1  -3   1   30.44    0.77
   2   3  -1   22.78    0.64
  -2  -3  -1   22.93    0.65
  -2   3   1   21.67    0.66
  -2  -3  -1   23.20    0.61
   2  -3   1   23.62    0.69
   2  -3   1   21.86    0.68
  -2  -3  -1   22.05    0.70
   2  -3   1   22.99    0.69
  -2  -3  -1   19.88    0.59
   2   3  -1   23.46    0.64
  -2   3   1   22.54    0.66
   2   3  -1   22.13    0.68
  -2   3  -1   22.29    0.67
   2  -3  -1   22.67    0.70
   2  -3  -1   22.48    0.69
   2   3   1   22.82    0.64
  -2   3  -1   22.25    0.66
   2  -3  -1   22.80    0.69
  -2  -3   1   18.79    0.58
  -2  -3   1   23.68    0.66
  -2  -3   1   22.81    0.60
   2   3   1   23.11    0.66
  -2  -3   1   22.12    0.69
   3  -3   1   23.89    0.73
   3   3  -1   22.78    0.64
   3  -3   1   23.81    0.73
  -3  -3  -1   23.35    0.82
   3   3  -1   22.48    0.65
  -3   3   1   23.45    0.66
   3  -3   1   23.34    0.81
  -3  -3  -1   22.10    0.71
   3   3  -1   24.43    0.82
  -3   3   1   23.09    0.66
  -3   3   1   23.44    0.60
   3  -3  -1   22.68    0.72
   3   3   1   22.78    0.65
  -3   3  -1   22.87    0.66
   3   3   1   23.25    0.81
   3  -3  -1   23.28    0.72
   3  -3  -1   22.65    0.81
  -3   3  -1   22.48    0.55
   3   3   1   23.10    0.66
  -3   3  -1   23.41    0.67
  -3  -3   1   23.02    0.81
  -3  -3   1   23.22    0.72
  -4   3   1   18.78    0.48
  -4  -3  -1   19.49    0.69
   4  -3   1   19.07    0.65
   4  -3   1   19.51    0.66
   4   3  -1   18.78    0.56
   4   3  -1   19.54    0.82
   4  -3   1   18.18    0.81
  -4  -3  -1   19.06    0.79
   4   3  -1   18.70    0.55
  -4   3   1   19.03    0.53
   4  -3  -1   18.87    0.65
  -4   3  -1   18.84    0.49
   4  -3  -1   19.71    0.66
  -4  -3   1   19.29    0.67
   4   3   1   18.93    0.87
   4   3   1   18.71    0.57
   4   3   1   19.30    0.56
   4  -3  -1   19.56    0.87
  -4   3  -1   19.19    0.50
  -4   3  -1   18.37    0.49
  -4  -3   1   18.59    0.74
   5   3  -1   17.62    0.54
   5   3  -1   17.00    0.51
  -5  -3  -1   17.64    0.83
   5   3  -1   17.32    0.84
  -5  -3  -1   15.99    0.66
  -5   3   1   17.24    0.53
   5  -3   1   16.51    0.83
   5  -3   1   16.87    0.65
   5  -3   1   16.14    0.64
  -5   3  -1   17.36    0.50
   5  -3  -1   17.19    0.65
  -5  -3   1   16.99    0.79
   5   3   1   17.15    0.52
   5  -3  -1   16.97    0.64
  -5  -3   1   17.21    0.70
   5   3   1   17.26    0.54
   5   3   1   17.68    0.89
   5  -3  -1   17.78    0.88
  -6  -3  -1   29.30    1.16
   6  -3   1   28.15    0.93
   6   3  -1   27.94    0.76
  -6  -3  -1   27.53    0.98
   6  -3   1   28.00    1.27
   6   3  -1   28.51    0.77
  -6   3   1   28.77    0.81
   6   3  -1   30.31    1.29
   6  -3   1   28.57    0.88
  -6  -3   1   28.83    1.14
  -6  -3   1   28.66    0.99
   6  -3  -1   29.32    1.31
  -6   3  -1   29.15    0.78
   6   3   1   28.38    0.79
   6  -3  -1   29.02    0.88
   6   3   1   27.91    1.24
   7   3  -1    2.10    0.32
  -7  -3  -1    1.35    0.38
   7   3  -1    1.71    0.21
   7  -3   1    1.69    0.27
   7  -3   1    2.12    0.44
  -7   3   1    2.08    0.37
  -7  -3  -1    1.33    0.42
   7  -3  -1    1.89    0.27
   7   3   1    2.06    0.25
  -7  -3   1    2.27    0.45
   7   3   1    2.10    0.25
  -7   3  -1    1.87    0.31
  -8  -3  -1    2.80    0.65
  -8  -3  -1    2.92    0.50
   8  -3  -1    2.60    0.32
  -8  -3   1    2.39    0.50
   0  -4   1   61.63    1.46
   0  -4  -1   62.64    1.56
   0  -4   1   61.85    1.56
   0  -4  -1   62.74    1.47
   0   4   1   62.23    1.56
   0  -4  -1   62.08    1.57
   0  -4   1   60.80    1.55
   0   4   1   61.40    1.57
   0   4  -1   62.05    1.56
   0   4  -1   62.17    1.57
  -1   4   1   27.45    0.87
   1  -4   1   29.87    0.90
  -1  -4  -1   29.24    0.86
  -1   4   1   29.64    0.88
   1   4  -1   29.84    0.86
   1   4  -1   29.10    0.88
   1  -4   1   28.78    0.75
   1  -4   1   29.45    0.88
  -1  -4  -1   29.82    0.81
  -1  -4  -1   30.72    0.86
  -1   4  -1   29.73    0.88
  -1  -4   1   29.06    0.85
  -1  -4   1   29.76    0.85
  -1  -4   1   29.09    0.80
   1   4   1   29.16    0.87
   1  -4  -1   29.27    0.88
  -1   4  -1   30.28    0.89
   1   4   1   29.32    0.86
   1  -4  -1   30.30    0.90
  -1  -4   1   28.97    0.74
  -2  -4  -1    8.12    0.43
   2  -4   1    7.95    0.41
  -2  -4  -1    8.46    0.45
  -2   4   1    8.62    0.46
  -2   4   1    8.53    0.48
  -2  -4  -1    7.64    0.39
   2   4  -1    8.38    0.44
   2  -4   1    8.67    0.49
   2   4  -1    8.49    0.44
  -2  -4  -1    8.29    0.39
   2  -4   1    8.46    0.49
  -2  -4   1    8.13    0.42
  -2  -4   1    8.31    0.39
   2  -4  -1    8.63    0.47
  -2  -4   1    8.50    0.39
  -2   4  -1    9.12    0.48
  -2   4  -1    8.88    0.43
   2  -4  -1    8.28    0.43
  -2  -4   1    8.80    0.46
   2   4   1    8.77    0.44
   3   4  -1   61.98    1.53
  -3  -4  -1   60.34    1.55
  -3  -4  -1   62.40    1.42
   3   4  -1   62.39    1.61
   3  -4   1   61.76    1.57
  -3   4   1   61.28    1.54
   3  -4   1   58.54    1.60
  -3   4   1   63.24    1.53
  -3  -4  -1   59.46    1.61
   3  -4   1   53.51    1.57
  -3   4   1   61.32    1.41
  -3  -4  -1   62.01    1.41
   3   4  -1   60.89    1.52
  -3  -4   1   61.01    1.40
  -3   4  -1   62.69    1.53
  -3   4  -1   61.95    1.54
   3  -4  -1   61.83    1.62
  -3  -4   1   61.26    1.41
  -3  -4   1   60.80    1.55
  -3  -4   1   61.14    1.61
   3   4   1   61.30    1.53
   3   4   1   62.20    1.53
  -3   4  -1   59.98    1.37
   3  -4  -1   63.16    1.58
   3  -4  -1   56.25    1.57
   4  -4   1    6.77    0.42
  -4   4   1    7.46    0.30
  -4  -4  -1    7.11    0.48
   4   4  -1    6.69    0.40
  -4   4   1    7.20    0.36
   4   4  -1    6.66    0.58
   4   4  -1    6.67    0.41
  -4  -4  -1    7.23    0.48
   4  -4   1    6.72    0.64
   4  -4   1    6.49    0.49
  -4   4   1    6.62    0.36
  -4  -4   1    6.62    0.45
   4   4   1    6.51    0.40
  -4   4  -1    6.60    0.24
  -4   4  -1    7.00    0.37
  -4  -4   1    7.19    0.50
   4   4   1    6.61    0.40
   4  -4  -1    6.82    0.58
  -4   4  -1    7.17    0.37
   4  -4  -1    7.11    0.49
   4  -4  -1    7.09    0.43
   5   4  -1    0.75    0.36
   5  -4   1    0.36    0.30
   5   4  -1    0.04    0.22
   5   4  -1    0.34    0.21
  -5  -4  -1    0.75    0.30
  -5   4   1    0.59    0.18
   5  -4   1    0.48    0.22
  -5  -4  -1    0.32    0.26
   5  -4   1    0.27    0.35
   5   4   1    0.61    0.23
   5  -4  -1    0.31    0.35
   5  -4  -1    0.30    0.20
  -5   4  -1    0.24    0.13
  -5  -4   1    0.34    0.29
  -5  -4   1    0.20    0.29
  -6  -4  -1    8.70    0.63
  -6  -4  -1    7.74    0.65
   6  -4   1    8.45    0.50
   6   4  -1    8.01    0.49
   6   4  -1    8.32    0.48
  -6   4   1    8.96    0.39
   6   4  -1    8.14    0.91
   6  -4   1    8.17    0.63
   6  -4   1    8.94    0.84
   6   4   1    8.10    0.48
  -6  -4   1    8.92    0.64
   6   4   1    8.27    0.50
   6  -4  -1    7.65    0.50
   6  -4  -1    7.99    0.93
  -6  -4   1    8.04    0.64
  -7  -4  -1    1.55    0.44
   7  -4   1    1.51    0.30
   7  -4   1    1.44    0.46
   7   4  -1    2.20    0.31
  -7  -4  -1    2.62    0.46
  -7  -4   1    2.48    0.46
   7   4   1    2.34    0.33
   7  -4  -1    1.81    0.46
   7  -4  -1    1.76    0.29
   7   4   1    2.21    0.33
  -8  -4  -1    2.50    0.60
  -8  -4  -1    4.46    0.58
   8  -4   1    2.23    0.39
  -8  -4   1    3.15    0.55
   8  -4  -1    2.05    0.38
   0  -5  -1  121.37    2.81
   0  -5   1  122.84    2.91
   0  -5   1  125.75    2.93
   0   5  -1  120.57    2.92
   0  -5   1  121.12    2.80
   0  -5  -1  127.15    2.94
   0   5   1  121.27    2.92
   0   5   1  121.23    2.94
   0  -5  -1  120.67    2.91
  -1  -5  -1   14.13    0.48
   1  -5   1   14.92    0.62
  -1   5   1   14.79    0.60
   1  -5   1   14.76    0.69
  -1  -5  -1   14.25    0.59
   1   5  -1   14.73    0.60
   1  -5   1   14.47    0.44
  -1  -5  -1   14.92    0.60
  -1  -5  -1   14.36    0.53
  -1   5   1   14.30    0.65
   1   5  -1   15.55    0.60
   1  -5  -1   14.89    0.69
   1   5   1   14.77    0.58
  -1  -5   1   14.81    0.62
  -1   5  -1   13.58    0.64
   1  -5  -1   14.16    0.59
  -1   5  -1   14.62    0.62
  -1  -5   1   13.91    0.58
  -1  -5   1   14.84    0.43
   1   5   1   15.11    0.65
  -1  -5   1   14.88    0.57
   2  -5   1    7.06    0.47
  -2   5   1    8.00    0.50
  -2  -5  -1    7.01    0.43
   2  -5   1    7.33    0.43
   2   5  -1    7.32    0.42
  -2  -5  -1    7.39    0.41
  -2  -5  -1    7.83    0.43
   2  -5   1    7.23    0.38
  -2   5   1    6.93    0.45
   2   5  -1    7.33    0.49
  -2  -5  -1    7.79    0.45
   2   5   1    8.16    0.49
   2  -5  -1    6.96    0.41
  -2  -5   1    6.90    0.39
   2  -5  -1    7.22    0.45
  -2  -5   1    7.74    0.42
   2   5   1    7.48    0.42
  -2  -5   1    7.68    0.45
  -2   5  -1    7.91    0.54
   2  -5  -1    7.23    0.48
  -2   5  -1    7.56    0.45
  -2  -5   1    7.63    0.43
   3   5  -1    7.22    0.53
  -3  -5  -1    9.11    0.39
  -3  -5  -1    8.16    0.47
   3  -5   1    8.99    0.52
   3  -5   1    8.57    0.50
  -3  -5  -1    9.10    0.40
   3   5  -1    9.39    0.45
  -3   5   1    8.80    0.48
  -3   5   1    8.89    0.56
   3  -5   1    9.13    0.51
  -3  -5  -1    9.28    0.49
   3  -5  -1    9.44    0.53
  -3  -5   1    9.06    0.48
   3   5   1    8.90    0.54
   3  -5  -1    8.93    0.50
  -3   5  -1    8.99    0.50
  -3  -5   1    9.13    0.39
  -3   5  -1    8.58    0.56
  -3  -5   1    8.55    0.50
   3  -5  -1    8.79    0.57
  -3  -5   1    8.56    0.39
  -4  -5  -1    3.82    0.44
   4  -5   1    2.95    0.39
   4   5  -1    3.01    0.33
  -4  -5  -1    2.87    0.36
   4  -5   1    3.07    0.48
  -4   5   1    2.84    0.25
   4  -5   1    2.75    0.37
   4   5  -1    3.07    0.46
  -4   5   1    2.98    0.42
  -4   5   1    2.59    0.31
   4  -5  -1    3.43    0.53
   4  -5  -1    2.82    0.38
  -4   5  -1    2.95    0.43
  -4  -5   1    3.18    0.45
   4   5   1    2.43    0.35
  -4   5  -1    3.15    0.40
  -4  -5   1    2.88    0.36
  -4   5  -1    3.23    0.18
   4  -5  -1    3.55    0.39
   5   5  -1    0.82    0.22
  -5   5   1    0.80    0.21
   5  -5   1    0.69    0.24
  -5   5   1    0.81    0.18
   5  -5   1    0.29    0.37
   5   5  -1    1.04    0.34
  -5   5   1    0.71    0.19
   5  -5   1    0.26    0.33
  -5  -5  -1    0.99    0.39
  -5   5  -1    0.33    0.20
   5  -5  -1    0.64    0.23
   5  -5  -1    0.20    0.33
  -5  -5   1    0.70    0.31
  -5   5  -1    0.60    0.21
  -5  -5   1    0.60    0.37
   5   5   1    0.30    0.32
   5   5   1    1.07    0.22
   5  -5  -1    0.76    0.43
   6   5  -1    7.71    0.64
  -6  -5  -1    9.31    0.69
   6  -5   1    8.87    0.95
   6  -5   1    9.61    0.55
  -6  -5  -1    9.11    0.69
   6   5  -1    8.38    0.47
   6  -5   1    8.16    0.78
   6  -5  -1    9.12    0.57
   6  -5  -1    8.67    0.77
   6   5   1    7.34    0.63
   6  -5  -1    8.08    0.97
   6   5   1    8.61    0.49
  -6  -5   1    8.08    0.68
  -6  -5   1    8.01    0.67
  -7  -5  -1    3.00    0.49
   7  -5   1    2.89    0.57
   7  -5   1    3.21    0.41
  -7  -5  -1    2.47    0.48
   7   5   1    3.35    0.44
   7  -5  -1    2.67    0.55
  -7  -5   1    3.14    0.53
   7  -5  -1    3.08    0.40
  -8  -5  -1   10.97    0.88
   8  -5   1   11.16    0.72
  -8  -5  -1   12.02    1.12
   8  -5  -1   10.92    0.71
  -8  -5   1   12.80    0.80
   0   6   1    0.53    0.25
   0  -6   1    0.36    0.22
   0   6  -1    0.09    0.24
   0   6   1    0.24    0.27
   0  -6   1    0.13    0.20
   0   6  -1    0.10    0.23
   0  -6  -1    0.10    0.22
   0  -6   1    0.48    0.27
   0  -6  -1    0.48    0.25
  -1  -6  -1   11.05    0.58
   1  -6   1   10.79    0.37
  -1  -6  -1   11.32    0.54
  -1  -6  -1   11.32    0.50
  -1  -6  -1   11.52    0.43
   1   6  -1   12.36    0.63
  -1   6   1   12.09    0.60
  -1   6   1   11.60    0.59
   1  -6   1   12.22    0.58
   1  -6   1   10.79    0.60
   1  -6  -1   11.30    0.61
   1   6   1   12.70    0.64
  -1   6  -1   11.53    0.57
  -1  -6   1   11.58    0.52
  -1  -6   1   11.71    0.55
  -1   6  -1   11.31    0.63
   1  -6  -1   11.07    0.55
  -1  -6   1   11.58    0.59
   1   6   1   11.91    0.58
  -1  -6   1   11.02    0.35
  -2  -6  -1   40.15    1.18
  -2  -6  -1   42.58    1.19
   2   6  -1   44.44    1.27
  -2   6   1   43.28    1.27
   2  -6   1   41.43    1.12
  -2  -6  -1   41.66    1.17
  -2   6   1   42.90    1.28
   2  -6   1   44.13    1.30
  -2  -6  -1   43.51    1.23
   2  -6   1   43.27    1.27
   2   6  -1   43.21    1.25
  -2   6  -1   42.65    1.28
  -2  -6   1   41.85    1.13
  -2  -6   1   42.81    1.19
   2  -6  -1   42.91    1.31
  -2  -6   1   41.54    1.19
   2  -6  -1   41.30    1.15
   2  -6  -1   41.76    1.25
  -2  -6   1   41.79    1.21
   2   6   1   42.32    1.24
  -2   6  -1   42.82    1.26
   2   6   1   44.91    1.28
   3  -6   1    4.97    0.47
   3  -6   1    5.50    0.46
   3  -6   1    5.40    0.53
  -3  -6  -1    4.91    0.41
  -3  -6  -1    5.92    0.44
   3   6  -1    5.05    0.50
  -3  -6  -1    5.10    0.44
  -3  -6  -1    4.56    0.42
  -3   6   1    4.43    0.51
   3   6  -1    4.86    0.45
  -3   6   1    5.75    0.45
  -3  -6   1    4.73    0.41
  -3  -6   1    5.29    0.41
   3   6   1    5.15    0.44
  -3   6  -1    5.29    0.46
  -3  -6   1    5.54    0.45
   3   6   1    5.16    0.50
  -3   6  -1    5.41    0.51
   3  -6  -1    4.68    0.49
   3  -6  -1    5.90    0.48
   3  -6  -1    5.33    0.54
  -3  -6   1    5.81    0.45
   4  -6   1    4.96    0.65
  -4  -6  -1    4.83    0.28
  -4   6   1    4.65    0.42
  -4  -6  -1    5.43    0.49
  -4   6   1    5.61    0.31
   4   6  -1    5.77    0.45
   4  -6   1    5.26    0.49
  -4  -6  -1    5.58    0.50
  -4  -6  -1    4.98    0.27
   4   6  -1    4.89    0.54
   4  -6   1    5.04    0.68
  -4   6   1    4.90    0.51
   4  -6  -1    6.06    0.59
  -4   6  -1    4.77    0.50
   4   6   1    5.45    0.52
   4   6   1    4.48    0.42
  -4  -6   1    4.69    0.49
   4  -6  -1    4.46    0.65
  -4  -6   1    4.99    0.27
   4  -6  -1    5.88    0.46
  -4  -6   1    5.08    0.26
  -4  -6   1    5.63    0.51
  -4   6  -1    5.05    0.24
  -4   6  -1    5.25    0.45
  -5  -6  -1    0.28    0.38
  -5   6   1    1.49    0.23
   5  -6   1    0.69    0.46
   5  -6   1    1.92    0.48
   5   6  -1    1.73    0.37
  -5   6   1    0.88    0.32
   5   6  -1    1.17    0.26
   5  -6   1    0.70    0.36
  -5   6   1    1.18    0.37
  -5  -6  -1    1.48    0.42
   5   6   1    1.73    0.36
  -5  -6   1    1.70    0.42
   5  -6  -1    1.00    0.34
   5  -6  -1    1.82    0.50
  -5  -6   1    0.89    0.32
   5   6   1    0.72    0.25
  -5   6  -1    1.26    0.39
   5  -6  -1    0.89    0.46
  -5   6  -1    0.98    0.33
   6  -6   1    3.53    0.69
  -6  -6  -1    2.85    0.46
   6  -6   1    2.68    0.37
   6  -6   1    2.93    0.58
  -6  -6  -1    2.93    0.49
   6   6  -1    3.52    0.45
  -6  -6   1    3.17    0.54
  -6  -6   1    3.82    0.49
   6   6   1    2.98    0.45
   6  -6  -1    2.92    0.57
   6   6   1    3.75    0.42
   6  -6  -1    3.85    0.71
   6  -6  -1    3.51    0.46
   7  -6   1    8.85    0.98
   7  -6   1    7.30    0.62
   7   6  -1    8.39    0.58
  -7  -6  -1    8.36    0.79
  -7  -6  -1    9.03    0.84
   7   6   1    7.09    0.60
  -7  -6   1    8.78    0.75
   7  -6  -1    6.77    1.02
   7  -6  -1    7.55    0.60
   0   7  -1    8.74    0.61
   0   7   1    8.23    0.66
   0  -7   1    7.58    0.49
   0   7   1    8.48    0.54
   0  -7   1    7.47    0.45
   0  -7  -1    7.45    0.59
   0  -7   1    7.58    0.64
   0  -7  -1    8.22    0.54
   0   7  -1    8.39    0.57
  -1   7   1    6.52    0.57
  -1  -7  -1    7.09    0.48
   1   7  -1    6.71    0.58
  -1  -7  -1    7.05    0.36
   1  -7   1    6.67    0.65
   1   7  -1    7.22    0.50
  -1  -7  -1    7.40    0.46
  -1  -7  -1    6.91    0.59
  -1   7   1    6.41    0.55
   1  -7   1    6.70    0.50
   1  -7   1    6.96    0.28
   1  -7  -1    7.46    0.55
  -1  -7   1    8.15    0.49
   1  -7  -1    6.31    0.59
  -1   7  -1    6.97    0.51
  -1  -7   1    7.29    0.59
  -1  -7   1    7.35    0.27
   1   7   1    7.41    0.51
   1   7   1    7.24    0.65
  -1  -7   1    7.63    0.49
  -1   7  -1    7.23    0.62
   2  -7   1    3.58    0.51
  -2  -7  -1    3.45    0.44
  -2  -7  -1    3.64    0.50
   2  -7   1    3.47    0.47
   2   7  -1    3.33    0.52
  -2  -7  -1    4.04    0.43
  -2  -7  -1    3.90    0.40
  -2   7   1    4.11    0.46
  -2   7   1    3.62    0.45
   2  -7   1    3.90    0.34
  -2   7  -1    3.55    0.46
   2   7   1    4.80    0.49
  -2  -7   1    3.96    0.49
   2  -7  -1    2.86    0.42
   2  -7  -1    3.72    0.39
   2  -7  -1    2.88    0.46
   2   7   1    3.13    0.43
  -2  -7   1    3.30    0.41
  -2  -7   1    3.76    0.46
  -2   7  -1    3.10    0.48
  -2  -7   1    3.37    0.36
   3   7  -1    7.18    0.65
  -3  -7  -1    6.59    0.53
   3  -7   1    6.61    0.69
   3  -7   1    6.58    0.61
  -3  -7  -1    7.09    0.48
  -3  -7  -1    7.17    0.52
  -3  -7  -1    6.86    0.46
  -3   7   1    6.25    0.63
  -3   7   1    6.61    0.52
   3  -7   1    7.31    0.52
  -3  -7   1    6.83    0.53
   3   7   1    7.36    0.68
  -3  -7   1    7.64    0.54
  -3   7  -1    7.14    0.63
   3  -7  -1    8.09    0.78
   3  -7  -1    7.19    0.56
  -3   7  -1    7.49    0.56
  -3  -7   1    7.71    0.46
   3  -7  -1    6.45    0.61
   3   7   1    8.47    0.56
  -3  -7   1    6.95    0.52
   4  -7   1   14.21    0.86
  -4   7   1   14.35    0.49
  -4   7   1   13.59    0.68
   4   7  -1   13.31    0.84
   4  -7   1   15.24    0.74
  -4   7   1   13.96    0.78
  -4  -7  -1   13.66    0.72
  -4  -7  -1   14.85    0.71
  -4  -7  -1   13.99    0.57
   4  -7   1   13.69    0.97
  -4  -7  -1   13.63    0.57
  -4   7  -1   13.56    0.68
  -4  -7   1   13.52    0.56
  -4  -7   1   13.94    0.55
   4  -7  -1   14.77    0.73
  -4  -7   1   14.42    0.72
   4   7   1   14.98    0.84
  -4  -7   1   13.82    0.73
   4  -7  -1   14.30    0.97
   4  -7  -1   14.46    0.81
  -4   7  -1   15.04    0.81
   4   7   1   15.37    0.69
   5  -7   1    4.66    0.63
   5  -7   1    5.70    0.77
   5  -7   1    5.47    0.53
   5   7  -1    5.77    0.68
  -5  -7  -1    5.35    0.59
  -5  -7  -1    4.99    0.66
  -5   7   1    4.87    0.50
  -5   7   1    4.38    0.55
   5  -7  -1    4.26    0.62
  -5  -7   1    5.30    0.60
  -5   7  -1    3.92    0.57
   5  -7  -1    4.57    0.61
   5   7   1    4.71    0.56
   5  -7  -1    4.11    0.52
  -5  -7   1    3.44    0.58
  -5   7  -1    4.88    0.49
   5   7   1    4.17    0.51
  -6  -7  -1   -0.37    0.34
   6   7  -1    0.26    0.37
   6   7  -1   -0.67    0.45
   6  -7   1    0.12    0.59
  -6   7   1    0.36    0.50
   6  -7   1   -0.11    0.31
  -6  -7  -1    0.37    0.44
   6   7   1    0.09    0.36
  -6   7  -1    0.08    0.42
  -6  -7   1    0.47    0.47
   6   7   1    0.66    0.48
   6  -7  -1    0.59    0.61
   6  -7  -1   -0.51    0.30
   7  -7   1    1.59    0.38
  -7  -7  -1    1.51    0.52
  -7  -7  -1    0.85    0.35
   7   7  -1    1.65    0.34
   7  -7  -1    0.87    0.38
   7   7   1    0.92    0.35
  -7  -7   1    0.80    0.38
   0  -8   1    0.78    0.45
   0   8  -1    0.36    0.37
   0  -8  -1    0.54    0.45
   0   8   1    0.51    0.41
   0   8   1    1.02    0.31
   0  -8  -1    0.73    0.34
   0   8  -1    0.72    0.30
   0  -8   1    1.29    0.31
   0  -8   1    1.45    0.31
  -1   8   1    0.16    0.40
  -1  -8  -1    0.32    0.40
   1   8  -1   -0.06    0.43
  -1  -8  -1    0.23    0.30
  -1  -8  -1    0.43    0.16
   1  -8   1   -0.03    0.27
   1  -8   1    0.09    0.38
  -1  -8  -1    0.62    0.29
  -1   8   1    0.52    0.32
  -1  -8   1    0.54    0.41
   1  -8  -1   -0.34    0.24
   1   8   1   -0.09    0.24
  -1  -8   1    0.68    0.31
  -1   8  -1    0.24    0.44
   1  -8  -1   -0.01    0.39
  -1  -8   1    0.36    0.28
  -1   8  -1    0.32    0.31
   1  -8  -1    0.25    0.17
   1   8   1    0.63    0.46
  -2   8   1    8.99    0.63
  -2  -8  -1    9.12    0.54
  -2  -8  -1    8.93    0.60
   2   8  -1    9.79    0.82
   2   8  -1    8.66    0.55
   2  -8   1    9.91    0.64
  -2  -8  -1    8.82    0.69
  -2  -8  -1    9.26    0.58
   2  -8   1    9.00    0.44
  -2   8   1    9.26    0.82
   2   8   1    7.96    0.56
  -2   8  -1    8.36    0.74
   2   8   1    9.30    0.75
   2  -8  -1    9.74    0.60
  -2   8  -1    9.93    0.66
  -2  -8   1    9.91    0.69
   2  -8  -1    9.70    0.51
  -2  -8   1    9.48    0.58
  -2  -8   1    9.47    0.58
  -3  -8  -1    2.16    0.32
  -3  -8  -1    1.92    0.33
  -3   8   1    1.36    0.50
   3   8  -1    1.54    0.32
  -3  -8  -1    3.02    0.45
   3   8  -1    2.04    0.50
   3  -8   1    2.36    0.34
  -3  -8  -1    2.35    0.41
  -3   8   1    2.16    0.43
   3  -8   1    1.92    0.35
  -3  -8   1    2.18    0.33
  -3   8  -1    1.83    0.42
  -3   8  -1    1.92    0.49
   3   8   1    2.74    0.50
   3   8   1    2.63    0.37
   3  -8  -1    2.22    0.38
   3  -8  -1    1.94    0.35
  -3  -8   1    1.81    0.43
  -3  -8   1    2.20    0.38
  -3  -8   1    2.19    0.35
   4  -8   1   13.81    0.88
  -4  -8  -1   12.93    0.69
   4   8  -1   13.20    0.69
  -4  -8  -1   12.62    0.76
   4  -8   1   14.26    0.73
   4   8  -1   12.77    0.94
  -4   8   1   12.69    0.51
  -4  -8  -1   13.55    0.73
  -4   8   1   12.78    0.89
  -4  -8  -1   13.56    0.67
  -4   8   1   12.12    0.70
   4  -8  -1   14.47    0.82
   4   8   1   13.24    0.69
  -4  -8   1   13.88    0.72
  -4  -8   1   13.62    0.76
  -4  -8   1   13.88    0.70
   4  -8  -1   13.57    0.73
  -4  -8   1   13.49    0.67
  -4   8  -1   13.65    0.94
  -4   8  -1   11.11    0.69
   4   8   1   12.56    0.94
   5   8  -1   -0.09    0.29
  -5   8   1    0.38    0.46
  -5  -8  -1   -0.19    0.42
   5  -8   1    0.13    0.49
   5  -8   1    0.09    0.34
  -5  -8  -1    0.31    0.39
  -5   8   1   -0.10    0.34
   5   8  -1    0.45    0.56
  -5  -8   1    0.00    0.41
   5   8   1    0.28    0.29
   5  -8  -1   -0.51    0.50
  -5   8  -1    0.51    0.37
   5  -8  -1   -0.16    0.35
  -5   8  -1    0.84    0.47
   5   8   1   -0.07    0.55
   6  -8   1    1.71    0.70
  -6  -8  -1    2.06    0.40
   6   8  -1    1.73    0.38
  -6  -8  -1    2.14    0.45
   6  -8   1    1.62    0.45
  -6  -8   1    2.17    0.43
   6   8   1    2.66    0.41
   6  -8  -1    1.64    0.46
   6  -8  -1    0.45    0.66
   0  -9  -1   -0.28    0.29
   0  -9   1    0.40    0.31
   0   9   1   -0.26    0.28
  -1  -9  -1   -0.12    0.47
  -1   9   1   -0.30    0.33
  -1  -9  -1    0.04    0.12
   1   9  -1    0.30    0.29
  -1  -9  -1   -0.49    0.26
   1  -9   1    0.28    0.31
  -1  -9   1    0.43    0.49
   1   9   1    0.16    0.30
  -1  -9   1   -0.02    0.25
  -1  -9   1    0.10    0.36
  -1   9  -1    0.23    0.35
   1  -9  -1    0.51    0.33
   1  -9  -1    0.11    0.18
  -2  -9  -1    8.17    0.52
  -2  -9  -1   10.09    0.69
   2  -9   1    8.77    0.66
  -2   9   1    8.53    0.61
  -2  -9  -1    7.81    0.82
   2   9  -1    8.96    0.61
  -2  -9  -1    8.32    0.65
  -2   9  -1    9.42    0.63
   2   9   1   10.23    0.59
   2  -9  -1    8.96    0.51
  -2  -9   1    9.62    0.68
  -2  -9   1    7.80    0.86
   2  -9  -1    7.91    0.65
  -2  -9   1    7.26    0.68
   3  -9   1    0.14    0.30
  -3  -9  -1    0.08    0.25
  -3  -9  -1   -0.03    0.42
  -3   9   1   -0.11    0.32
  -3  -9  -1    0.20    0.32
   3  -9   1    0.75    0.32
   3   9  -1    0.46    0.29
  -3  -9  -1    0.74    0.45
  -3  -9   1    0.29    0.43
   3  -9  -1   -0.33    0.33
  -3  -9   1    0.50    0.32
   3  -9  -1    0.38    0.35
  -3   9  -1   -0.12    0.35
  -3  -9   1    0.20    0.38
  -4  -9  -1   -0.20    0.29
  -4  -9  -1    0.32    0.39
   4   9  -1    0.13    0.31
  -4   9   1    0.70    0.36
  -4  -9  -1    0.84    0.43
   4  -9   1    0.51    0.35
  -4  -9  -1   -0.30    0.29
   4  -9   1    0.81    0.57
  -4   9  -1   -0.08    0.34
  -4  -9   1    0.22    0.38
   4   9   1    0.08    0.32
  -4  -9   1   -0.12    0.31
   4  -9  -1    0.87    0.40
  -4  -9   1    1.07    0.47
   4  -9  -1    0.16    0.41
   5   9  -1    0.87    0.36
  -5  -9  -1    0.18    0.54
  -5  -9  -1    0.23    0.39
   5  -9   1   -0.58    0.40
  -5  -9   1   -0.14    0.40
  -5   9  -1   -0.27    0.34
   5   9   1    0.58    0.35
   5  -9  -1    0.80    0.44
  -6  -9  -1    3.13    0.50
   6   9  -1    2.84    0.45
   6  -9   1    2.38    0.59
   6  -9  -1    2.51    0.57
   6   9   1    2.42    0.47
   0 -10  -1   13.76    0.73
   0  10  -1   12.88    0.82
   0 -10   1   13.27    0.78
   0  10   1   13.06    0.83
  -1 -10  -1    0.50    0.27
   1 -10   1    1.45    0.38
  -1  10   1   -0.07    0.38
   1  10  -1    0.45    0.39
   1  10   1    1.47    0.36
  -1  10  -1    1.11    0.36
   1 -10  -1    0.66    0.35
  -1 -10   1    0.65    0.31
   2 -10   1    7.29    0.66
   2  10  -1    8.00    0.63
  -2 -10  -1    7.14    0.62
  -2  10   1    6.39    0.69
  -2  10  -1    6.11    0.62
   2 -10  -1    7.09    0.73
   2  10   1    6.51    0.69
  -2 -10   1    6.67    0.65
  -2 -10   1    6.17    0.68
   3 -10   1    4.58    0.64
   3  10  -1    4.72    0.67
  -3 -10  -1    4.47    0.66
  -3 -10  -1    4.17    0.66
  -3 -10  -1    4.84    0.60
  -3  10   1    5.95    0.65
  -3 -10   1    4.47    0.62
  -3  10  -1    5.05    0.59
  -3 -10   1    4.56    0.62
   3  10   1    4.45    0.62
   3 -10  -1    5.06    0.73
  -3 -10   1    4.39    0.60
   4 -10   1    0.12    0.51
  -4 -10  -1   -0.02    0.36
   4  10  -1    0.75    0.45
  -4  10   1    1.22    0.40
   4  10   1    0.09    0.46
   4 -10  -1    0.19    0.53
  -4  10  -1    0.38    0.40
  -4 -10   1    0.98    0.44
  -5  10   1    0.45    0.55
   5 -10   1    0.06    0.58
   5  10  -1    0.80    0.49
  -5  10  -1    1.26    0.55
   5 -10  -1    1.21    0.65
   5  10   1    0.99    0.51
   0  11  -1   -1.33    0.56
   0 -11  -1   -0.37    0.44
   0 -11   1   -0.22    0.43
   0  11   1    0.32    0.59
   1 -11   1    3.01    0.53
   1  11  -1    1.56    0.61
  -1 -11  -1    2.27    0.45
  -1  11   1    2.54    0.57
   1 -11  -1    2.95    0.52
  -1 -11   1    2.25    0.40
  -1  11  -1    2.22    0.57
   1  11   1    1.91    0.63
  -2 -11  -1    1.97    0.40
   2  11  -1    1.02    0.49
   2 -11   1    0.20    0.50
  -2  11   1    0.94    0.50
   2  11   1   -0.19    0.52
   2 -11  -1    1.79    0.55
  -2 -11   1    1.35    0.41
  -2 -11   1    1.41    0.50
  -2  11  -1    1.70    0.49
  -3 -11  -1    1.32    0.46
   3 -11   1   -0.23    0.61
   3  11  -1   -0.53    0.54
  -3 -11   1    0.67    0.35
   3  11   1    1.32    0.55
  -3 -11   1    1.36    0.46
  -3  11  -1    0.81    0.49
   3 -11  -1    0.58    0.62
   0 -12  -1    0.23    0.50
   0 -12   1    0.54    0.55
  -1   0  -2    0.15    0.04
  -1   0   2    0.06    0.05
   1   0   2    0.30    0.05
  -1   0   2    0.21    0.03
   2   0   2  160.82    3.64
  -2   0  -2  163.75    3.52
  -2   0   2  168.76    3.54
  -2   0  -2  159.19    3.64
   2   0  -2  155.98    3.63
   2   0   2  154.64    3.48
   2   0   2  156.03    3.48
  -3   0   2   12.32    0.41
  -3   0  -2   11.70    0.55
   3   0   2   12.20    0.55
  -3   0  -2   11.78    0.38
   3   0  -2   11.41    0.54
   4   0   2   23.55    0.55
  -4   0  -2   23.68    0.67
   4   0  -2   23.93    0.93
  -4   0  -2   23.62    0.88
  -4   0   2   23.34    0.68
   4   0   2   23.55    0.91
   5   0   2   27.80    1.06
   5   0  -2   26.51    1.04
  -5   0  -2   26.27    0.76
   5   0   2   26.51    0.64
  -5   0   2   26.47    0.81
  -5   0  -2   26.27    1.00
   5   0   2   27.02    0.64
  -6   0   2    1.12    0.28
   6   0   2    0.64    0.09
  -6   0  -2    0.79    0.31
  -6   0  -2    0.90    0.27
   6   0   2    0.10    0.41
   6   0   2    0.66    0.14
   6   0  -2   -0.40    0.38
   7   0   2    5.63    0.33
  -7   0  -2    5.16    0.61
   7   0  -2    5.33    0.27
  -7   0  -2    5.80    0.52
   7   0  -2    5.05    0.21
   7   0   2    5.81    0.29
  -7   0   2    5.85    0.51
  -8   0  -2    0.33    0.36
  -8   0   2   -0.16    0.39
   8   0   2    0.22    0.27
  -8   0  -2    0.70    0.48
  -9   0  -2    0.06    0.48
  -9   0   2    0.83    0.46
   1   1  -2    8.31    0.24
   1  -1   2    8.24    0.27
  -1  -1  -2    8.06    0.24
  -1   1   2    8.08    0.23
   1   1  -2    7.80    0.24
  -1  -1  -2    7.87    0.23
  -1   1   2    8.31    0.26
  -1   1   2    7.86    0.26
   1   1  -2    7.57    0.28
   1  -1   2    8.05    0.29
   1  -1   2    6.39    0.25
  -1  -1   2    8.04    0.23
  -1   1  -2    6.87    0.26
  -1   1  -2    8.02    0.26
   1   1   2    8.08    0.25
   1  -1  -2    6.92    0.25
   1   1   2    7.82    0.25
  -1   1  -2    8.40    0.26
   1  -1  -2    7.49    0.26
   2  -1   2  412.13    9.36
   2  -1   2  436.69    9.38
   2   1  -2  433.02    9.28
  -2  -1  -2  421.49    9.27
  -2   1   2  436.47    9.28
  -2  -1  -2  416.23    9.37
   2  -1   2  442.61    9.36
   2   1  -2  412.82    9.36
   2   1  -2  432.94    9.28
  -2   1   2  428.13    9.25
   2   1   2  413.02    9.37
   2  -1  -2  409.65    9.36
   2  -1  -2  435.85    9.34
   2   1   2  430.87    9.30
  -2   1  -2  420.27    9.36
   2  -1  -2  410.00    9.24
  -2   1  -2  432.74    9.31
  -2  -1   2  408.01    9.35
  -2  -1   2  431.32    9.28
   2   1   2  437.47    9.32
  -3  -1  -2   14.62    0.63
   3  -1   2   14.70    0.63
  -3   1   2   15.73    0.46
   3   1  -2   14.22    0.60
   3  -1   2   13.41    0.42
   3  -1   2   14.76    0.43
  -3  -1  -2   14.79    0.46
  -3   1  -2   13.88    0.61
   3   1   2   14.61    0.63
   3   1   2   14.99    0.35
  -3   1  -2   15.28    0.41
  -3  -1   2   14.94    0.66
  -3  -1   2   15.40    0.50
   3  -1  -2   14.74    0.42
   3  -1  -2   14.98    0.42
   3  -1  -2   15.16    0.63
   4  -1   2   22.65    0.91
   4  -1   2   23.16    0.61
  -4  -1  -2   23.60    0.85
  -4  -1  -2   22.49    0.68
   4  -1   2   23.04    0.59
  -4   1   2   23.77    0.66
   4   1  -2   22.89    0.88
  -4  -1   2   23.41    0.89
   4  -1  -2   20.19    0.58
   4   1   2   23.89    0.94
  -4  -1   2   22.72    0.71
   4  -1  -2   23.05    0.60
   4  -1  -2   22.08    0.89
  -4   1  -2   23.20    0.62
  -4   1  -2   23.29    0.84
   5  -1   2    7.05    0.31
  -5   1   2    7.50    0.42
   5   1  -2    7.07    0.61
   5  -1   2    6.69    0.60
  -5  -1  -2    6.61    0.44
   5  -1   2    6.94    0.30
  -5  -1  -2    7.72    0.55
  -5  -1   2    7.19    0.58
  -5   1  -2    7.38    0.36
   5   1   2    7.52    0.59
   5  -1  -2    7.10    0.31
  -5  -1   2    6.91    0.43
  -5   1  -2    6.38    0.53
   5  -1  -2    6.87    0.28
   5  -1  -2    7.71    0.61
  -6  -1  -2    6.51    0.55
   6  -1   2    6.71    0.75
  -6  -1  -2    6.27    0.46
   6  -1   2    6.41    0.36
  -6   1   2    5.88    0.44
   6   1  -2    5.85    0.82
   6  -1   2    6.06    0.33
   6   1   2    5.14    0.76
  -6  -1   2    5.50    0.48
   6  -1  -2    4.44    0.70
   6   1   2    6.34    0.23
  -6   1  -2    5.86    0.58
   6  -1  -2    6.04    0.33
   6  -1  -2    6.25    0.29
  -6   1  -2    6.30    0.48
   7  -1   2    2.83    0.37
   7  -1   2    3.05    0.37
  -7   1   2    3.47    0.38
  -7  -1  -2    3.41    0.53
  -7  -1  -2    3.06    0.40
  -7  -1   2    2.88    0.40
  -7   1  -2    3.77    0.45
   7  -1  -2    2.97    0.36
   7   1   2    2.82    0.17
   7  -1  -2    3.29    0.35
  -7   1  -2    2.39    0.43
   7   1   2    3.07    0.23
   8  -1   2    1.10    0.28
  -8  -1  -2    0.73    0.45
  -8   1   2    0.60    0.37
  -8  -1  -2    0.46    0.52
   8  -1  -2    1.00    0.29
  -8  -1   2    1.46    0.43
  -8   1  -2    0.75    0.35
  -9   1   2    2.14    0.51
  -9  -1  -2    1.78    0.51
   0   2  -2   57.29    1.37
   0  -2  -2   57.56    1.37
   0  -2   2   60.00    1.37
   0   2   2   58.10    1.37
   0  -2   2   58.28    1.31
   0  -2  -2   56.99    1.37
   0  -2   2   57.76    1.37
   0   2  -2   57.95    1.37
   0   2   2   57.16    1.37
   1  -2   2  122.51    2.74
   1   2  -2  122.91    2.71
  -1   2   2  124.65    2.73
   1   2  -2  123.59    2.71
   1  -2   2  116.23    2.70
   1  -2   2  120.69    2.73
  -1  -2  -2  123.18    2.71
  -1   2   2  121.79    2.73
  -1  -2  -2  125.00    2.71
  -1  -2  -2  112.53    2.70
   1   2  -2  119.64    2.70
  -1   2  -2  109.50    2.69
   1   2   2  122.68    2.72
  -1   2  -2  122.94    2.73
   1  -2  -2  122.45    2.74
   1   2   2  120.93    2.72
  -1  -2   2  128.44    2.71
  -1  -2   2  126.69    2.71
  -1  -2   2  120.40    2.70
  -1  -2   2  105.58    2.69
   1  -2  -2  124.99    2.74
  -1   2  -2  123.16    2.73
   2  -2   2   17.46    0.57
  -2  -2  -2   17.49    0.43
  -2  -2  -2   16.79    0.59
  -2   2   2   15.94    0.48
   2   2  -2   17.04    0.56
  -2   2   2   17.14    0.49
  -2  -2  -2   17.91    0.52
  -2   2   2   17.89    0.46
   2   2  -2   17.51    0.48
   2  -2   2   17.51    0.52
   2  -2   2   16.82    0.52
  -2  -2   2   17.37    0.41
  -2   2  -2   18.11    0.49
   2   2   2   17.70    0.47
   2  -2  -2   17.82    0.51
  -2  -2   2   17.46    0.51
   2  -2  -2   17.36    0.52
  -2   2  -2   17.68    0.50
   2   2   2   17.47    0.48
  -2  -2   2   17.32    0.57
  -2   2  -2   17.26    0.57
   3   2  -2    7.92    0.28
  -3  -2  -2    8.58    0.49
   3   2  -2    7.88    0.28
  -3   2   2    8.06    0.30
   3  -2   2    8.09    0.36
  -3   2   2    7.72    0.26
   3  -2   2    8.37    0.36
   3  -2   2    7.35    0.46
  -3  -2  -2    7.87    0.36
   3   2  -2    7.60    0.47
   3  -2  -2    7.75    0.34
  -3   2  -2    7.01    0.46
  -3   2  -2    7.98    0.28
  -3  -2   2    7.66    0.47
   3   2   2    7.96    0.48
  -3   2  -2    7.49    0.23
   3  -2  -2    7.80    0.47
   3   2   2    8.06    0.30
  -3  -2   2    7.94    0.37
  -3   2  -2    7.89    0.28
   3  -2  -2    7.96    0.36
   4   2  -2    5.47    0.54
   4  -2   2    6.54    0.59
  -4  -2  -2    6.18    0.51
   4  -2   2    6.02    0.35
   4   2  -2    5.02    0.23
   4  -2   2    5.14    0.36
  -4  -2  -2    5.92    0.37
  -4   2   2    6.51    0.31
  -4   2  -2    6.13    0.26
   4  -2  -2    6.21    0.34
   4   2   2    6.69    0.26
   4   2   2    5.23    0.57
  -4   2  -2    6.70    0.50
   4  -2  -2    6.62    0.35
  -4  -2   2    6.43    0.43
   4  -2  -2    6.60    0.63
  -4  -2   2    6.86    0.51
  -5  -2  -2    2.75    0.43
   5  -2   2    2.61    0.44
   5  -2   2    2.78    0.32
   5   2  -2    2.72    0.17
   5   2  -2    2.73    0.16
   5  -2   2    2.39    0.31
  -5   2   2    3.09    0.29
   5   2  -2    2.43    0.44
  -5  -2  -2    2.98    0.38
  -5  -2   2    3.16    0.43
  -5  -2   2    2.14    0.31
   5   2   2    3.42    0.57
   5  -2  -2    2.71    0.31
   5  -2  -2    2.38    0.31
  -5   2  -2    2.84    0.41
   5  -2  -2    2.51    0.42
   5   2   2    2.34    0.20
  -5   2  -2    2.47    0.26
  -6   2   2    7.43    0.45
   6  -2   2    6.57    0.45
   6   2  -2    6.12    0.82
   6  -2   2    7.36    0.78
  -6  -2  -2    7.91    0.63
  -6  -2  -2    7.22    0.51
   6  -2   2    6.90    0.44
   6  -2  -2    7.02    0.43
   6   2   2    7.02    0.25
   6   2   2    8.31    0.86
  -6   2  -2    8.30    0.65
  -6   2  -2    7.33    0.39
   6   2   2    7.28    0.31
   6  -2  -2    6.75    0.44
  -6  -2   2    7.04    0.53
   6  -2  -2    7.14    0.84
  -7  -2  -2    4.16    0.58
   7  -2   2    4.12    0.42
   7  -2   2    3.12    0.47
  -7   2   2    3.99    0.47
  -7  -2  -2    4.29    0.54
   7  -2  -2    3.45    0.46
   7   2   2    3.50    0.25
   7  -2  -2    4.08    0.47
  -7   2  -2    4.08    0.42
   7   2   2    3.36    0.31
  -7  -2   2    3.41    0.51
   8  -2   2    3.81    0.43
  -8   2   2    5.14    0.56
  -8  -2  -2    4.53    0.53
  -8  -2  -2    4.07    0.72
  -8  -2   2    4.91    0.56
   8  -2  -2    4.43    0.44
   0  -3   2   48.11    1.19
   0   3  -2   48.81    1.20
   0  -3   2   46.93    1.12
   0  -3  -2   48.02    1.20
   0   3   2   46.85    1.19
   0  -3  -2   47.71    1.20
   0   3   2   46.20    1.19
   0  -3   2   47.30    1.19
   0   3  -2   48.14    1.20
  -1  -3  -2    5.54    0.29
   1  -3   2    5.63    0.23
   1  -3   2    5.96    0.34
  -1  -3  -2    5.57    0.28
   1   3  -2    5.61    0.30
   1  -3   2    5.71    0.20
  -1   3   2    5.77    0.32
   1   3  -2    5.34    0.22
  -1  -3  -2    5.81    0.26
   1   3  -2    5.31    0.30
   1  -3   2    5.65    0.31
  -1   3   2    5.42    0.34
   1   3   2    5.41    0.29
  -1   3  -2    5.43    0.32
   1   3   2    5.53    0.31
  -1   3  -2    5.33    0.31
  -1  -3   2    5.75    0.29
  -1  -3   2    5.24    0.26
   1  -3  -2    5.30    0.31
  -1  -3   2    5.71    0.28
   1  -3  -2    5.26    0.31
  -1  -3   2    5.00    0.21
   2   3  -2   34.74    0.91
   2   3  -2   34.70    0.91
   2  -3   2   35.09    0.95
  -2   3   2   34.03    0.93
  -2  -3  -2   34.94    0.99
   2  -3   2   35.89    0.96
  -2  -3  -2   34.62    0.87
  -2  -3  -2   34.85    0.92
  -2  -3  -2   34.92    0.87
   2  -3   2   35.42    0.96
  -2   3   2   34.64    0.92
   2   3  -2   35.36    0.95
  -2   3  -2   33.92    0.93
   2  -3  -2   35.47    0.96
  -2  -3   2   31.86    0.86
   2   3   2   35.23    0.92
   2  -3  -2   34.78    0.96
  -2   3  -2   37.11    0.94
  -2  -3   2   33.68    0.94
  -2  -3   2   34.56    0.87
   2   3   2   34.10    0.91
  -2  -3   2   35.22    0.92
  -2   3  -2   35.20    0.95
   3  -3   2   58.03    1.56
  -3   3   2   59.08    1.37
   3  -3   2   59.83    1.49
  -3   3   2   59.00    1.43
   3   3  -2   58.68    1.42
   3  -3   2   60.74    1.49
   3   3  -2   59.43    1.55
  -3  -3  -2   59.53    1.59
  -3   3   2   59.94    1.42
  -3  -3  -2   57.83    1.47
   3   3  -2   58.82    1.42
   3  -3  -2   58.88    1.49
  -3   3  -2   58.38    1.56
   3  -3  -2   57.76    1.48
  -3   3  -2   58.23    1.43
  -3  -3   2   59.78    1.57
   3   3   2   60.31    1.43
  -3   3  -2   58.04    1.42
   3  -3  -2   58.92    1.58
  -3  -3   2   59.01    1.48
   4  -3   2   84.38    2.05
  -4   3   2   83.23    1.89
  -4  -3  -2   83.67    2.06
   4   3  -2   82.65    1.96
   4   3  -2   83.96    1.95
  -4  -3  -2   85.54    2.23
   4   3  -2   86.20    2.21
   4  -3   2   84.91    2.05
  -4   3   2   86.18    1.95
   4  -3   2   84.32    2.22
  -4   3  -2   84.77    1.91
  -4   3  -2   81.82    1.87
   4   3   2   83.86    1.97
  -4  -3   2   84.27    2.07
  -4   3  -2   84.93    1.91
   4  -3  -2   84.98    2.25
   4  -3  -2   85.51    2.05
   4  -3  -2   84.88    2.05
  -4   3  -2   84.80    2.19
  -4  -3   2   87.07    2.21
   5   3  -2   -0.02    0.13
  -5   3   2   -0.08    0.18
   5   3  -2    0.35    0.34
   5   3  -2    0.04    0.16
  -5  -3  -2   -0.04    0.24
   5  -3   2    0.27    0.34
  -5  -3  -2    0.03    0.27
   5  -3   2    0.40    0.22
   5  -3   2   -0.24    0.24
   5   3   2    0.00    0.16
  -5   3  -2    0.16    0.14
   5  -3  -2   -0.06    0.23
   5   3   2    0.27    0.36
   5   3   2    0.03    0.16
  -5  -3   2   -0.29    0.27
  -5   3  -2    0.38    0.28
  -5  -3   2    0.27    0.27
   5  -3  -2    0.01    0.31
   5  -3  -2    0.05    0.23
   6  -3   2   16.35    0.63
  -6  -3  -2   15.24    0.70
   6  -3   2   14.39    0.72
   6   3  -2   15.45    0.53
   6   3  -2   16.20    0.98
  -6   3   2   17.03    0.58
  -6  -3  -2   16.00    0.82
   6   3  -2   15.93    0.51
   6  -3   2   16.78    1.03
   6   3   2   16.13    0.56
   6   3   2   16.97    1.07
  -6  -3   2   15.27    0.71
   6  -3  -2   16.12    0.62
  -6   3  -2   16.65    0.51
   6  -3  -2   15.39    0.97
   6  -3  -2   16.70    0.71
   6   3   2   15.52    0.55
  -7  -3  -2   -0.33    0.32
   7  -3   2    0.35    0.49
  -7   3   2   -0.08    0.34
   7   3  -2   -0.30    0.18
   7  -3   2    0.02    0.23
   7   3  -2    0.06    0.18
  -7  -3  -2    0.23    0.34
   7  -3  -2   -0.18    0.22
  -7  -3   2    0.26    0.35
   7   3   2    0.17    0.23
   7   3   2    0.09    0.24
  -8  -3  -2    0.72    0.45
  -8  -3  -2    0.59    0.52
   8  -3   2    0.92    0.27
  -8  -3   2    0.55    0.46
   8  -3  -2    0.81    0.27
   0  -4  -2    3.71    0.35
   0   4  -2    3.93    0.38
   0   4  -2    3.75    0.34
   0  -4   2    3.89    0.37
   0  -4  -2    3.35    0.37
   0  -4   2    3.75    0.35
   0  -4   2    3.74    0.26
   0   4   2    3.65    0.34
   0   4   2    3.67    0.38
   1   4  -2    2.30    0.34
  -1  -4  -2    2.07    0.25
   1  -4   2    2.49    0.20
  -1   4   2    2.49    0.34
  -1  -4  -2    2.18    0.34
  -1  -4  -2    2.38    0.26
   1  -4   2    2.54    0.19
   1   4  -2    2.30    0.31
   1  -4   2    2.19    0.29
   1  -4   2    2.16    0.33
  -1   4   2    2.61    0.33
  -1  -4   2    2.07    0.17
   1   4   2    2.30    0.35
  -1  -4   2    2.87    0.26
   1  -4  -2    2.36    0.33
  -1  -4   2    2.64    0.33
  -1  -4   2    2.37    0.32
   1   4   2    2.25    0.31
  -1   4  -2    2.21    0.32
   1  -4  -2    2.59    0.39
  -2   4   2   50.30    1.35
  -2  -4  -2   49.19    1.30
  -2   4   2   52.17    1.35
   2   4  -2   51.23    1.30
   2  -4   2   50.49    1.30
  -2  -4  -2   51.22    1.29
   2   4  -2   51.43    1.33
   2   4  -2   52.55    1.33
  -2  -4  -2   51.32    1.30
  -2  -4  -2   51.36    1.36
   2  -4   2   54.19    1.39
   2  -4   2   51.53    1.38
   2  -4  -2   51.82    1.37
  -2   4  -2   50.94    1.33
  -2  -4   2   51.09    1.28
   2   4   2   52.54    1.34
  -2  -4   2   49.70    1.30
  -2  -4   2   51.08    1.28
   2  -4  -2   53.21    1.37
   2   4   2   50.92    1.33
  -2  -4   2   51.36    1.32
  -2   4  -2   51.04    1.35
   3  -4   2   11.11    0.49
  -3   4   2   10.55    0.48
   3  -4   2   10.25    0.52
  -3  -4  -2   11.15    0.36
   3  -4   2   10.66    0.55
  -3  -4  -2   10.66    0.36
   3   4  -2   10.71    0.54
  -3  -4  -2   10.86    0.52
   3   4  -2    9.85    0.47
  -3  -4  -2    9.94    0.52
  -3   4   2   11.32    0.51
   3   4  -2   11.52    0.48
  -3   4   2   10.73    0.37
   3  -4  -2    9.17    0.54
  -3   4  -2   10.32    0.48
   3  -4  -2   10.32    0.55
  -3  -4   2   10.26    0.55
  -3  -4   2   10.62    0.35
   3  -4  -2   10.33    0.49
  -3  -4   2   10.50    0.49
   3   4   2   10.57    0.48
  -3  -4   2   10.31    0.35
   3   4   2   10.69    0.48
  -3   4  -2   10.00    0.51
   4   4  -2    2.38    0.34
   4  -4   2    2.67    0.34
   4   4  -2    2.46    0.40
   4  -4   2    2.56    0.35
  -4   4   2    2.01    0.28
  -4  -4  -2    1.47    0.29
  -4   4   2    2.58    0.25
   4  -4   2    2.19    0.38
  -4   4   2    2.74    0.30
   4   4  -2    2.10    0.25
  -4  -4  -2    2.29    0.37
   4  -4  -2    2.30    0.34
  -4  -4   2    2.38    0.34
  -4   4  -2    2.15    0.30
   4  -4  -2    2.65    0.45
   4   4   2    2.25    0.35
  -4  -4   2    1.78    0.28
   4   4   2    2.27    0.32
  -4   4  -2    2.12    0.31
   4  -4  -2    2.26    0.32
   5   4  -2   11.80    0.75
   5   4  -2   11.20    0.52
  -5   4   2   10.84    0.42
  -5  -4  -2   11.42    0.69
   5  -4   2   11.44    0.62
   5  -4   2   11.60    0.55
   5  -4   2   10.86    0.76
   5   4  -2   10.76    0.51
  -5  -4  -2   11.09    0.59
  -5  -4   2   12.56    0.71
   5  -4  -2   10.70    0.63
   5   4   2   11.46    0.52
   5   4   2   11.30    0.52
   5  -4  -2   11.39    0.79
  -5  -4   2   11.07    0.61
   5  -4  -2   12.10    0.55
   6   4  -2    8.79    0.50
   6  -4   2    8.85    0.63
  -6  -4  -2    8.46    0.68
   6   4  -2    7.79    0.47
  -6   4   2    8.62    0.42
   6  -4   2    8.71    0.83
   6   4  -2    8.23    0.91
  -6  -4  -2    8.02    0.62
   6  -4   2    8.10    0.51
   6   4   2    9.04    0.50
   6  -4  -2    8.40    0.52
  -6  -4   2    9.37    0.65
  -6  -4   2    8.67    0.60
   6  -4  -2    7.84    0.92
   6   4   2    8.16    0.51
  -7   4   2    3.32    0.46
  -7  -4  -2    2.75    0.50
   7  -4   2    2.86    0.36
   7   4  -2    2.98    0.33
  -7  -4  -2    3.46    0.49
   7   4  -2    2.73    0.33
   7  -4   2    2.23    0.45
   7   4   2    3.08    0.36
   7   4   2    3.64    0.49
   7  -4  -2    2.37    0.32
  -7  -4   2    2.16    0.48
   8  -4   2    2.22    0.40
  -8  -4  -2    2.58    0.52
   8  -4  -2    1.84    0.38
  -8  -4   2    2.33    0.54
   0  -5   2  161.92    3.69
   0  -5  -2  157.12    3.69
   0   5   2  156.78    3.69
   0   5  -2  154.79    3.69
   0   5   2  155.82    3.70
   0  -5   2  160.04    3.56
   0  -5   2  159.01    3.69
   0  -5  -2  159.18    3.70
   0   5  -2  158.53    3.70
  -1  -5  -2   18.95    0.70
   1   5  -2   19.28    0.73
   1   5  -2   18.13    0.66
  -1  -5  -2   18.78    0.62
   1  -5   2   18.20    0.50
   1  -5   2   18.62    0.72
  -1   5   2   18.95    0.71
   1  -5   2   18.00    0.68
  -1   5   2   18.18    0.71
  -1  -5  -2   18.09    0.69
   1  -5   2   18.89    0.55
  -1   5  -2   18.49    0.68
  -1   5  -2   18.29    0.74
   1   5   2   18.08    0.70
  -1  -5   2   18.64    0.69
  -1  -5   2   18.61    0.62
  -1  -5   2   18.76    0.50
   1  -5  -2   18.89    0.73
  -1  -5   2   18.04    0.67
   1  -5  -2   18.93    0.70
   1   5   2   18.92    0.67
  -2  -5  -2    1.92    0.25
   2  -5   2    2.51    0.33
   2   5  -2    1.92    0.28
  -2  -5  -2    2.13    0.30
  -2   5   2    2.00    0.26
  -2  -5  -2    1.93    0.33
  -2  -5  -2    1.79    0.26
  -2   5   2    2.27    0.31
   2  -5   2    2.08    0.28
   2  -5   2    2.11    0.30
   2   5  -2    2.42    0.29
   2  -5  -2    2.43    0.31
   2   5   2    2.51    0.29
  -2  -5   2    2.17    0.28
  -2  -5   2    1.97    0.26
  -2   5  -2    1.88    0.26
  -2  -5   2    1.65    0.26
  -2   5  -2    1.92    0.30
   2   5   2    1.93    0.27
  -2  -5   2    1.82    0.29
   3  -5   2    4.56    0.40
   3  -5   2    3.90    0.40
  -3   5   2    4.03    0.40
  -3  -5  -2    3.59    0.37
  -3   5   2    4.39    0.49
  -3  -5  -2    4.17    0.38
  -3  -5  -2    4.39    0.32
   3   5  -2    4.14    0.43
   3   5  -2    4.18    0.34
   3  -5   2    3.62    0.47
  -3  -5  -2    4.14    0.32
   3   5   2    4.20    0.43
  -3  -5   2    4.38    0.38
   3  -5  -2    4.27    0.45
   3  -5  -2    3.44    0.35
   3   5   2    4.44    0.35
  -3   5  -2    4.21    0.48
  -3   5  -2    3.78    0.19
  -3  -5   2    3.86    0.30
  -3   5  -2    4.11    0.38
  -3  -5   2    4.28    0.31
  -3  -5   2    3.88    0.41
   4   5  -2    0.13    0.19
  -4   5   2    0.66    0.17
   4   5  -2    0.49    0.31
  -4  -5  -2    0.77    0.29
   4  -5   2    0.30    0.22
   4   5  -2    0.59    0.39
  -4   5   2    0.45    0.24
   4  -5   2    0.75    0.40
   4  -5   2    0.30    0.30
  -4  -5  -2    0.43    0.25
  -4   5   2    0.10    0.25
   4  -5  -2    0.63    0.33
   4   5   2    0.23    0.27
   4   5   2    0.62    0.21
  -4   5  -2    0.62    0.25
  -4  -5   2    0.47    0.25
   4  -5  -2    0.81    0.24
  -4   5  -2    0.39    0.24
  -4  -5   2    0.85    0.28
   5   5  -2    3.61    0.52
   5   5  -2    3.52    0.38
  -5   5   2    4.19    0.31
  -5  -5  -2    3.52    0.48
  -5  -5  -2    3.45    0.47
   5   5  -2    3.96    0.63
  -5   5   2    4.11    0.35
   5  -5   2    3.52    0.43
   5  -5   2    4.47    0.56
  -5   5   2    4.00    0.33
   5  -5   2    4.10    0.62
  -5   5  -2    3.78    0.36
  -5   5  -2    3.85    0.35
   5  -5  -2    4.34    0.62
   5   5   2    4.36    0.51
  -5  -5   2    3.88    0.50
   5   5   2    4.32    0.40
   5  -5  -2    3.67    0.40
  -5  -5   2    3.90    0.50
   6  -5   2    2.31    0.32
   6   5  -2    2.07    0.56
   6   5  -2    2.01    0.27
   6  -5   2    1.89    0.60
  -6   5   2    2.52    0.31
   6   5  -2    2.01    0.39
  -6  -5  -2    2.08    0.41
  -6  -5  -2    1.18    0.39
   6  -5   2    2.23    0.48
  -6  -5   2    1.98    0.41
   6   5   2    3.03    0.39
   6  -5  -2    2.11    0.32
   6   5   2    2.29    0.37
   6  -5  -2    2.81    0.61
   6  -5  -2    2.19    0.47
  -7  -5  -2    2.29    0.46
  -7  -5  -2    3.16    0.52
   7  -5   2    1.59    0.36
   7  -5   2    1.65    0.55
   7   5  -2    2.20    0.30
  -7  -5   2    2.44    0.49
   7  -5  -2    2.43    0.39
   7  -5  -2    3.18    0.57
   7   5   2    3.42    0.45
  -8  -5  -2    6.19    0.69
  -8  -5  -2    5.15    0.77
   8  -5   2    5.36    0.59
   8  -5  -2    6.24    0.60
  -8  -5   2    4.99    0.62
   0   6   2   -0.10    0.25
   0  -6   2    0.35    0.25
   0  -6  -2   -0.13    0.21
   0  -6   2    0.00    0.18
   0   6   2    0.26    0.23
   0  -6   2    0.12    0.26
   0  -6  -2    0.31    0.25
   0   6  -2    0.26    0.25
  -1  -6  -2   31.49    0.93
  -1   6   2   31.12    1.02
   1  -6   2   30.79    0.75
   1  -6   2   31.54    1.00
   1   6  -2   31.44    1.01
  -1  -6  -2   30.71    0.96
  -1   6   2   32.09    1.05
   1  -6   2   31.83    1.04
   1   6  -2   30.58    1.02
  -1  -6  -2   32.89    1.02
  -1   6  -2   32.02    1.01
  -1  -6   2   31.63    0.91
   1   6   2   30.55    1.00
   1   6   2   31.43    1.02
  -1  -6   2   32.13    1.00
  -1  -6   2   31.07    0.97
   1  -6  -2   30.13    1.05
   1  -6  -2   30.80    1.01
  -1   6  -2   31.60    1.02
  -2   6   2    0.72    0.28
   2   6  -2    1.08    0.28
  -2  -6  -2    1.08    0.27
   2  -6   2    1.07    0.24
   2  -6   2    1.12    0.20
  -2  -6  -2    1.18    0.27
  -2  -6  -2    0.99    0.21
   2   6  -2    1.16    0.27
  -2   6   2    0.78    0.27
   2  -6   2    0.90    0.33
  -2  -6  -2    0.95    0.23
   2   6   2    0.96    0.23
  -2   6  -2    1.06    0.28
  -2  -6   2    0.83    0.26
  -2  -6   2    0.91    0.20
  -2  -6   2    1.24    0.28
   2   6   2    1.06    0.29
   2  -6  -2    0.95    0.24
  -2  -6   2    1.24    0.22
   2  -6  -2    0.69    0.29
  -2   6  -2    0.91    0.28
   3  -6   2    1.74    0.29
   3  -6   2    1.40    0.38
   3   6  -2    1.36    0.26
   3  -6   2    1.47    0.29
  -3   6   2    1.85    0.34
  -3  -6  -2    1.79    0.32
  -3  -6  -2    1.77    0.28
  -3  -6  -2    1.81    0.30
   3   6  -2    1.64    0.33
  -3  -6  -2    1.76    0.29
  -3   6   2    1.46    0.28
  -3   6  -2    1.55    0.29
  -3  -6   2    1.75    0.27
  -3   6  -2    2.47    0.36
  -3  -6   2    2.03    0.28
   3  -6  -2    1.62    0.39
   3  -6  -2    2.34    0.37
   3   6   2    1.83    0.28
   3  -6  -2    2.10    0.33
  -3  -6   2    1.87    0.31
  -3  -6   2    1.66    0.31
   3   6   2    1.72    0.32
  -4   6   2   13.99    0.67
  -4  -6  -2   13.23    0.44
  -4  -6  -2   14.37    0.69
  -4  -6  -2   14.17    0.46
  -4  -6  -2   14.63    0.73
   4  -6   2   13.65    0.65
   4   6  -2   13.88    0.67
  -4   6   2   13.81    0.64
   4  -6   2   13.36    0.80
   4   6  -2   13.92    0.62
   4  -6   2   14.22    0.85
  -4   6   2   14.18    0.48
   4  -6  -2   14.00    0.76
  -4  -6   2   14.04    0.43
  -4   6  -2   14.36    0.68
   4  -6  -2   14.05    0.81
   4  -6  -2   14.38    0.69
  -4  -6   2   13.71    0.68
  -4  -6   2   14.29    0.43
  -4   6  -2   13.89    0.61
   4   6   2   14.41    0.69
   4   6   2   13.80    0.63
  -4  -6   2   14.69    0.69
  -5  -6  -2    4.88    0.63
  -5   6   2    4.69    0.51
   5  -6   2    5.50    0.77
   5  -6   2    4.07    0.54
  -5  -6  -2    5.40    0.55
  -5   6   2    5.44    0.34
  -5   6   2    5.41    0.59
   5  -6   2    4.95    0.70
   5   6  -2    5.80    0.45
   5   6  -2    5.31    0.56
   5  -6  -2    4.14    0.55
   5   6   2    5.92    0.58
  -5   6  -2    5.50    0.55
  -5   6  -2    5.33    0.58
   5  -6  -2    4.75    0.55
   5   6   2    5.54    0.45
   5  -6  -2    6.16    0.80
  -5  -6   2    6.33    0.57
  -5  -6   2    5.57    0.57
   6  -6   2   10.32    1.03
  -6  -6  -2    9.30    0.70
   6   6  -2   10.29    0.55
   6   6  -2    9.19    0.71
   6  -6   2   11.01    0.91
   6  -6   2    8.86    0.59
  -6  -6  -2    9.12    0.76
   6   6   2    9.24    0.71
   6  -6  -2    7.65    0.99
   6  -6  -2    8.84    0.88
   6  -6  -2    9.30    0.60
  -6  -6   2    9.73    0.70
  -6   6  -2    9.50    0.37
   6   6   2    9.63    0.55
   7  -6   2    1.67    0.34
  -7  -6  -2    1.47    0.52
   7  -6   2    1.13    0.64
  -7  -6  -2    1.85    0.47
   7  -6  -2    2.09    0.38
   7   6   2    2.08    0.37
   7  -6  -2    1.34    0.63
  -7  -6   2    1.66    0.50
   0  -7  -2    6.90    0.53
   0   7  -2    7.48    0.64
   0  -7  -2    7.77    0.66
   0   7   2    7.05    0.64
   0  -7   2    6.67    0.58
   0  -7   2    7.19    0.44
   0   7  -2    7.87    0.52
   0   7   2    7.31    0.56
   0  -7   2    7.65    0.50
   1  -7   2    1.95    0.32
  -1  -7  -2    1.40    0.30
   1   7  -2    1.63    0.40
  -1  -7  -2    1.46    0.28
  -1   7   2    1.46    0.31
   1  -7   2    1.06    0.39
  -1  -7  -2    1.54    0.23
  -1  -7  -2    0.73    0.31
  -1   7   2    1.38    0.34
   1  -7  -2    0.98    0.40
   1   7   2    1.32    0.32
  -1   7  -2    1.33    0.32
  -1  -7   2    1.22    0.31
  -1  -7   2    0.83    0.25
  -1   7  -2    1.38    0.37
   1  -7  -2    1.24    0.31
   1   7   2    1.36    0.37
  -1  -7   2    1.66    0.31
   2  -7   2   13.29    0.70
   2  -7   2   13.71    0.51
  -2   7   2   12.57    0.69
   2  -7   2   12.73    0.77
  -2  -7  -2   13.66    0.63
  -2  -7  -2   13.80    0.60
  -2  -7  -2   13.57    0.64
  -2   7   2   13.42    0.77
   2   7  -2   13.55    0.78
  -2  -7  -2   13.30    0.68
  -2  -7   2   14.05    0.70
  -2  -7   2   12.81    0.62
  -2   7  -2   13.98    0.71
   2  -7  -2   14.41    0.61
   2   7   2   13.16    0.68
  -2  -7   2   13.64    0.65
   2  -7  -2   12.88    0.66
   2  -7  -2   13.48    0.78
   2   7   2   13.04    0.79
  -2   7  -2   13.50    0.76
  -3  -7  -2    1.97    0.32
  -3  -7  -2    1.83    0.28
   3  -7   2    1.98    0.36
  -3   7   2    1.93    0.39
  -3   7   2    2.09    0.31
  -3  -7  -2    1.61    0.37
   3   7  -2    1.81    0.31
   3   7  -2    2.06    0.43
   3  -7   2    2.15    0.32
   3  -7   2    2.37    0.47
  -3  -7  -2    2.32    0.39
  -3  -7   2    2.00    0.34
  -3  -7   2    1.68    0.33
   3  -7  -2    1.19    0.48
  -3  -7   2    2.09    0.28
  -3  -7   2    1.78    0.36
   3   7   2    2.05    0.45
  -3   7  -2    2.28    0.37
   3  -7  -2    2.18    0.38
   3  -7  -2    1.54    0.35
   3   7   2    1.70    0.32
  -3   7  -2    1.44    0.39
  -4  -7  -2    5.73    0.44
  -4   7   2    6.66    0.50
   4  -7   2    5.75    0.54
  -4  -7  -2    6.18    0.45
   4  -7   2    5.42    0.83
   4  -7   2    5.14    0.74
  -4  -7  -2    7.42    0.52
  -4  -7  -2    5.96    0.56
   4   7  -2    5.65    0.68
  -4   7   2    6.24    0.63
   4   7  -2    5.87    0.48
  -4   7   2    6.27    0.37
   4  -7  -2    5.32    0.83
  -4  -7   2    5.93    0.42
  -4   7  -2    5.96    0.66
  -4  -7   2    5.31    0.41
   4  -7  -2    7.23    0.55
   4   7   2    6.04    0.50
  -4   7  -2    6.90    0.52
  -4  -7   2    6.79    0.64
   4   7   2    6.78    0.71
   4  -7  -2    6.26    0.62
   5  -7   2    0.63    0.53
  -5   7   2    0.94    0.35
   5  -7   2    1.05    0.45
  -5   7   2    0.58    0.29
   5  -7   2    1.01    0.31
  -5  -7  -2    0.98    0.39
  -5  -7  -2    1.13    0.45
   5   7  -2    0.86    0.45
   5  -7  -2    0.67    0.49
  -5   7  -2    0.06    0.34
  -5  -7   2    1.20    0.45
  -5   7  -2    0.69    0.29
   5   7   2    0.44    0.44
   5  -7  -2    1.15    0.55
   6   7  -2    8.06    0.86
  -6  -7  -2    7.85    0.66
  -6   7   2    8.28    0.92
  -6  -7  -2    8.67    0.71
   6  -7   2    8.48    1.05
   6  -7   2    8.03    0.60
   6   7   2    7.80    0.65
   6  -7  -2    8.40    0.61
   6   7   2    9.28    0.91
  -6   7  -2    8.53    0.71
  -6  -7   2    8.63    0.79
  -7  -7  -2    0.33    0.33
  -7  -7  -2    0.26    0.51
   7   7  -2    0.38    0.33
   7  -7   2    0.94    0.41
   7  -7  -2    1.07    0.38
   7   7   2    0.70    0.35
  -7  -7   2    0.28    0.40
   0  -8   2   -0.67    0.42
   0  -8  -2   -0.26    0.35
   0   8   2   -0.10    0.39
   0   8  -2   -0.35    0.34
   0  -8  -2   -0.41    0.38
   0   8   2   -0.13    0.23
   0  -8   2   -0.02    0.27
   0   8  -2   -0.54    0.24
   0  -8   2   -0.62    0.28
   1   8  -2    4.79    0.59
  -1  -8  -2    6.29    0.70
  -1   8   2    4.80    0.74
  -1  -8  -2    5.07    0.52
  -1   8   2    4.51    0.49
   1  -8   2    4.41    0.54
  -1  -8  -2    5.88    0.41
   1   8  -2    4.25    0.47
  -1   8  -2    6.61    0.77
  -1  -8   2    4.92    0.51
  -1  -8   2    5.96    0.51
   1  -8  -2    3.91    0.47
  -1  -8   2    5.43    0.61
   1   8   2    4.40    0.49
  -1   8  -2    4.56    0.52
   1   8   2    5.72    0.68
   2   8  -2    1.89    0.46
   2   8  -2    1.11    0.28
   2  -8   2    1.62    0.22
  -2  -8  -2    1.70    0.42
  -2  -8  -2    1.62    0.39
  -2   8   2    1.93    0.46
  -2   8   2    1.26    0.39
   2  -8   2    1.61    0.35
   2  -8   2    0.70    0.42
  -2  -8  -2    1.07    0.30
  -2  -8  -2    1.44    0.30
  -2  -8   2    1.54    0.40
   2   8   2    1.12    0.45
  -2   8  -2    1.74    0.40
   2   8   2    1.62    0.33
   2  -8  -2    0.79    0.33
  -2  -8   2    1.67    0.31
  -2  -8   2    1.48    0.37
   2  -8  -2    1.75    0.30
   2  -8  -2    0.96    0.44
  -2   8  -2    1.78    0.46
   3   8  -2   11.17    0.88
   3  -8   2   10.53    0.68
  -3   8   2   13.03    0.75
  -3  -8  -2   11.14    0.68
   3  -8   2   11.08    0.61
  -3  -8  -2   11.11    0.61
  -3   8   2   13.00    0.88
  -3  -8  -2   12.13    0.71
  -3  -8  -2   12.10    0.64
  -3  -8   2   11.85    0.68
   3   8   2   11.29    0.66
   3  -8  -2   11.00    0.71
  -3   8  -2   13.35    0.89
  -3  -8   2   12.01    0.70
  -3  -8   2   11.71    0.64
   3  -8  -2   11.02    0.69
   3   8   2   11.78    0.89
  -3   8  -2   12.06    0.77
  -4  -8  -2    4.40    0.53
   4   8  -2    5.45    0.81
   4  -8   2    5.41    0.52
   4  -8   2    5.01    0.79
  -4  -8  -2    5.48    0.53
  -4  -8  -2    4.98    0.61
  -4   8   2    3.71    0.57
  -4   8   2    5.57    0.45
  -4  -8  -2    5.02    0.60
   4  -8  -2    5.70    0.52
  -4  -8   2    3.46    0.49
  -4  -8   2    4.75    0.59
  -4   8  -2    4.50    0.57
   4  -8  -2    3.91    0.66
   4   8   2    4.71    0.54
  -4   8  -2    4.46    0.60
  -4  -8   2    3.66    0.52
   4   8   2    4.36    0.61
  -5   8   2    1.15    0.38
   5   8  -2    0.95    0.30
  -5   8   2    0.97    0.47
  -5  -8  -2    0.98    0.44
   5   8  -2    0.86    0.56
   5  -8   2    0.87    0.35
   5  -8   2    0.49    0.49
  -5  -8  -2    0.54    0.34
   5  -8  -2    1.73    0.37
   5   8   2    0.94    0.58
   5   8   2    0.77    0.30
  -5   8  -2    1.03    0.38
  -5   8  -2    1.04    0.48
   5  -8  -2    0.94    0.52
  -5  -8   2    0.62    0.43
   6   8  -2    1.74    0.36
  -6  -8  -2    2.13    0.47
   6  -8   2    1.27    0.42
  -6  -8  -2    1.87    0.44
   6  -8   2    2.05    0.69
  -6  -8   2    2.45    0.44
   6  -8  -2    2.09    0.44
   6   8   2    2.65    0.37
   0   9   2   25.14    1.00
   0  -9   2   26.05    0.99
   0   9  -2   23.91    1.02
   0  -9  -2   25.90    1.02
  -1  -9  -2    0.13    0.48
   1   9  -2   -0.28    0.27
  -1  -9  -2    0.27    0.29
  -1   9   2   -0.49    0.32
   1  -9   2   -0.05    0.27
  -1  -9  -2    0.17    0.22
  -1  -9   2    0.00    0.48
   1  -9  -2    0.62    0.29
   1   9   2   -0.15    0.28
  -1  -9   2   -0.11    0.29
  -1   9  -2    0.01    0.30
  -1  -9   2    0.20    0.35
   1  -9  -2   -0.06    0.21
  -2  -9  -2    2.85    0.47
   2  -9   2    3.36    0.45
  -2  -9  -2    2.96    0.48
   2   9  -2    4.06    0.43
  -2  -9  -2    2.95    0.56
  -2  -9  -2    3.32    0.49
  -2   9   2    3.43    0.46
  -2  -9   2    3.29    0.55
  -2   9  -2    3.22    0.45
  -2  -9   2    4.10    0.49
   2  -9  -2    3.47    0.46
   2  -9  -2    2.73    0.40
   2   9   2    2.85    0.36
  -2  -9   2    3.27    0.45
   3   9  -2    3.79    0.46
  -3  -9  -2    5.03    0.57
  -3  -9  -2    4.47    0.56
  -3  -9  -2    4.34    0.48
  -3  -9  -2    4.04    0.55
  -3   9   2    4.08    0.50
   3  -9   2    5.41    0.62
   3  -9   2    5.05    0.48
  -3   9  -2    3.94    0.53
  -3  -9   2    4.48    0.54
  -3  -9   2    5.65    0.68
   3   9   2    4.04    0.53
  -3  -9   2    5.18    0.60
   3  -9  -2    4.44    0.53
   3  -9  -2    4.94    0.67
   4  -9   2    0.53    0.40
  -4   9   2    0.90    0.36
  -4  -9  -2    0.56    0.44
  -4  -9  -2    0.54    0.30
   4  -9   2    0.52    0.43
  -4  -9  -2    1.07    0.33
   4   9  -2    0.18    0.31
  -4  -9  -2    0.82    0.39
  -4  -9   2    0.57    0.44
   4  -9  -2    0.62    0.36
  -4  -9   2    0.12    0.32
  -4  -9   2   -0.06    0.37
  -4   9  -2    1.20    0.37
   4  -9  -2    0.55    0.43
   4   9   2    0.39    0.33
   5  -9   2    4.75    0.72
  -5   9   2    3.15    0.40
  -5  -9  -2    4.00    0.50
  -5  -9  -2    3.77    0.53
   5   9  -2    3.65    0.58
  -5  -9   2    3.82    0.53
   5  -9  -2    4.58    0.63
   5   9   2    4.47    0.59
  -5   9  -2    3.22    0.47
  -6  -9  -2    2.59    0.47
   6  -9   2    1.28    0.54
   6  -9  -2    1.77    0.55
   0 -10   2    2.61    0.40
   0  10  -2    2.29    0.46
   0  10   2    2.60    0.43
   0 -10  -2    3.03    0.43
   1  10  -2    0.30    0.34
  -1 -10  -2    0.15    0.14
   1 -10   2   -0.07    0.36
  -1 -10  -2   -0.23    0.30
   1 -10  -2    0.33    0.37
   1  10   2    0.03    0.37
   1 -10  -2   -0.20    0.20
  -1  10  -2    0.20    0.38
  -1 -10   2    0.10    0.29
  -1 -10   2    0.30    0.36
  -2  10   2    4.00    0.56
  -2 -10  -2    4.54    0.59
  -2 -10  -2    4.63    0.50
   2 -10   2    3.89    0.59
   2  10  -2    3.99    0.51
   2 -10  -2    5.15    0.69
  -2 -10   2    4.70    0.57
   2  10   2    3.74    0.47
  -2 -10   2    4.19    0.54
  -2  10  -2    4.13    0.62
  -3  10   2    2.92    0.45
  -3 -10  -2    2.13    0.59
  -3 -10  -2    2.30    0.53
   3 -10   2    2.18    0.45
   3  10  -2    1.94    0.48
  -3 -10  -2    2.48    0.45
  -3 -10  -2    2.07    0.38
   3 -10  -2    1.94    0.44
  -3 -10   2    2.70    0.53
  -3 -10   2    2.77    0.44
   3  10   2    2.56    0.49
  -3 -10   2    1.34    0.59
  -3  10  -2    2.40    0.44
  -4 -10  -2    3.07    0.48
   4 -10   2    4.17    0.64
   4  10  -2    3.61    0.54
  -4  10   2    4.38    0.68
   4  10   2    3.37    0.52
  -4 -10   2    3.70    0.53
  -4  10  -2    3.49    0.50
   4 -10  -2    3.68    0.62
   5 -10   2    1.96    0.63
   5 -10  -2    2.85    0.71
   0  11   2   -0.59    0.57
   0 -11   2    0.33    0.45
   0 -11  -2   -0.53    0.45
   1 -11   2    0.84    0.48
  -1  11   2    0.09    0.49
   1  11  -2   -0.02    0.50
  -1 -11  -2   -0.31    0.39
   1  11   2   -0.90    0.49
   1 -11  -2    0.15    0.43
  -1 -11   2    0.75    0.37
  -1  11  -2    1.26    0.53
  -2 -11  -2    3.64    0.48
   2  11  -2    3.18    0.58
  -2  11   2    3.78    0.60
   2 -11   2    2.58    0.59
   2  11   2    1.93    0.59
  -2 -11   2    3.00    0.45
   2 -11  -2    2.86    0.64
  -2  11  -2    2.51    0.53
  -2 -11   2    3.51    0.53
  -3  11   2    1.62    0.48
   3 -11   2    0.22    0.62
  -3 -11  -2    0.22    0.45
   3  11  -2    0.88    0.53
  -3 -11   2    0.26    0.35
  -3 -11   2    1.00    0.48
   3 -11  -2    1.22    0.65
  -3  11  -2    0.13    0.50
   3  11   2    0.50    0.48
  -1   0   3    1.02    0.11
  -1   0  -3    1.14    0.12
   1   0  -3    1.01    0.12
  -1   0   3    0.99    0.10
   1   0  -3    1.18    0.12
   1   0   3    0.91    0.12
  -1   0  -3    0.98    0.12
   1   0   3    1.09    0.13
   2   0  -3  191.55    4.28
   2   0  -3  193.65    4.43
   2   0  -3  187.10    4.28
  -2   0   3  209.22    4.34
  -2   0  -3  200.34    4.30
  -2   0  -3  198.64    4.44
   2   0   3  201.25    4.44
   2   0   3  193.46    4.30
   2   0   3  191.22    4.29
   3   0   3   30.91    0.96
   3   0  -3   29.59    0.94
  -3   0  -3   30.14    0.76
   3   0  -3   29.84    0.69
   3   0   3   30.83    0.72
   3   0  -3   30.54    0.69
  -3   0  -3   29.48    0.95
   3   0   3   30.48    0.72
  -3   0   3   30.18    0.79
   4   0   3   13.86    0.75
   4   0  -3   14.55    0.35
  -4   0  -3   14.19    0.66
  -4   0   3   13.74    0.49
   4   0   3   14.41    0.40
  -4   0  -3   14.64    0.47
   4   0   3   14.89    0.40
   4   0  -3   14.24    0.72
   5   0   3    6.62    0.28
  -5   0   3    6.07    0.43
   5   0  -3    7.02    0.59
   5   0  -3    6.95    0.22
   5   0   3    6.13    0.24
   5   0  -3    6.84    0.22
   5   0   3    7.11    0.58
  -5   0  -3    6.78    0.53
  -5   0  -3    6.20    0.36
   6   0   3    0.76    0.43
   6   0   3    0.76    0.14
   6   0  -3    0.62    0.13
   6   0  -3    0.64    0.46
   6   0   3    0.65    0.16
  -6   0   3    0.74    0.29
   6   0  -3    1.07    0.16
  -6   0  -3    1.22    0.28
  -6   0  -3    0.42    0.30
   7   0   3    0.74    0.19
  -7   0  -3    0.81    0.32
   7   0   3    0.38    0.20
  -7   0  -3    0.32    0.35
   7   0  -3    0.80    0.15
   7   0  -3    0.96    0.20
  -7   0   3    0.74    0.33
   8   0   3    4.29    0.40
  -8   0  -3    4.66    0.47
  -8   0  -3    4.68    0.79
  -8   0   3    3.98    0.55
  -9   0  -3    1.08    0.56
  -9   0   3    0.92    0.50
   1  -1   3  130.60    2.95
  -1   1   3  140.89    2.93
  -1  -1  -3  130.89    2.94
  -1  -1  -3  131.27    2.94
   1   1  -3  135.08    2.94
  -1   1   3  130.01    2.94
   1  -1   3  131.35    2.95
  -1   1   3  131.64    2.95
   1   1  -3  130.58    2.94
   1   1   3  130.38    2.94
  -1   1  -3  132.75    2.95
  -1  -1   3  132.42    2.93
  -1  -1   3  128.02    2.93
   1  -1  -3  133.90    2.95
  -1   1  -3  132.98    2.95
  -1   1  -3  131.05    2.97
  -1  -1   3  140.63    2.95
   1   1   3  133.89    2.95
   1  -1  -3  134.99    2.96
  -2   1   3  118.05    2.67
   2  -1   3  120.69    2.72
   2  -1   3  123.83    2.82
  -2  -1  -3  125.72    2.72
  -2   1   3  130.11    2.71
   2  -1   3  118.33    2.71
   2   1  -3  117.91    2.67
   2   1  -3  119.42    2.81
  -2  -1  -3  123.39    2.84
   2   1  -3  118.57    2.68
   2   1   3  122.47    2.69
   2  -1  -3  119.59    2.71
  -2   1  -3  120.77    2.82
  -2  -1   3  128.57    2.74
   2   1   3  119.74    2.69
  -2   1  -3  120.06    2.69
   2  -1  -3  118.48    2.71
   3   1  -3  116.74    2.62
  -3   1   3  123.27    2.71
   3  -1   3  121.26    2.69
   3   1  -3  120.49    2.88
  -3  -1  -3  123.02    2.72
   3  -1   3  121.37    2.88
   3  -1   3  121.68    2.70
  -3  -1  -3  122.51    2.90
   3   1  -3  116.95    2.62
  -3   1  -3  122.17    2.66
   3  -1  -3  123.40    2.90
   3   1   3  122.22    2.89
   3   1   3  117.48    2.65
  -3   1  -3  120.13    2.88
   3   1   3  119.95    2.65
   3  -1  -3  120.13    2.68
   3  -1  -3  103.01    2.67
  -3  -1   3  125.27    2.75
   4  -1   3   84.02    1.94
  -4  -1  -3   82.37    2.20
   4  -1   3   84.81    2.22
   4  -1   3   85.01    1.94
  -4  -1  -3   83.17    1.99
   4   1  -3   84.71    2.23
  -4   1   3   86.37    1.98
   4  -1  -3   84.56    1.92
   4   1   3   87.37    2.25
  -4   1  -3   86.77    2.21
   4   1   3   84.53    1.89
  -4  -1   3   84.70    2.03
  -4   1  -3   82.94    1.93
   4  -1  -3   84.34    2.23
   4   1   3   84.59    1.89
   4  -1  -3   83.72    1.93
  -5  -1  -3   10.16    0.64
   5   1  -3   10.68    0.67
  -5   1   3    9.77    0.48
   5  -1   3    9.98    0.39
   5  -1   3    9.78    0.70
   5  -1   3   10.03    0.37
  -5  -1  -3    8.59    0.48
   5  -1  -3    9.81    0.70
   5  -1  -3   10.07    0.37
  -5   1  -3    9.63    0.61
  -5  -1   3   10.53    0.51
   5   1   3   10.16    0.32
   5   1   3   10.27    0.32
   5   1   3   10.23    0.71
   5  -1  -3   10.15    0.36
  -5   1  -3    9.64    0.40
  -6  -1  -3    1.29    0.36
  -6  -1  -3    0.88    0.30
  -6   1   3    1.13    0.28
   6  -1   3    0.98    0.45
   6  -1   3    0.91    0.20
   6  -1   3    1.13    0.22
   6   1  -3    0.79    0.46
  -6  -1   3    0.80    0.30
  -6   1  -3    0.77    0.24
  -6   1  -3    0.80    0.31
   6   1   3    1.09    0.15
   6  -1  -3    1.23    0.18
   6  -1  -3    1.02    0.47
   6   1   3    1.16    0.14
   6  -1  -3    0.83    0.19
   6   1   3    0.50    0.41
   7  -1   3    1.63    0.26
  -7   1   3    1.64    0.34
  -7  -1  -3    1.48    0.34
   7  -1   3    1.57    0.26
  -7  -1  -3    0.51    0.38
   7   1   3    1.63    0.23
   7   1   3    1.26    0.20
   7  -1  -3    1.34    0.24
  -7  -1   3    1.02    0.34
   7  -1  -3    1.50    0.23
  -7   1  -3    1.16    0.30
  -7   1  -3    0.70    0.37
  -8   1   3    0.97    0.38
   8  -1   3    0.53    0.31
  -8  -1  -3    0.72    0.41
  -8  -1  -3    0.71    0.55
  -8  -1   3    0.01    0.40
  -8   1  -3   -0.02    0.35
   8  -1  -3    0.28    0.29
  -8   1  -3    1.01    0.52
  -9   1   3    0.52    0.47
  -9  -1  -3    0.51    0.46
  -9  -1   3    0.52    0.48
   0   2   3   12.92    0.43
   0  -2   3   13.56    0.36
   0   2  -3   13.63    0.43
   0  -2  -3   13.11    0.43
   0   2   3   12.87    0.42
   0  -2   3   12.94    0.43
   0  -2   3   13.26    0.43
   0   2  -3   13.04    0.42
   0  -2  -3   12.84    0.42
  -1   2   3   87.35    2.02
   1  -2   3   87.14    2.02
  -1  -2  -3   89.10    2.00
   1   2  -3   87.54    2.00
  -1  -2  -3   89.33    1.99
  -1   2   3   88.79    2.02
   1  -2   3   87.69    2.02
  -1  -2  -3   88.47    2.00
   1   2  -3   90.13    2.00
   1   2  -3   85.52    1.98
  -1  -2   3   83.18    1.99
  -1  -2   3   92.36    1.99
   1  -2  -3   87.99    2.02
  -1  -2   3   87.75    1.99
  -1   2  -3   76.53    1.98
   1   2   3   87.05    2.01
   1   2   3   89.49    2.01
  -1   2  -3   88.72    2.02
   1  -2  -3   87.88    2.02
  -1   2  -3   88.01    2.02
  -2  -2  -3    2.27    0.15
   2   2  -3    2.12    0.18
   2   2  -3    2.21    0.16
  -2  -2  -3    2.29    0.20
   2   2  -3    2.21    0.26
  -2  -2  -3    2.19    0.17
   2  -2   3    2.20    0.23
  -2  -2  -3    2.03    0.27
   2  -2   3    1.94    0.21
  -2   2   3    2.35    0.17
  -2   2   3    2.02    0.20
   2  -2   3    1.63    0.24
  -2   2   3    2.26    0.17
  -2  -2   3    2.18    0.24
   2   2   3    2.07    0.20
   2  -2  -3    2.24    0.22
  -2   2  -3    1.93    0.21
  -2  -2   3    1.76    0.13
   2   2   3    2.13    0.18
  -2   2  -3    2.21    0.27
  -2  -2   3    2.26    0.14
   2  -2  -3    2.10    0.20
   3  -2   3   15.83    0.53
  -3  -2  -3   15.55    0.64
  -3   2   3   16.66    0.48
   3   2  -3   15.83    0.66
   3  -2   3   15.97    0.53
  -3   2   3   16.15    0.43
   3   2  -3   13.50    0.44
   3   2  -3   15.96    0.46
   3  -2   3   16.12    0.66
  -3   2   3   16.02    0.44
  -3  -2  -3   16.02    0.54
  -3   2  -3   15.95    0.46
   3   2   3   15.73    0.46
   3   2   3   16.12    0.47
  -3   2  -3   16.34    0.67
   3  -2  -3   16.09    0.52
  -3  -2   3   15.85    0.54
   3  -2  -3   16.32    0.52
   3  -2  -3   15.56    0.65
  -3   2  -3   16.27    0.45
   4  -2   3   51.23    1.30
  -4   2   3   52.54    1.27
   4   2  -3   50.66    1.50
   4   2  -3   51.50    1.20
   4  -2   3   53.35    1.30
   4  -2   3   51.20    1.51
  -4  -2  -3   51.03    1.50
   4   2  -3   51.80    1.20
  -4  -2  -3   51.27    1.33
  -4   2  -3   51.91    1.19
   4  -2  -3   50.56    1.52
   4  -2  -3   51.69    1.28
   4   2   3   51.48    1.21
  -4   2  -3   50.74    1.47
  -4  -2   3   51.98    1.35
   4   2   3   53.36    1.56
   4  -2  -3   53.09    1.29
   4   2   3   52.36    1.22
   5  -2   3    8.49    0.44
   5   2  -3    8.49    0.29
   5   2  -3    8.38    0.28
  -5  -2  -3    7.61    0.55
   5   2  -3    8.69    0.69
   5  -2   3    7.80    0.43
   5  -2   3    8.12    0.64
  -5  -2  -3    8.91    0.49
  -5   2   3    7.19    0.40
   5  -2  -3    8.36    0.42
   5  -2  -3    8.24    0.41
   5   2   3    8.85    0.64
   5  -2  -3    8.96    0.63
  -5  -2   3    7.93    0.47
   5   2   3    8.13    0.33
  -5   2  -3    8.36    0.61
   5   2   3    8.89    0.31
  -5   2  -3    8.50    0.34
  -6  -2  -3    2.50    0.36
   6  -2   3    2.29    0.52
  -6   2   3    2.51    0.33
   6   2  -3    2.51    0.53
   6  -2   3    2.96    0.40
   6   2  -3    2.16    0.18
   6  -2   3    2.44    0.29
  -6  -2  -3    3.64    0.49
   6   2  -3    2.68    0.21
   6   2   3    2.63    0.24
  -6   2  -3    3.52    0.47
   6  -2  -3    2.98    0.56
  -6   2  -3    2.65    0.30
   6  -2  -3    3.03    0.37
  -6  -2   3    2.87    0.38
   6  -2  -3    3.06    0.39
   6   2   3    2.92    0.27
   6   2   3    2.03    0.54
   7  -2   3    0.23    0.29
  -7  -2  -3    0.20    0.38
   7  -2   3    0.58    0.22
   7   2  -3    0.53    0.15
  -7   2   3    0.31    0.30
   7   2  -3    0.24    0.09
  -7  -2  -3    0.45    0.33
  -7   2  -3    0.39    0.25
  -7   2  -3    0.19    0.32
  -7  -2   3    1.11    0.42
   7   2   3    0.36    0.18
   7  -2  -3    0.60    0.28
   7   2   3    0.63    0.17
   7  -2  -3    0.74    0.28
   8  -2   3    2.06    0.28
  -8   2   3    1.79    0.40
  -8  -2  -3    2.50    0.47
  -8  -2  -3    2.19    0.59
   8  -2  -3    1.96    0.31
  -8  -2   3    1.47    0.47
   0  -3  -3    1.96    0.26
   0   3  -3    1.99    0.23
   0  -3  -3    2.16    0.27
   0   3  -3    2.09    0.24
   0  -3   3    2.22    0.18
   0   3   3    2.17    0.27
   0   3   3    2.21    0.26
   0  -3   3    1.89    0.25
   0  -3   3    1.89    0.24
  -1  -3  -3    0.04    0.11
   1   3  -3    0.06    0.14
   1  -3   3   -0.06    0.08
  -1   3   3    0.02    0.16
  -1  -3  -3    0.00    0.13
   1   3  -3   -0.06    0.15
  -1   3   3    0.00    0.14
   1  -3   3   -0.15    0.15
   1   3  -3   -0.04    0.08
   1  -3   3    0.04    0.16
  -1   3  -3   -0.16    0.13
  -1  -3   3   -0.09    0.12
  -1  -3   3   -0.07    0.13
   1   3   3   -0.05    0.14
  -1   3  -3    0.07    0.08
   1  -3  -3   -0.01    0.14
  -1   3  -3   -0.03    0.18
   1  -3  -3    0.05    0.14
   1   3   3   -0.08    0.15
  -1  -3   3    0.00    0.12
   2   3  -3   20.17    0.61
   2  -3   3   19.82    0.66
  -2   3   3   20.63    0.63
  -2  -3  -3   20.67    0.57
  -2  -3  -3   20.35    0.58
  -2   3   3   20.15    0.64
   2   3  -3   20.10    0.62
  -2  -3  -3   20.22    0.70
   2   3  -3   20.74    0.65
   2  -3   3   19.78    0.64
   2  -3   3   20.48    0.67
  -2  -3  -3   20.40    0.63
   2   3   3   19.99    0.62
  -2  -3   3   20.55    0.56
  -2   3  -3   20.17    0.63
  -2  -3   3   19.92    0.56
  -2   3  -3   19.86    0.64
  -2  -3   3   20.10    0.62
   2  -3  -3   20.50    0.66
   2  -3  -3   20.31    0.66
  -2   3  -3   19.43    0.65
   2   3   3   19.72    0.62
  -3   3   3   65.10    1.49
   3  -3   3   65.60    1.60
   3   3  -3   59.85    1.65
  -3  -3  -3   66.69    1.70
  -3   3   3   64.35    1.53
   3  -3   3   64.60    1.67
   3   3  -3   64.60    1.53
   3  -3   3   64.10    1.60
  -3   3   3   63.46    1.53
  -3  -3  -3   63.33    1.58
   3   3  -3   64.54    1.53
   3   3   3   65.42    1.55
  -3   3  -3   62.36    1.54
  -3  -3   3   64.51    1.67
  -3   3  -3   63.23    1.66
  -3  -3   3   58.11    1.58
   3  -3  -3   63.41    1.59
   3  -3  -3   64.53    1.70
  -3   3  -3   62.65    1.54
   3  -3  -3   65.37    1.60
   3   3   3   64.18    1.54
   4  -3   3   26.13    0.81
  -4   3   3   25.97    0.64
  -4   3   3   26.43    0.64
  -4  -3  -3   24.97    0.82
  -4   3   3   26.45    0.71
   4   3  -3   25.22    0.98
   4   3  -3   26.15    0.72
   4   3  -3   25.78    0.71
   4  -3   3   26.04    0.98
  -4  -3  -3   28.08    0.97
   4  -3   3   26.97    0.83
   4   3   3   25.37    0.74
  -4  -3   3   25.89    0.91
  -4   3  -3   25.84    0.67
   4   3   3   25.28    0.73
  -4   3  -3   25.48    0.67
  -4  -3   3   25.39    0.82
   4  -3  -3   26.80    0.81
  -4   3  -3   25.72    0.91
   4  -3  -3   25.95    0.98
   4  -3  -3   26.35    0.81
   5  -3   3    4.23    0.42
   5   3  -3    3.84    0.54
  -5   3   3    4.19    0.31
  -5  -3  -3    4.12    0.44
  -5  -3  -3    3.57    0.45
   5   3  -3    3.39    0.28
   5  -3   3    3.05    0.36
   5  -3   3    3.55    0.57
   5   3  -3    3.61    0.29
   5  -3  -3    4.14    0.55
   5   3   3    3.77    0.31
  -5  -3   3    3.62    0.41
   5  -3  -3    4.21    0.39
   5  -3  -3    4.01    0.41
   5   3   3    3.76    0.34
  -5   3  -3    3.49    0.21
  -5   3  -3    3.68    0.50
   6   3  -3   20.42    0.62
  -6  -3  -3   20.60    0.94
   6   3  -3   22.42    1.15
   6   3  -3   19.61    0.63
  -6  -3  -3   20.86    0.82
   6  -3   3   20.79    1.12
  -6   3   3   20.87    0.73
   6  -3   3   21.07    0.73
   6  -3   3   21.51    0.82
   6   3   3   20.66    0.67
   6  -3  -3   20.03    0.81
  -6   3  -3   22.00    0.97
   6  -3  -3   19.64    1.08
   6   3   3   20.62    0.65
  -6  -3   3   21.10    0.82
   6  -3  -3   21.33    0.72
  -6   3  -3   20.15    0.57
  -7   3   3    1.72    0.33
   7   3  -3    1.95    0.26
   7  -3   3    1.89    0.29
  -7  -3  -3    2.12    0.44
  -7  -3  -3    2.00    0.40
   7  -3   3    1.56    0.40
   7   3  -3    1.86    0.24
   7   3   3    2.11    0.29
   7  -3  -3    2.05    0.29
   7  -3  -3    1.83    0.48
   7   3   3    2.01    0.27
  -7  -3   3    2.07    0.46
  -8  -3  -3    0.64    0.53
   8  -3   3    0.92    0.28
  -8  -3  -3    0.01    0.44
  -8   3   3    0.38    0.37
   8  -3  -3    1.07    0.28
  -8  -3   3    0.72    0.45
   0  -4   3   24.20    0.77
   0  -4   3   24.37    0.65
   0   4   3   23.81    0.76
   0  -4  -3   24.33    0.76
   0   4  -3   23.09    0.75
   0   4   3   23.09    0.78
   0  -4  -3   23.86    0.76
   0   4  -3   23.64    0.76
   0  -4   3   24.44    0.78
   1  -4   3   14.49    0.42
   1  -4   3   14.10    0.61
  -1   4   3   14.23    0.57
   1  -4   3   14.65    0.60
  -1   4   3   13.41    0.57
   1   4  -3   14.55    0.57
  -1  -4  -3   13.79    0.54
  -1  -4  -3   14.57    0.56
  -1  -4  -3   14.64    0.50
   1   4  -3   15.08    0.58
   1   4   3   14.75    0.59
  -1   4  -3   15.27    0.57
  -1  -4   3   13.90    0.56
  -1  -4   3   14.76    0.49
   1   4   3   14.00    0.56
  -1  -4   3   14.80    0.55
  -1   4  -3   14.62    0.58
   1  -4  -3   13.92    0.61
   1  -4  -3   14.21    0.61
  -2  -4  -3   24.47    0.73
  -2  -4  -3   24.73    0.74
  -2  -4  -3   24.54    0.79
   2   4  -3   23.75    0.75
  -2   4   3   23.24    0.77
   2   4  -3   24.15    0.72
   2   4  -3   23.84    0.76
   2  -4   3   23.88    0.80
  -2  -4  -3   24.42    0.74
   2  -4   3   23.43    0.72
   2  -4   3   23.73    0.78
  -2   4   3   24.29    0.78
   2  -4  -3   23.88    0.80
   2   4   3   23.44    0.76
  -2   4  -3   24.03    0.78
  -2  -4   3   24.21    0.72
  -2  -4   3   23.95    0.73
   2   4   3   24.44    0.77
  -2  -4   3   24.03    0.72
   2  -4  -3   24.97    0.80
  -2   4  -3   24.23    0.78
   3   4  -3    1.95    0.25
  -3  -4  -3    2.59    0.23
   3  -4   3    2.68    0.38
   3   4  -3    2.25    0.38
   3   4  -3    2.29    0.30
   3  -4   3    2.38    0.31
   3  -4   3    2.29    0.32
  -3   4   3    2.67    0.32
  -3  -4  -3    3.00    0.38
  -3  -4  -3    2.63    0.18
  -3   4   3    2.51    0.37
  -3  -4  -3    2.26    0.34
  -3   4   3    2.42    0.24
  -3  -4   3    2.34    0.21
   3  -4  -3    2.43    0.31
   3  -4  -3    2.49    0.31
  -3   4  -3    2.35    0.32
   3   4   3    2.61    0.34
  -3  -4   3    1.70    0.29
  -3   4  -3    2.26    0.34
  -3  -4   3    2.47    0.21
  -3  -4   3    2.85    0.37
   3  -4  -3    2.75    0.41
   3   4   3    2.56    0.34
   4  -4   3    1.20    0.23
   4  -4   3    1.70    0.37
  -4   4   3    1.51    0.18
   4   4  -3    1.18    0.38
   4   4  -3    1.06    0.22
  -4   4   3    1.27    0.20
   4   4  -3    1.10    0.22
  -4  -4  -3    1.29    0.28
   4  -4   3    1.14    0.37
  -4   4   3    1.03    0.20
  -4  -4  -3    1.46    0.30
   4  -4  -3    1.22    0.34
  -4   4  -3    1.20    0.21
   4  -4  -3    0.87    0.30
   4  -4  -3    1.35    0.23
  -4  -4   3    1.56    0.31
   4   4   3    1.11    0.23
  -4   4  -3    0.99    0.22
   4   4   3    1.41    0.24
  -4  -4   3    1.17    0.28
   5  -4   3   14.44    0.79
   5   4  -3   14.97    0.83
  -5  -4  -3   12.81    0.75
  -5  -4  -3   14.13    0.64
   5  -4   3   15.13    0.67
   5  -4   3   13.98    0.60
   5   4  -3   13.64    0.56
   5   4  -3   13.71    0.57
  -5   4   3   14.21    0.50
   5   4   3   13.84    0.59
   5   4   3   14.80    0.58
   5  -4  -3   14.14    0.86
   5  -4  -3   13.66    0.70
   5  -4  -3   14.41    0.61
  -5  -4   3   13.46    0.66
  -6  -4  -3    2.57    0.43
  -6  -4  -3    3.26    0.49
   6  -4   3    3.43    0.40
  -6   4   3    3.27    0.38
   6   4  -3    3.29    0.42
   6   4  -3    3.23    0.62
   6   4  -3    2.83    0.40
   6  -4   3    3.34    0.58
   6  -4   3    3.31    0.42
  -6  -4   3    4.02    0.48
   6   4   3    3.75    0.47
   6  -4  -3    3.12    0.41
   6   4   3    3.83    0.44
   6  -4  -3    4.06    0.41
   6  -4  -3    2.99    0.60
  -7  -4  -3    3.09    0.50
  -7  -4  -3    2.59    0.49
   7   4  -3    2.96    0.34
   7   4  -3    3.05    0.46
  -7   4   3    3.50    0.36
   7  -4   3    3.25    0.48
   7  -4   3    3.11    0.45
   7  -4  -3    3.27    0.46
   7   4   3    2.87    0.44
  -7  -4   3    2.90    0.49
   7   4   3    2.53    0.36
   8  -4   3    1.04    0.41
  -8  -4  -3    1.67    0.56
  -8  -4  -3    0.92    0.50
   8  -4  -3    1.48    0.38
  -8  -4   3    1.63    0.53
   0  -5   3   12.82    0.56
   0  -5  -3   13.05    0.67
   0  -5   3   13.02    0.46
   0   5  -3   12.58    0.62
   0  -5   3   13.52    0.67
   0  -5  -3   13.77    0.58
   0   5   3   13.08    0.63
   0   5  -3   13.39    0.59
   0   5   3   13.44    0.57
  -1   5   3    4.12    0.37
  -1  -5  -3    4.54    0.36
  -1  -5  -3    4.76    0.38
   1  -5   3    4.38    0.37
  -1  -5  -3    4.09    0.43
   1  -5   3    4.32    0.41
   1   5  -3    4.34    0.39
   1  -5   3    4.32    0.27
   1   5  -3    4.12    0.49
  -1   5   3    4.84    0.48
   1   5   3    4.52    0.51
  -1  -5   3    4.37    0.42
  -1   5  -3    4.66    0.46
  -1  -5   3    4.56    0.38
   1   5   3    4.73    0.37
  -1  -5   3    4.11    0.41
   1  -5  -3    4.13    0.37
   2   5  -3   13.29    0.55
  -2   5   3   12.84    0.56
   2  -5   3   12.79    0.48
  -2   5   3   12.78    0.60
  -2  -5  -3   12.89    0.53
  -2  -5  -3   12.73    0.54
   2  -5   3   12.72    0.55
   2  -5   3   13.46    0.60
  -2  -5  -3   12.71    0.56
   2   5  -3   12.51    0.59
  -2  -5  -3   12.73    0.57
  -2  -5   3   11.67    0.52
   2   5   3   13.37    0.62
  -2  -5   3   13.09    0.56
  -2  -5   3   12.87    0.54
   2   5   3   12.03    0.54
   2  -5  -3   12.87    0.59
   2  -5  -3   12.78    0.57
  -2   5  -3   12.57    0.54
  -2   5  -3   13.09    0.60
   3  -5   3    8.14    0.49
   3   5  -3    7.69    0.44
  -3  -5  -3    8.00    0.40
  -3   5   3    8.39    0.48
   3  -5   3    8.16    0.55
   3  -5   3    7.31    0.47
   3   5  -3    8.35    0.48
   3   5  -3    7.82    0.49
  -3  -5  -3    7.75    0.41
  -3  -5  -3    7.80    0.48
  -3   5   3    7.90    0.54
  -3  -5  -3    6.87    0.45
  -3  -5   3    6.82    0.45
  -3  -5   3    7.97    0.39
   3  -5  -3    8.79    0.55
   3   5   3    9.04    0.54
   3  -5  -3    7.32    0.53
  -3   5  -3    7.80    0.51
  -3  -5   3    8.12    0.38
   3   5   3    8.41    0.44
   3  -5  -3    8.26    0.49
  -3   5  -3    7.84    0.45
   4   5  -3    3.30    0.45
   4  -5   3    2.64    0.36
  -4  -5  -3    2.83    0.41
   4  -5   3    3.70    0.62
   4   5  -3    3.52    0.34
  -4   5   3    3.21    0.41
  -4   5   3    2.84    0.41
  -4  -5  -3    3.42    0.42
   4  -5   3    3.68    0.52
  -4   5   3    3.55    0.30
   4   5  -3    3.54    0.59
  -4  -5   3    3.09    0.38
   4  -5  -3    3.28    0.39
   4   5   3    3.97    0.47
  -4   5  -3    3.40    0.43
  -4   5  -3    3.26    0.44
   4   5   3    3.41    0.36
   4  -5  -3    3.42    0.51
   4  -5  -3    3.93    0.53
   5  -5   3    6.65    0.64
   5   5  -3    5.34    0.41
  -5   5   3    5.77    0.38
  -5   5   3    6.79    0.37
   5  -5   3    7.23    0.69
  -5  -5  -3    5.78    0.56
   5  -5   3    7.05    0.50
   5   5  -3    5.59    0.67
  -5   5   3    5.91    0.37
   5   5  -3    5.99    0.55
  -5  -5  -3    6.07    0.62
   5  -5  -3    6.24    0.47
  -5   5  -3    6.01    0.43
   5  -5  -3    7.00    0.69
  -5   5  -3    6.44    0.41
   5   5   3    5.46    0.56
  -5  -5   3    6.74    0.59
   5   5   3    5.80    0.44
   5  -5  -3    5.80    0.57
   6  -5   3    3.47    0.52
  -6  -5  -3    3.05    0.44
  -6  -5  -3    2.61    0.46
   6   5  -3    2.96    0.38
  -6   5   3    3.14    0.36
   6  -5   3    2.29    0.35
   6   5  -3    3.34    0.66
   6   5  -3    2.77    0.38
   6  -5   3    3.14    0.64
  -6  -5   3    2.77    0.46
   6   5   3    3.36    0.40
   6  -5  -3    1.76    0.61
   6   5   3    3.71    0.45
   6  -5  -3    3.04    0.45
  -7  -5  -3    1.90    0.42
  -7  -5  -3    0.71    0.43
   7  -5   3    0.02    0.27
   7  -5   3    0.87    0.54
   7   5  -3    0.78    0.27
  -7  -5   3    0.51    0.42
   7  -5  -3    1.29    0.34
   7   5   3    1.09    0.30
   7  -5  -3    0.79    0.54
  -8  -5  -3    0.40    0.53
  -8  -5  -3    1.70    0.62
   8  -5   3    1.56    0.38
   8  -5  -3    1.66    0.36
  -8  -5   3    1.16    0.38
   0  -6  -3    3.19    0.42
   0  -6   3    2.72    0.40
   0  -6   3    2.98    0.37
   0   6   3    3.69    0.41
   0  -6   3    3.03    0.47
   0   6  -3    2.68    0.36
   0   6   3    2.71    0.38
   0  -6  -3    3.25    0.37
   0   6  -3    2.65    0.41
   1   6  -3    9.08    0.50
   1  -6   3    9.36    0.53
   1  -6   3    9.07    0.58
  -1  -6  -3    8.81    0.45
  -1  -6  -3    8.30    0.49
  -1   6   3    8.10    0.50
  -1  -6  -3    8.21    0.53
   1  -6   3    8.85    0.37
   1   6  -3    8.19    0.57
  -1   6   3    8.77    0.54
  -1  -6   3    9.32    0.47
  -1  -6   3    8.68    0.46
  -1   6  -3    9.12    0.54
   1   6   3    8.78    0.59
   1  -6  -3    8.91    0.55
  -1   6  -3    9.13    0.54
   1  -6  -3    8.38    0.51
   1   6   3    8.71    0.52
  -1  -6   3    8.07    0.52
  -2  -6  -3    4.00    0.43
   2  -6   3    3.87    0.37
   2  -6   3    3.79    0.30
   2   6  -3    3.52    0.42
  -2  -6  -3    3.92    0.38
  -2  -6  -3    3.68    0.41
  -2   6   3    4.04    0.43
  -2  -6  -3    3.81    0.43
  -2   6   3    4.27    0.49
   2   6  -3    3.43    0.40
   2  -6   3    4.05    0.54
   2   6   3    3.86    0.41
  -2  -6   3    3.31    0.42
   2  -6  -3    3.61    0.36
   2   6   3    4.75    0.50
  -2   6  -3    3.65    0.47
  -2  -6   3    4.12    0.36
  -2  -6   3    3.60    0.37
  -2   6  -3    3.93    0.40
  -3  -6  -3    2.46    0.38
   3   6  -3    2.08    0.33
   3  -6   3    2.91    0.44
   3  -6   3    2.41    0.34
  -3  -6  -3    2.03    0.33
  -3   6   3    2.07    0.30
  -3   6   3    2.62    0.37
  -3  -6  -3    1.78    0.31
  -3  -6  -3    2.72    0.39
   3   6  -3    2.32    0.37
   3  -6   3    2.38    0.41
  -3  -6   3    1.92    0.34
   3   6   3    2.75    0.38
  -3  -6   3    2.22    0.30
   3   6   3    2.39    0.37
   3  -6  -3    2.52    0.36
   3  -6  -3    2.30    0.40
  -3   6  -3    2.52    0.35
  -3  -6   3    2.26    0.30
  -3   6  -3    2.04    0.31
  -4  -6  -3    1.33    0.20
   4  -6   3    1.38    0.44
  -4  -6  -3    1.07    0.15
  -4  -6  -3    0.98    0.35
   4  -6   3    0.59    0.26
  -4   6   3    1.49    0.21
  -4   6   3    0.90    0.30
  -4   6   3    0.95    0.26
   4   6  -3    0.76    0.24
  -4  -6  -3    0.74    0.28
   4   6  -3    0.77    0.32
   4  -6   3    0.74    0.36
  -4   6  -3    1.10    0.27
  -4  -6   3    0.90    0.15
   4   6   3    1.01    0.33
  -4   6  -3    0.78    0.31
   4  -6  -3    1.21    0.28
  -4  -6   3    1.25    0.16
   4   6   3    1.15    0.26
  -4  -6   3    0.75    0.34
   4  -6  -3    1.05    0.36
   5  -6   3    0.49    0.39
   5   6  -3    1.05    0.35
  -5   6   3    1.02    0.38
  -5  -6  -3    1.12    0.41
  -5   6   3    1.10    0.33
  -5  -6  -3    0.63    0.34
   5   6  -3    0.84    0.26
  -5   6   3    1.43    0.22
   5  -6   3    1.10    0.32
   5  -6   3    0.69    0.46
  -5   6  -3    1.14    0.33
   5  -6  -3    0.92    0.33
   5   6   3    0.97    0.37
   5   6   3    1.24    0.26
  -5   6  -3    1.46    0.34
  -5  -6   3    1.32    0.38
   5  -6  -3    1.17    0.45
   6  -6   3    1.98    0.36
   6  -6   3    3.13    0.59
   6   6  -3    2.49    0.32
  -6  -6  -3    2.15    0.47
  -6  -6  -3    3.86    0.52
   6   6  -3    2.77    0.44
   6  -6   3    2.71    0.65
  -6   6  -3    2.36    0.27
   6   6   3    3.17    0.48
  -6   6  -3    2.63    0.30
   6   6   3    3.44    0.44
  -6  -6   3    2.46    0.49
   6  -6  -3    2.94    0.38
   6  -6  -3    2.92    0.58
   7  -6   3    0.88    0.66
   7   6  -3    1.41    0.35
  -7  -6  -3    1.57    0.49
  -7  -6  -3    1.94    0.51
   7  -6  -3    0.90    0.63
  -7  -6   3    1.90    0.53
   7   6   3    1.22    0.36
   7  -6  -3    1.09    0.34
   0   7  -3    7.18    0.59
   0   7   3    7.17    0.52
   0  -7   3    7.34    0.65
   0  -7   3    7.99    0.45
   0   7   3    7.99    0.67
   0  -7  -3    7.98    0.66
   0  -7   3    7.83    0.55
   0  -7  -3    8.14    0.53
   1   7  -3    1.45    0.33
   1  -7   3    1.08    0.37
  -1  -7  -3    1.39    0.37
  -1   7   3    1.00    0.34
   1  -7   3    1.75    0.32
  -1   7   3    1.10    0.31
   1  -7   3    1.23    0.29
  -1  -7  -3    1.30    0.27
   1   7  -3    1.39    0.36
   1  -7  -3    0.60    0.39
   1   7   3    1.45    0.37
  -1   7  -3    1.25    0.36
  -1  -7   3    1.19    0.35
  -1   7  -3    1.14    0.32
   1  -7  -3    1.01    0.28
  -1  -7   3    1.01    0.24
   1   7   3    1.37    0.29
  -1  -7   3    1.18    0.29
   2   7  -3    5.60    0.47
  -2   7   3    4.75    0.62
  -2   7   3    5.94    0.54
   2   7  -3    5.18    0.56
  -2  -7  -3    5.11    0.51
  -2  -7  -3    4.89    0.47
   2  -7   3    4.87    0.62
  -2  -7  -3    5.85    0.48
   2  -7   3    4.46    0.47
  -2  -7  -3    6.18    0.48
   2  -7  -3    5.73    0.48
   2   7   3    5.68    0.47
   2  -7  -3    5.37    0.63
  -2  -7   3    5.44    0.46
   2   7   3    5.81    0.66
  -2   7  -3    5.18    0.53
  -2   7  -3    5.18    0.61
  -2  -7   3    5.51    0.53
  -2  -7   3    5.96    0.50
  -3  -7  -3    2.50    0.41
  -3   7   3    2.46    0.36
  -3  -7  -3    2.39    0.31
   3   7  -3    2.68    0.36
   3  -7   3    2.98    0.41
  -3   7   3    2.08    0.42
   3  -7   3    1.83    0.51
  -3  -7  -3    2.93    0.44
   3   7  -3    2.56    0.43
   3  -7   3    2.49    0.32
  -3  -7  -3    2.82    0.36
  -3   7  -3    2.90    0.40
  -3  -7   3    3.03    0.46
   3  -7  -3    3.02    0.41
  -3   7  -3    2.61    0.43
  -3  -7   3    3.13    0.39
  -3  -7   3    2.86    0.39
   3   7   3    2.40    0.33
   3   7   3    3.13    0.47
   3  -7  -3    2.50    0.51
   3  -7  -3    2.21    0.36
  -4  -7  -3    9.71    0.65
  -4   7   3   10.79    0.71
  -4  -7  -3   10.02    0.53
   4   7  -3   11.05    0.61
  -4   7   3   10.11    0.59
  -4  -7  -3   10.76    0.52
  -4  -7  -3   10.09    0.65
   4  -7   3   10.58    0.79
   4  -7   3    9.88    0.82
  -4   7   3   10.42    0.47
   4   7  -3   10.08    0.75
   4  -7   3   11.61    0.62
  -4  -7   3   10.05    0.51
  -4   7  -3   10.78    0.62
  -4  -7   3    9.93    0.48
  -4  -7   3   10.33    0.65
   4  -7  -3   11.19    0.65
   4  -7  -3   10.84    0.91
   4  -7  -3   11.66    0.77
   4   7   3   10.44    0.61
   4   7   3   11.36    0.77
  -4   7  -3   10.22    0.73
   5  -7   3    3.38    0.48
  -5  -7  -3    3.61    0.50
  -5   7   3    3.89    0.36
   5  -7   3    2.75    0.50
  -5   7   3    3.45    0.42
  -5  -7  -3    2.59    0.38
  -5   7   3    3.32    0.48
   5   7  -3    2.68    0.50
   5  -7   3    2.34    0.60
   5  -7  -3    3.20    0.59
  -5   7  -3    3.45    0.50
   5   7   3    2.91    0.39
   5  -7  -3    3.14    0.61
   5  -7  -3    4.39    0.51
  -5  -7   3    3.44    0.52
  -5   7  -3    4.01    0.57
   5   7   3    3.61    0.52
   6  -7   3    2.10    0.38
   6   7  -3    2.27    0.54
   6   7  -3    1.61    0.37
   6  -7   3    2.30    0.65
  -6  -7  -3    1.89    0.48
  -6  -7  -3    1.63    0.41
   6   7   3    0.79    0.54
   6  -7  -3    1.66    0.36
   6  -7  -3    0.20    0.93
  -6  -7   3    2.19    0.51
   6   7   3    1.59    0.36
  -6   7  -3    1.92    0.48
  -7  -7  -3    1.56    0.36
   7  -7   3    1.93    0.41
  -7  -7  -3    1.97    0.57
  -7  -7   3    1.49    0.47
   7  -7  -3    2.13    0.42
   7   7   3    1.29    0.37
   0  -8   3    4.97    0.58
   0   8  -3    3.83    0.48
   0   8   3    4.71    0.46
   0  -8   3    4.89    0.45
   0  -8  -3    4.97    0.59
   0  -8  -3    4.49    0.66
   0  -8   3    5.10    0.59
   1   8  -3    4.92    0.75
  -1   8   3    3.40    0.52
  -1  -8  -3    3.37    0.50
   1  -8   3    3.24    0.45
  -1  -8  -3    4.48    0.44
  -1  -8  -3    3.74    0.51
   1  -8   3    2.40    0.83
  -1   8   3    3.32    0.45
  -1  -8   3    4.51    0.45
   1  -8  -3    4.34    0.51
  -1   8  -3    3.98    0.57
   1   8   3    4.13    0.46
  -1   8  -3    3.88    0.49
  -1  -8   3    4.73    0.49
  -1  -8   3    4.27    0.58
   1   8   3    4.63    0.68
  -2  -8  -3    3.59    0.49
  -2  -8  -3    3.14    0.47
   2   8  -3    2.48    0.48
  -2  -8  -3    3.52    0.48
  -2   8   3    3.05    0.55
   2  -8   3    2.62    0.36
  -2   8   3    3.11    0.44
  -2  -8  -3    2.62    0.43
   2  -8  -3    3.21    0.49
   2   8   3    3.04    0.54
  -2  -8   3    3.08    0.45
  -2   8  -3    3.08    0.54
   2   8   3    2.99    0.46
   2  -8  -3    3.03    0.47
  -2  -8   3    3.72    0.47
  -2   8  -3    2.06    0.37
  -2  -8   3    2.94    0.40
  -3   8   3    2.29    0.41
   3   8  -3    2.66    0.54
   3  -8   3    2.71    0.44
  -3  -8  -3    2.14    0.33
  -3  -8  -3    2.78    0.42
  -3  -8  -3    2.02    0.35
  -3   8   3    2.28    0.53
  -3  -8  -3    2.34    0.42
   3  -8   3    2.07    0.35
  -3  -8   3    2.55    0.44
  -3   8  -3    2.63    0.41
   3   8   3    1.65    0.53
   3  -8  -3    2.83    0.43
  -3  -8   3    2.49    0.42
  -3  -8   3    2.38    0.35
  -3   8  -3    2.02    0.50
   3  -8  -3    2.64    0.43
   3   8   3    2.68    0.42
   4   8  -3    0.65    0.50
  -4  -8  -3    0.78    0.35
   4  -8   3    1.30    0.33
  -4  -8  -3    0.98    0.33
  -4  -8  -3    0.73    0.33
  -4  -8  -3    1.05    0.42
  -4   8   3    1.39    0.28
  -4   8   3    0.54    0.48
   4  -8   3    0.70    0.40
   4  -8  -3    0.76    0.44
   4   8   3    1.60    0.55
  -4   8  -3    0.38    0.33
   4  -8  -3    1.04    0.28
   4   8   3    1.04    0.30
  -4  -8   3    0.72    0.41
  -4  -8   3    0.90    0.31
  -4   8  -3    0.57    0.49
  -4  -8   3    0.99    0.39
   5   8  -3    1.27    0.57
  -5  -8  -3    2.88    0.55
  -5   8   3    3.09    0.53
  -5  -8  -3    2.28    0.41
   5  -8   3    2.46    0.44
  -5   8   3    2.12    0.43
   5  -8   3    3.18    0.54
  -5   8  -3    1.40    0.50
  -5   8  -3    2.65    0.44
  -5  -8   3    2.46    0.51
   5  -8  -3    1.89    0.38
   5  -8  -3    2.97    0.63
   5   8   3    2.75    0.63
   5   8   3    2.26    0.36
  -6  -8  -3    1.44    0.42
   6  -8   3    0.48    0.89
   6  -8   3    0.36    0.40
  -6  -8  -3    1.26    0.43
   6   8   3    0.47    0.32
   6  -8  -3    0.07    0.41
  -6  -8   3    0.88    0.35
   0  -9   3    5.16    0.51
   0  -9   3    4.81    0.54
   0  -9  -3    4.75    0.49
   0   9  -3    4.33    0.48
   0   9   3    4.71    0.57
   1  -9   3    0.90    0.29
  -1  -9  -3    0.68    0.44
  -1  -9  -3    1.00    0.32
   1   9  -3    0.26    0.26
  -1   9   3    0.69    0.31
  -1  -9  -3    0.78    0.28
  -1  -9   3    0.70    0.33
   1   9   3    0.99    0.29
  -1   9  -3    0.21    0.33
   1  -9  -3    0.57    0.30
  -1  -9   3    1.13    0.46
  -1  -9   3    0.91    0.28
   2   9  -3    6.08    0.53
  -2   9   3    5.61    0.59
   2  -9   3    5.48    0.55
  -2  -9  -3    5.63    0.53
  -2  -9  -3    4.21    0.61
  -2  -9  -3    6.86    0.63
  -2  -9   3    5.92    0.57
   2  -9  -3    4.60    0.59
   2   9   3    6.15    0.55
  -2  -9   3    5.99    0.81
  -2   9  -3    5.52    0.54
   2  -9  -3    4.92    0.54
  -2  -9   3    6.63    0.63
  -3   9   3    0.76    0.35
  -3  -9  -3    0.31    0.29
  -3  -9  -3    0.03    0.40
  -3  -9  -3    0.18    0.33
  -3  -9  -3    0.91    0.46
   3   9  -3    0.74    0.31
   3  -9   3    0.54    0.34
  -3   9  -3    0.59    0.35
   3  -9  -3    0.15    0.42
   3   9   3   -0.31    0.28
  -3  -9   3    0.37    0.34
  -3  -9   3    0.38    0.46
  -3  -9   3    0.39    0.39
   3  -9  -3    0.55    0.36
  -4  -9  -3    8.42    0.70
   4  -9   3    6.91    0.71
  -4  -9  -3    4.38    0.64
  -4   9   3    7.23    0.63
  -4  -9  -3    6.16    0.64
  -4  -9  -3    5.62    0.59
  -4   9   3    6.55    0.50
   4   9  -3    7.07    0.59
   4  -9  -3    6.19    0.73
  -4   9  -3    5.66    0.62
  -4  -9   3    5.47    0.63
  -4  -9   3    4.56    0.64
   4  -9  -3    6.34    0.80
   4   9   3    6.53    0.59
  -4  -9   3    6.56    0.59
  -5  -9  -3   -0.10    0.32
  -5  -9  -3    0.13    0.39
   5  -9   3    0.35    0.43
   5   9  -3   -0.45    0.35
   5  -9  -3   -0.19    0.44
   5   9   3   -0.65    0.35
  -5  -9   3    0.15    0.39
  -5   9  -3    0.02    0.36
   0 -10  -3    0.42    0.24
   0 -10  -3    0.13    0.34
   0  10   3    0.38    0.38
   0 -10   3    0.31    0.31
   0  10  -3    0.82    0.34
  -1  10   3    4.26    0.53
   1 -10   3    4.19    0.62
   1  10  -3    3.32    0.47
  -1 -10  -3    4.87    0.53
  -1 -10  -3    4.52    0.51
  -1 -10   3    4.39    0.54
   1 -10  -3    4.18    0.56
   1  10   3    3.64    0.56
  -1  10  -3    2.91    0.51
  -1 -10   3    4.38    0.46
   1 -10  -3    4.54    0.42
  -2 -10  -3    0.74    0.33
  -2 -10  -3    0.71    0.36
   2 -10   3    0.79    0.38
  -2  10   3    0.66    0.39
   2 -10  -3    1.41    0.40
  -2  10  -3    0.60    0.37
   2  10   3    0.95    0.40
  -2 -10   3    1.35    0.44
  -2 -10   3    0.68    0.35
   3 -10   3    1.11    0.41
  -3 -10  -3    0.21    0.30
   3  10  -3    0.45    0.41
  -3 -10  -3    0.39    0.36
  -3  10   3    0.73    0.38
  -3 -10  -3    0.87    0.56
  -3  10  -3    1.23    0.40
   3 -10  -3   -0.34    0.38
  -3 -10   3    0.56    0.45
   3  10   3    1.06    0.42
  -3 -10   3    0.77    0.40
  -3 -10   3    0.59    0.55
  -4 -10  -3   -0.04    0.36
   4 -10   3   -0.47    0.50
  -4  10   3    1.00    0.41
   4  10  -3    0.28    0.44
  -4  10  -3    0.00    0.40
  -4 -10   3    0.84    0.44
   4  10   3   -0.46    0.45
   4 -10  -3    0.14    0.47
   0  11  -3    0.36    0.63
   0  11   3    1.69    0.65
   0 -11  -3    0.56    0.50
   0 -11   3    0.57    0.48
   1 -11   3    6.26    0.77
   1  11  -3    3.81    0.61
  -1 -11  -3    5.87    0.71
  -1  11   3    4.44    0.63
   1 -11  -3    5.73    0.78
  -1 -11   3    4.78    0.65
  -1 -11   3    5.65    0.68
  -1  11  -3    5.27    0.71
   1  11   3    6.84    0.86
  -2 -11  -3    1.22    0.42
   2  11  -3    1.18    0.54
   2 -11   3    0.98    0.54
  -2  11   3    1.91    0.56
  -2 -11   3    1.23    0.47
  -2  11  -3    2.52    0.55
   2  11   3    1.69    0.53
   2 -11  -3    1.74    0.61
  -2 -11   3    0.99    0.40
  -3 -11  -3    2.20    0.47
   3  11  -3    1.38    0.51
   3 -11   3    1.06    0.65
  -3  11   3    2.01    0.54
  -3  11  -3    2.84    0.59
   3  11   3    2.47    0.61
  -3 -11   3    2.71    0.47
   3 -11  -3    1.88    0.67
  -3 -11   3    3.57    0.58
   0   0   4   87.64    1.99
   0   0  -4   88.77    1.99
   1   0   4  369.51    8.33
  -1   0  -4  401.57    8.46
  -1   0   4  389.73    8.49
  -1   0  -4  365.32    8.32
  -1   0   4  386.36    8.32
   1   0  -4  381.98    8.38
   1   0  -4  368.57    8.32
  -1   0   4  397.14    8.48
   1   0   4  377.73    8.33
   2   0  -4    0.25    0.09
   2   0  -4    0.36    0.09
  -2   0  -4    0.25    0.16
  -2   0  -4    0.35    0.06
  -2   0   4    0.48    0.12
   2   0   4    0.27    0.10
  -2   0  -4    0.36    0.07
   2   0   4    0.30    0.09
   3   0  -4    1.79    0.17
   3   0   4    1.31    0.27
   3   0   4    1.69    0.20
   3   0  -4    1.86    0.30
  -3   0  -4    1.85    0.21
   3   0   4    1.37    0.16
  -3   0  -4    1.38    0.26
   3   0  -4    1.25    0.16
  -3   0   4    1.71    0.21
   4   0  -4   33.39    0.80
   4   0  -4   34.09    1.14
   4   0   4   32.89    0.82
  -4   0  -4   33.91    1.10
   4   0   4   34.39    0.84
   4   0   4   33.48    1.16
  -4   0   4   32.63    0.92
   4   0  -4   33.62    0.80
  -4   0  -4   33.57    0.87
   5   0  -4    0.14    0.09
  -5   0   4    0.42    0.21
   5   0   4   -0.30    0.29
  -5   0  -4    0.09    0.26
  -5   0  -4    0.02    0.18
   5   0  -4    0.15    0.11
   5   0  -4    0.27    0.30
   5   0   4    0.15    0.12
   5   0   4    0.07    0.13
   6   0  -4    0.07    0.11
   6   0  -4    0.04    0.16
  -6   0   4   -0.06    0.26
   6   0   4   -0.09    0.14
  -6   0  -4   -0.05    0.27
  -6   0  -4    0.00    0.27
   6   0  -4   -0.37    0.39
   6   0   4    0.04    0.17
   6   0   4   -0.03    0.39
   7   0  -4    2.69    0.26
   7   0   4    2.18    0.25
  -7   0  -4    2.42    0.36
  -7   0  -4    3.29    0.55
  -7   0   4    2.67    0.39
   7   0   4    2.32    0.35
   7   0  -4    2.35    0.29
  -8   0  -4    0.89    0.36
  -8   0  -4    0.72    0.58
   8   0   4    0.68    0.28
  -8   0   4    0.15    0.38
  -9   0  -4    0.24    0.51
  -9   0   4   -0.33    0.46
   0  -1   4  241.92    5.12
   0  -1   4  218.57    5.15
   0  -1   4  237.52    5.16
   0   1  -4  229.01    5.16
   0  -1  -4  230.46    5.16
   0  -1  -4  235.08    5.16
   0   1  -4  243.74    5.16
   0   1   4  243.83    5.16
   0   1   4  230.11    5.16
  -1   1   4  107.94    2.29
   1  -1   4  104.11    2.32
  -1  -1  -4  103.54    2.30
  -1  -1  -4  103.63    2.30
  -1   1   4   93.20    2.29
  -1   1   4  101.50    2.31
   1   1  -4   98.72    2.29
   1  -1   4  102.67    2.31
   1   1   4  106.38    2.31
  -1   1  -4   98.36    2.30
  -1  -1   4  100.61    2.29
  -1  -1   4  104.85    2.30
  -1   1  -4  102.77    2.31
   1   1   4  100.76    2.30
   1  -1  -4  105.05    2.31
  -1  -1   4  103.46    2.29
   1  -1  -4  100.22    2.31
  -2   1   4    3.55    0.17
  -2  -1  -4    3.18    0.15
   2  -1   4    2.99    0.20
   2   1  -4    3.39    0.19
   2   1  -4    2.68    0.26
  -2  -1  -4    2.96    0.14
  -2  -1  -4    2.71    0.31
  -2   1   4    2.88    0.17
   2  -1   4    2.70    0.21
  -2  -1  -4    2.83    0.21
   2   1  -4    3.26    0.18
  -2   1   4    3.55    0.21
  -2   1  -4    3.01    0.18
  -2  -1   4    3.24    0.23
   2   1   4    3.06    0.17
   2  -1  -4    3.00    0.18
   2   1   4    3.26    0.19
  -2   1  -4    3.00    0.27
  -2   1  -4    3.26    0.18
   2  -1  -4    3.33    0.20
   3  -1   4   12.72    0.57
  -3  -1  -4   12.21    0.57
   3   1  -4   12.54    0.36
   3  -1   4   12.61    0.42
   3  -1   4   12.45    0.42
  -3  -1  -4   12.96    0.43
  -3   1   4   13.04    0.43
   3   1  -4   12.40    0.36
   3   1  -4   12.77    0.57
   3  -1  -4   12.45    0.58
   3  -1  -4   12.35    0.40
  -3   1  -4   12.43    0.58
  -3  -1   4   12.28    0.45
   3   1   4   10.80    0.37
  -3   1  -4   12.21    0.36
   3   1   4   12.70    0.39
   3  -1  -4   12.23    0.40
   4   1  -4    8.53    0.66
  -4  -1  -4    8.47    0.39
   4   1  -4    8.41    0.27
  -4  -1  -4    8.39    0.53
   4  -1   4    8.42    0.35
   4  -1   4    8.41    0.61
   4  -1   4    8.33    0.35
  -4   1   4    8.38    0.38
   4   1  -4    8.46    0.27
  -4   1  -4    7.74    0.32
   4  -1  -4    7.94    0.33
   4   1   4    8.47    0.61
   4   1   4    8.89    0.28
  -4  -1   4    8.97    0.42
  -4   1  -4    8.20    0.54
   4  -1  -4    8.86    0.61
   4  -1  -4    8.18    0.32
   4   1   4    8.87    0.32
   5  -1   4    2.88    0.29
  -5  -1  -4    2.92    0.45
  -5   1   4    2.92    0.36
   5   1  -4    3.24    0.50
   5  -1   4    2.57    0.29
   5  -1   4    2.29    0.39
   5   1  -4    2.64    0.18
   5   1  -4    2.53    0.17
  -5  -1  -4    2.15    0.29
   5  -1  -4    2.96    0.24
  -5  -1   4    2.14    0.28
  -5   1  -4    2.78    0.43
   5   1   4    2.87    0.24
   5   1   4    2.96    0.20
   5   1   4    2.89    0.43
   5  -1  -4    2.66    0.26
   5  -1  -4    3.14    0.54
  -5   1  -4    2.70    0.26
   6  -1   4   19.32    0.64
   6  -1   4   19.35    1.03
   6  -1   4   19.67    0.64
  -6   1   4   19.25    0.70
  -6  -1  -4   19.11    0.90
  -6  -1  -4   19.93    0.72
   6   1  -4   18.85    0.51
   6   1  -4   19.83    0.51
   6   1  -4   21.11    1.11
  -6   1  -4   19.83    0.90
   6   1   4   18.97    0.55
   6   1   4   19.22    0.56
  -6   1  -4   20.00    0.64
   6  -1  -4   18.90    0.61
  -6  -1   4   19.19    0.75
   6  -1  -4   19.17    0.62
   7   1  -4    2.34    0.24
  -7  -1  -4    3.58    0.60
   7  -1   4    2.66    0.41
  -7  -1  -4    1.66    0.36
   7   1  -4    2.14    0.17
   7  -1   4    2.11    0.28
  -7   1   4    2.45    0.37
  -7   1  -4    2.11    0.45
   7   1   4    2.50    0.32
  -7  -1   4    2.11    0.38
   7  -1  -4    2.31    0.36
   7  -1  -4    2.33    0.29
   7   1   4    2.50    0.32
  -7   1  -4    2.62    0.37
   8  -1   4    0.36    0.25
  -8  -1  -4   -0.28    0.51
  -8   1   4    0.62    0.37
  -8  -1  -4   -0.09    0.38
  -8   1  -4    0.47    0.35
   8  -1  -4    0.11    0.30
  -8  -1   4    0.11    0.39
  -8   1  -4    0.68    0.55
  -9   1   4    0.30    0.46
  -9  -1   4   -0.02    0.48
   0  -2   4    5.95    0.29
   0   2   4    6.46    0.30
   0  -2   4    6.26    0.23
   0  -2  -4    5.95    0.28
   0   2  -4    5.59    0.28
   0  -2   4    5.92    0.27
   0  -2  -4    6.26    0.31
   0   2  -4    6.18    0.30
   0   2   4    6.12    0.29
  -1  -2  -4   35.71    0.89
  -1   2   4   36.57    0.92
   1   2  -4   36.51    0.90
   1   2  -4   34.72    0.90
   1  -2   4   35.49    0.92
  -1   2   4   35.71    0.91
   1  -2   4   36.11    0.92
  -1  -2  -4   35.27    0.90
  -1  -2   4   35.66    0.89
   1  -2  -4   35.24    0.92
  -1  -2   4   34.64    0.88
   1   2   4   35.00    0.90
   1   2   4   36.63    0.91
  -1   2  -4   35.86    0.91
   1  -2  -4   34.96    0.91
  -1   2  -4   35.81    0.91
  -1  -2   4   36.59    0.88
  -1   2  -4   35.15    0.88
   2  -2   4   63.25    1.56
   2   2  -4   63.15    1.56
   2   2  -4   62.73    1.48
   2  -2   4   63.69    1.53
  -2   2   4   64.14    1.47
  -2  -2  -4   61.42    1.60
   2   2  -4   63.26    1.49
  -2  -2  -4   64.03    1.50
  -2   2   4   62.48    1.49
   2  -2   4   64.68    1.53
  -2   2   4   63.50    1.50
  -2  -2  -4   63.13    1.46
  -2   2  -4   64.33    1.51
  -2  -2   4   61.83    1.44
   2  -2  -4   61.06    1.52
   2   2   4   63.86    1.50
  -2  -2   4   64.24    1.52
   2  -2  -4   64.80    1.52
  -2   2  -4   62.24    1.57
   2   2   4   64.06    1.50
  -2   2  -4   63.63    1.50
  -2  -2   4   63.63    1.44
  -3   2   4    0.32    0.11
   3   2  -4    0.39    0.13
   3  -2   4    0.43    0.20
   3  -2   4    0.26    0.24
   3  -2   4    0.07    0.17
  -3   2   4    0.54    0.16
   3   2  -4    0.31    0.11
  -3   2   4    0.25    0.12
  -3  -2  -4    0.35    0.22
   3   2  -4    0.09    0.22
  -3  -2  -4    0.59    0.19
  -3   2  -4    0.10    0.25
   3   2   4    0.26    0.14
  -3  -2   4    0.12    0.24
   3   2   4    0.50    0.14
   3  -2  -4    0.22    0.17
   3  -2  -4    0.20    0.17
  -3   2  -4    0.30    0.12
  -3   2  -4    0.42    0.13
   3  -2  -4    0.44    0.25
  -4   2   4    2.29    0.27
   4  -2   4    1.64    0.23
   4   2  -4    1.72    0.16
  -4  -2  -4    1.81    0.26
   4  -2   4    1.85    0.38
   4   2  -4    1.46    0.37
  -4  -2  -4    2.01    0.32
   4   2  -4    2.02    0.21
   4  -2   4    1.42    0.22
  -4  -2   4    1.64    0.26
   4  -2  -4    1.77    0.22
   4   2   4    2.19    0.23
  -4   2  -4    1.82    0.29
   4  -2  -4    1.75    0.21
   4  -2  -4    1.67    0.36
  -4   2  -4    1.73    0.18
   4   2   4    2.35    0.22
   5  -2   4    0.83    0.35
   5  -2   4    0.76    0.22
   5   2  -4    0.92    0.16
   5   2  -4    1.20    0.38
  -5   2   4    0.90    0.28
   5   2  -4    0.78    0.10
  -5  -2  -4    0.57    0.26
  -5  -2  -4    0.46    0.24
   5  -2   4    0.81    0.22
   5   2   4    0.76    0.14
  -5  -2   4    0.66    0.26
  -5   2  -4    0.78    0.16
   5  -2  -4    0.88    0.22
   5   2   4    0.61    0.16
  -5   2  -4    0.82    0.31
   5  -2  -4    0.70    0.35
   5  -2  -4    0.65    0.21
   6   2  -4   14.98    0.44
   6  -2   4   15.76    0.64
   6  -2   4   15.31    0.62
  -6  -2  -4   14.80    0.66
  -6   2   4   14.76    0.61
   6   2  -4   14.87    0.48
   6   2  -4   14.21    1.00
   6  -2   4   14.25    0.93
  -6  -2  -4   14.81    0.82
   6  -2  -4   14.84    0.59
   6   2   4   14.86    0.51
  -6  -2   4   14.95    0.68
  -6   2  -4   15.94    0.51
  -6   2  -4   16.59    0.84
   6  -2  -4   15.05    0.61
   6   2   4   15.58    0.51
   6  -2  -4   15.30    1.02
  -7  -2  -4    2.56    0.47
   7  -2   4    3.30    0.50
   7   2  -4    2.46    0.31
  -7  -2  -4    2.06    0.39
   7   2  -4    2.96    0.24
  -7   2   4    2.23    0.35
   7  -2   4    2.46    0.36
   7  -2  -4    2.68    0.41
  -7   2  -4    2.45    0.29
  -7  -2   4    2.20    0.41
   7  -2  -4    2.18    0.34
  -7   2  -4    3.26    0.53
   7   2   4    2.45    0.35
   7   2   4    2.48    0.37
  -8  -2  -4    5.79    0.65
   8  -2   4    5.77    0.47
  -8   2   4    5.32    0.61
  -8  -2  -4    6.49    0.88
   8  -2  -4    5.64    0.48
  -8  -2   4    6.86    0.72
   0  -3   4    0.25    0.15
   0   3  -4    0.53    0.15
   0  -3   4    0.36    0.15
   0  -3   4    0.51    0.12
   0   3   4    0.38    0.17
   0  -3  -4    0.43    0.15
   0  -3  -4    0.40    0.17
   0   3  -4    0.44    0.15
   0   3   4    0.40    0.16
   1  -3   4    4.29    0.19
   1   3  -4    4.33    0.28
   1  -3   4    4.20    0.30
   1   3  -4    4.62    0.29
   1   3  -4    4.57    0.22
  -1  -3  -4    4.39    0.28
  -1   3   4    4.64    0.34
  -1   3   4    4.28    0.30
  -1  -3  -4    4.30    0.30
   1  -3   4    4.83    0.32
  -1  -3   4    4.01    0.28
  -1   3  -4    4.49    0.30
   1   3   4    4.67    0.32
  -1  -3   4    4.81    0.25
  -1   3  -4    4.60    0.34
  -1   3  -4    4.22    0.20
  -1  -3   4    4.44    0.29
   1   3   4    4.58    0.32
   1  -3  -4    5.00    0.32
   1  -3  -4    4.34    0.34
   2   3  -4    1.46    0.21
  -2   3   4    1.23    0.21
  -2   3   4    2.03    0.31
  -2  -3  -4    1.44    0.22
   2  -3   4    1.63    0.25
   2  -3   4    1.44    0.21
  -2  -3  -4    1.53    0.24
   2   3  -4    1.49    0.20
  -2  -3  -4    1.65    0.24
   2  -3   4    1.64    0.24
   2   3  -4    1.61    0.22
   2   3   4    1.39    0.21
  -2  -3   4    1.73    0.23
  -2   3  -4    1.57    0.23
   2  -3  -4    1.50    0.24
  -2  -3   4    1.72    0.22
   2   3   4    1.69    0.22
   2  -3  -4    1.47    0.24
  -2   3  -4    1.87    0.29
  -2   3  -4    1.55    0.23
  -2  -3   4    1.46    0.21
   3   3  -4    1.34    0.27
  -3   3   4    1.36    0.18
   3   3  -4    1.38    0.19
  -3  -3  -4    1.55    0.15
   3   3  -4    1.34    0.20
   3  -3   4    1.48    0.24
   3  -3   4    0.99    0.23
   3  -3   4    1.03    0.25
  -3  -3  -4    1.58    0.28
  -3  -3  -4    1.17    0.13
  -3   3   4    1.30    0.19
  -3   3   4    1.41    0.18
  -3  -3  -4    1.17    0.24
   3   3   4    1.49    0.20
  -3   3  -4    1.33    0.20
  -3   3  -4    1.54    0.21
   3  -3  -4    1.56    0.24
   3   3   4    1.41    0.21
  -3   3  -4    1.40    0.29
  -3  -3   4    1.32    0.26
   3  -3  -4    1.50    0.24
  -4   3   4   11.21    0.41
   4   3  -4   10.76    0.71
   4  -3   4   10.50    0.52
  -4   3   4   10.83    0.35
  -4   3   4   10.64    0.34
   4  -3   4   11.42    0.69
  -4  -3  -4   10.79    0.58
   4   3  -4   10.57    0.41
   4   3  -4   10.65    0.43
  -4  -3  -4   11.01    0.52
   4  -3   4   10.77    0.53
   4   3   4   10.41    0.45
   4  -3  -4   11.44    0.50
  -4   3  -4   10.78    0.58
  -4   3  -4   10.37    0.38
  -4  -3   4   10.93    0.54
   4   3   4   11.17    0.44
   4  -3  -4   10.36    0.51
   4  -3  -4   10.87    0.65
  -4   3  -4    9.39    0.35
   5  -3   4    5.37    0.49
  -5  -3  -4    5.47    0.43
   5  -3   4    5.95    0.39
   5   3  -4    5.18    0.33
  -5   3   4    5.32    0.38
   5   3  -4    5.39    0.35
   5   3  -4    5.92    0.63
  -5  -3  -4    4.99    0.52
   5  -3   4    6.07    0.57
  -5  -3   4    6.01    0.50
  -5   3  -4    5.90    0.54
   5  -3  -4    6.04    0.46
   5   3   4    5.64    0.36
   5   3   4    5.63    0.38
   5  -3  -4    5.28    0.39
   5  -3  -4    5.05    0.60
   6  -3   4    8.79    0.48
   6   3  -4    9.01    0.44
   6   3  -4    8.93    0.83
   6   3  -4    8.14    0.41
   6  -3   4    8.35    0.63
  -6  -3  -4    8.95    0.68
   6  -3   4    7.73    0.87
  -6  -3  -4    8.08    0.60
  -6   3   4    8.49    0.52
   6   3   4    9.38    0.46
   6  -3  -4    8.70    0.91
  -6  -3   4    8.53    0.65
  -6   3  -4    8.27    0.62
   6   3   4    8.15    0.48
   6  -3  -4    8.43    0.60
   6  -3  -4    8.67    0.47
   7  -3   4   -0.05    0.24
  -7  -3  -4    0.43    0.39
  -7  -3  -4   -0.43    0.34
   7   3  -4   -0.17    0.21
   7   3  -4    0.19    0.21
   7  -3   4   -0.12    0.33
  -7   3   4   -0.38    0.28
   7  -3  -4   -0.04    0.24
  -7  -3   4   -0.27    0.35
   7   3   4   -0.05    0.26
   7  -3  -4    0.07    0.47
   7   3   4    0.21    0.27
  -7   3  -4   -0.06    0.34
   8  -3   4    2.49    0.35
  -8  -3  -4    2.23    0.61
  -8   3   4    2.14    0.41
  -8  -3  -4    1.62    0.46
   8  -3  -4    2.17    0.32
  -8  -3   4    2.37    0.51
   0  -4   4   15.12    0.58
   0   4   4   15.18    0.59
   0  -4  -4   14.99    0.58
   0   4  -4   14.81    0.58
   0  -4   4   14.70    0.58
   0   4   4   14.66    0.59
   0  -4  -4   14.69    0.58
   0   4  -4   15.17    0.61
   0  -4   4   16.10    0.48
   1  -4   4    0.14    0.22
   1   4  -4    0.20    0.10
  -1   4   4    0.24    0.23
  -1  -4  -4    0.10    0.20
   1   4  -4    0.26    0.23
   1  -4   4    0.19    0.12
  -1   4   4    0.03    0.24
   1   4  -4    0.24    0.20
   1  -4   4    0.14    0.23
   1   4   4    0.57    0.22
  -1  -4   4    0.45    0.19
  -1   4  -4    0.19    0.21
  -1  -4   4    0.31    0.22
   1   4   4    0.12    0.21
   1  -4  -4    0.28    0.23
  -1  -4   4    0.04    0.20
   1  -4  -4    0.17    0.23
  -1   4  -4    0.19    0.25
  -2   4   4   22.67    0.75
   2  -4   4   22.67    0.69
  -2  -4  -4   23.05    0.70
  -2  -4  -4   22.09    0.70
   2  -4   4   22.80    0.76
   2  -4   4   22.37    0.76
   2   4  -4   22.64    0.73
  -2   4   4   23.39    0.76
  -2  -4  -4   21.94    0.72
   2   4  -4   23.79    0.69
   2   4  -4   23.17    0.74
   2  -4  -4   18.88    0.77
   2   4   4   22.47    0.75
   2  -4  -4   22.50    0.75
  -2   4  -4   23.07    0.69
  -2  -4   4   22.83    0.69
  -2  -4   4   22.09    0.70
  -2   4  -4   23.59    0.77
   2   4   4   22.19    0.74
  -2  -4   4   22.71    0.71
  -3  -4  -4   14.19    0.63
  -3  -4  -4   14.30    0.45
  -3   4   4   14.69    0.57
  -3  -4  -4   14.69    0.59
   3  -4   4   13.54    0.60
   3   4  -4   15.76    0.63
  -3   4   4   14.77    0.56
  -3  -4  -4   14.11    0.47
   3   4  -4   14.06    0.56
   3   4  -4   15.01    0.55
  -3   4   4   14.24    0.47
   3  -4   4   14.37    0.64
   3  -4   4   14.90    0.59
   3   4   4   14.53    0.58
   3  -4  -4   14.59    0.58
   3  -4  -4   14.64    0.63
   3   4   4   14.95    0.57
  -3  -4   4   14.22    0.45
  -3   4  -4   14.09    0.62
  -3   4  -4   14.22    0.56
  -3   4  -4   14.36    0.58
  -3  -4   4   15.37    0.58
  -4   4   4    9.89    0.40
   4  -4   4   10.50    0.50
   4  -4   4    9.54    0.66
  -4  -4  -4    9.59    0.52
   4  -4   4    9.92    0.61
   4   4  -4    9.81    0.68
  -4   4   4   10.74    0.45
   4   4  -4   10.27    0.48
  -4   4   4    9.15    0.43
  -4  -4  -4    9.61    0.55
   4   4  -4    9.59    0.46
   4  -4  -4    9.82    0.66
   4   4   4   10.20    0.50
  -4   4  -4   10.18    0.56
   4  -4  -4   10.27    0.50
   4  -4  -4    9.58    0.61
  -4  -4   4    9.74    0.55
   4   4   4   10.03    0.50
  -4   4  -4   10.53    0.49
  -4   4  -4    9.32    0.45
   5  -4   4    5.64    0.51
   5   4  -4    5.43    0.64
   5  -4   4    6.43    0.47
  -5   4   4    5.25    0.37
   5   4  -4    5.86    0.42
  -5  -4  -4    5.94    0.53
  -5  -4  -4    5.25    0.62
   5  -4   4    5.58    0.64
   5   4  -4    5.65    0.42
   5  -4  -4    5.91    0.71
  -5   4  -4    6.14    0.56
   5   4   4    5.75    0.46
   5   4   4    5.88    0.45
  -5   4  -4    5.93    0.27
  -5  -4   4    7.01    0.55
   5  -4  -4    6.81    0.55
   5  -4  -4    5.89    0.45
  -5   4  -4    5.70    0.26
   6   4  -4    1.30    0.27
   6  -4   4    1.55    0.26
   6   4  -4    1.34    0.29
  -6   4   4    1.11    0.28
  -6  -4  -4    1.72    0.41
   6  -4   4    0.89    0.36
  -6  -4  -4    1.73    0.42
   6  -4   4    1.10    0.52
   6   4  -4    1.01    0.55
  -6  -4   4    1.28    0.39
   6  -4  -4    1.59    0.38
   6   4   4    1.61    0.31
   6  -4  -4    1.61    0.59
   6  -4  -4    1.48    0.27
   6   4   4    1.36    0.26
   7   4  -4    2.28    0.33
   7  -4   4    2.16    0.33
  -7   4   4    2.05    0.35
   7  -4   4    2.07    0.46
  -7  -4  -4    2.30    0.48
   7   4  -4    1.89    0.32
  -7  -4  -4    1.59    0.43
   7  -4  -4    1.54    0.43
  -7  -4   4    2.38    0.47
   7   4   4    2.36    0.36
   7  -4  -4    1.50    0.34
   7   4   4    1.77    0.27
   8  -4   4    2.31    0.41
  -8  -4  -4    2.59    0.50
  -8  -4  -4    1.71    0.58
   8  -4  -4    2.43    0.44
  -8  -4   4    1.52    0.54
   0   5  -4    7.00    0.51
   0  -5   4    6.77    0.34
   0   5  -4    6.94    0.46
   0   5   4    6.91    0.44
   0  -5   4    6.76    0.49
   0  -5  -4    6.80    0.47
   0  -5   4    7.34    0.44
   0   5   4    6.89    0.47
   1  -5   4   14.89    0.62
   1  -5   4   14.62    0.63
  -1   5   4   15.05    0.63
  -1   5   4   14.63    0.63
   1  -5   4   15.19    0.46
   1   5  -4   14.34    0.61
  -1  -5  -4   13.97    0.60
   1   5  -4   15.34    0.69
  -1  -5  -4   15.32    0.63
  -1  -5   4   14.84    0.60
  -1  -5   4   15.27    0.57
   1   5   4   14.63    0.65
   1  -5  -4   16.26    0.65
   1   5   4   15.32    0.60
  -1   5  -4   15.48    0.63
  -1   5  -4   13.99    0.60
  -1  -5   4   14.96    0.59
   1  -5  -4   15.27    0.63
   2   5  -4    7.46    0.53
  -2  -5  -4    7.19    0.43
  -2   5   4    7.15    0.46
  -2   5   4    7.61    0.49
   2   5  -4    7.90    0.44
  -2  -5  -4    7.58    0.43
   2  -5   4    7.49    0.48
   2   5  -4    7.95    0.37
  -2  -5  -4    6.48    0.46
   2  -5   4    7.40    0.52
   2  -5   4    7.39    0.37
  -2  -5  -4    7.88    0.50
   2  -5  -4    7.45    0.49
  -2   5  -4    7.60    0.46
  -2  -5   4    7.44    0.43
   2   5   4    7.64    0.44
  -2  -5   4    7.03    0.42
   2   5   4    6.98    0.56
  -2   5  -4    7.54    0.49
   2  -5  -4    7.57    0.47
  -2  -5   4    8.32    0.45
   3   5  -4    0.72    0.22
  -3  -5  -4    0.95    0.20
   3   5  -4    1.21    0.25
  -3  -5  -4    0.98    0.25
   3  -5   4    0.73    0.24
  -3   5   4    0.80    0.22
  -3   5   4    1.05    0.28
   3  -5   4    1.09    0.25
   3  -5   4    1.23    0.28
  -3  -5  -4    0.92    0.26
  -3  -5  -4    0.90    0.22
   3   5  -4    1.17    0.28
  -3   5  -4    1.00    0.23
  -3  -5   4    0.93    0.20
  -3   5  -4    1.08    0.26
   3  -5  -4    0.95    0.28
   3  -5  -4    0.92    0.26
  -3  -5   4    0.93    0.19
   3   5   4    1.22    0.23
   3   5   4    1.33    0.33
  -3  -5   4    0.78    0.26
  -4  -5  -4    1.49    0.32
   4   5  -4    1.26    0.37
  -4   5   4    1.06    0.27
  -4  -5  -4    1.26    0.30
  -4   5   4    1.59    0.21
   4  -5   4    1.29    0.26
   4  -5   4    1.44    0.35
   4   5  -4    1.22    0.23
  -4   5   4    1.19    0.29
   4  -5   4    1.40    0.38
   4   5  -4    1.36    0.29
   4   5   4    1.14    0.23
   4  -5  -4    1.34    0.24
  -4   5  -4    1.51    0.31
   4   5   4    1.36    0.34
   4  -5  -4    1.85    0.39
  -4  -5   4    1.73    0.34
   4  -5  -4    0.79    0.35
  -4   5  -4    1.50    0.34
  -5  -5  -4    2.52    0.44
   5   5  -4    2.75    0.35
  -5   5   4    2.48    0.26
   5  -5   4    2.85    0.44
   5   5  -4    2.49    0.34
   5  -5   4    2.47    0.45
  -5   5   4    2.56    0.33
  -5   5   4    2.42    0.33
   5  -5   4    2.29    0.33
  -5  -5  -4    2.19    0.40
   5   5  -4    2.66    0.46
  -5   5  -4    2.35    0.28
   5   5   4    2.27    0.29
  -5   5  -4    2.93    0.41
   5  -5  -4    2.17    0.33
   5  -5  -4    1.90    0.47
   5  -5  -4    1.96    0.40
   5   5   4    2.94    0.45
  -5  -5   4    2.37    0.41
   6   5  -4    7.88    0.90
  -6  -5  -4    6.51    0.62
  -6  -5  -4    5.71    0.63
   6   5  -4    5.66    0.60
   6  -5   4    5.33    0.73
   6  -5   4    5.61    0.89
   6   5  -4    6.45    0.43
  -6   5   4    6.11    0.53
   6  -5  -4    5.45    0.70
   6   5   4    7.08    0.72
   6   5   4    5.87    0.47
   6  -5  -4    5.19    0.52
  -6  -5   4    5.26    0.67
   7  -5   4    3.05    0.46
  -7  -5  -4    1.77    0.52
   7   5  -4    2.50    0.33
  -7  -5  -4    2.75    0.52
   7  -5   4    2.39    0.59
   7   5   4    3.03    0.46
  -7  -5   4    2.61    0.50
   7  -5  -4    1.57    0.30
  -8  -5  -4    7.28    1.07
  -8  -5  -4    4.99    0.63
   8  -5   4    6.66    0.62
   8  -5  -4    7.58    0.64
  -8  -5   4    5.35    0.54
   0  -6  -4   -0.03    0.28
   0  -6   4   -0.05    0.22
   0   6   4    0.47    0.22
   0   6  -4    0.36    0.23
   0  -6   4    0.92    0.28
   0   6  -4    0.32    0.25
   0  -6   4    0.63    0.31
   0   6   4    0.29    0.26
   0  -6  -4    0.42    0.23
   1  -6   4    1.26    0.25
   1   6  -4    1.69    0.34
  -1  -6  -4    1.54    0.27
  -1   6   4    1.96    0.34
  -1  -6  -4    1.46    0.30
   1  -6   4    1.91    0.20
  -1   6   4    1.17    0.25
   1  -6   4    0.90    0.31
   1   6  -4    1.51    0.28
  -1  -6   4    1.37    0.25
  -1  -6   4    1.24    0.25
  -1   6  -4    1.37    0.32
  -1  -6   4    1.67    0.31
   1  -6  -4    1.48    0.26
   1   6   4    1.66    0.32
   1   6   4    1.32    0.25
   2  -6   4   14.00    0.69
  -2  -6  -4   13.86    0.60
  -2  -6  -4   14.44    0.64
   2   6  -4   14.11    0.69
   2   6  -4   14.46    0.63
  -2   6   4   13.53    0.62
  -2  -6  -4   13.87    0.60
  -2   6   4   13.52    0.65
  -2  -6  -4   14.79    0.62
   2  -6   4   13.76    0.64
  -2   6  -4   13.68    0.64
  -2  -6   4   14.08    0.62
   2   6   4   15.11    0.67
  -2   6  -4   14.39    0.66
   2   6   4   14.22    0.63
   2  -6  -4   14.53    0.63
  -2  -6   4   13.27    0.57
   2  -6  -4   13.38    0.70
  -2  -6   4   14.77    0.59
  -3   6   4    1.90    0.31
   3  -6   4    1.45    0.28
  -3  -6  -4    1.69    0.29
   3   6  -4    1.69    0.28
  -3   6   4    1.30    0.32
   3  -6   4    1.24    0.32
  -3  -6  -4    2.06    0.30
  -3  -6  -4    1.85    0.33
   3   6  -4    1.58    0.33
  -3  -6  -4    1.06    0.27
   3  -6   4    1.40    0.39
  -3  -6   4    1.81    0.32
  -3   6  -4    1.75    0.33
   3  -6  -4    1.38    0.30
   3   6   4    1.58    0.34
  -3  -6   4    1.63    0.27
   3   6   4    1.41    0.27
   3  -6  -4    1.66    0.37
   3  -6  -4    2.00    0.39
  -3  -6   4    1.71    0.30
  -3   6  -4    1.60    0.31
  -4   6   4    9.85    0.45
   4  -6   4   10.83    0.74
  -4  -6  -4    9.32    0.39
  -4  -6  -4    9.17    0.63
   4   6  -4    9.47    0.74
   4   6  -4   11.34    0.63
  -4  -6  -4    9.71    0.42
   4   6  -4    9.07    0.53
   4  -6   4    8.96    0.55
  -4   6   4    9.67    0.61
  -4  -6  -4    9.36    0.62
   4  -6   4    9.07    0.74
  -4   6   4    9.71    0.56
  -4  -6   4    9.79    0.36
   4   6   4    9.97    0.55
   4  -6  -4   10.46    0.73
  -4  -6   4    9.81    0.64
   4   6   4   10.04    0.65
  -4   6  -4    9.90    0.55
  -4  -6   4    9.80    0.38
   4  -6  -4    9.34    0.68
   4  -6  -4    9.27    0.59
  -4   6  -4   10.13    0.63
   5   6  -4    3.57    0.50
   5  -6   4    2.79    0.50
  -5   6   4    3.36    0.38
  -5   6   4    3.57    0.43
   5  -6   4    3.92    0.52
   5   6  -4    2.76    0.40
  -5  -6  -4    3.00    0.44
   5  -6   4    3.10    0.48
   5   6  -4    3.47    0.43
  -5   6   4    3.76    0.52
  -5  -6  -4    2.70    0.40
  -5   6  -4    3.32    0.47
  -5  -6   4    3.61    0.49
   5   6   4    4.42    0.61
   5  -6  -4    3.25    0.55
  -5   6  -4    3.58    0.46
   5  -6  -4    4.04    0.54
   5   6   4    3.64    0.43
   6  -6   4    3.20    0.49
   6   6  -4    2.48    0.33
  -6  -6  -4    2.49    0.48
   6   6  -4    2.69    0.46
   6  -6   4    2.14    0.56
   6   6  -4    3.29    0.66
   6  -6   4    2.96    0.64
  -6   6   4    3.49    0.40
  -6  -6  -4    2.86    0.42
  -6  -6   4    1.73    0.46
   6   6   4    3.21    0.46
  -6   6  -4    2.02    0.32
   6   6   4    2.91    0.38
   6  -6  -4    2.85    0.40
  -6   6  -4    2.79    0.34
  -7  -6  -4    1.01    0.53
  -7  -6  -4    0.58    0.45
   7   6  -4    0.43    0.34
   7  -6   4    0.99    0.31
   7  -6  -4    0.20    0.31
   7   6   4    0.82    0.31
   7  -6  -4    1.20    0.72
  -7  -6   4    0.97    0.50
   0  -7  -4    9.07    0.63
   0   7   4    9.87    0.71
   0  -7   4    9.75    0.63
   0   7  -4    8.98    0.63
   0  -7   4   10.04    0.61
   0   7   4   10.00    0.62
   0  -7  -4    9.83    0.61
   0  -7   4    9.25    0.47
   0   7  -4    9.41    0.57
  -1  -7  -4   12.43    0.72
   1  -7   4   12.27    0.54
   1   7  -4   11.89    0.64
   1  -7   4   11.82    0.78
   1  -7   4   12.30    0.63
  -1   7   4   12.15    0.68
  -1   7   4   12.51    0.71
   1   7  -4   11.55    0.73
  -1  -7  -4   13.08    0.60
   1  -7  -4   11.94    0.78
   1  -7  -4   11.92    0.62
  -1   7  -4   12.68    0.71
  -1  -7   4   12.33    0.58
  -1   7  -4   12.42    0.67
  -1  -7   4   11.57    0.57
  -1  -7   4   12.41    0.70
   1   7   4   12.05    0.71
   1   7   4   11.65    0.65
  -2  -7  -4   10.01    0.57
   2  -7   4   10.68    0.79
   2   7  -4   10.78    0.72
  -2  -7  -4   10.23    0.59
  -2  -7  -4    9.61    0.62
   2  -7   4    8.89    0.59
  -2  -7  -4    9.63    0.52
  -2   7   4    9.36    0.62
   2   7  -4   10.02    0.57
  -2   7   4    9.45    0.72
  -2   7  -4    9.91    0.66
  -2  -7   4    9.81    0.54
  -2  -7   4    9.73    0.57
  -2   7  -4   10.25    0.64
   2  -7  -4    9.47    0.73
   2   7   4   10.43    0.73
   2  -7  -4    9.93    0.65
   2   7   4    9.68    0.60
  -2  -7   4   11.01    0.64
  -3   7   4    7.32    0.68
  -3  -7  -4    9.05    0.57
   3  -7   4    7.48    0.53
   3  -7   4    9.87    0.82
  -3   7   4    8.72    0.60
  -3  -7  -4    8.85    0.58
   3   7  -4    8.59    0.56
  -3  -7  -4    8.99    0.52
   3   7  -4    8.24    0.68
  -3  -7  -4    8.23    0.61
  -3  -7   4    7.76    0.48
  -3   7  -4    8.54    0.62
  -3   7  -4    8.77    0.65
   3  -7  -4    7.80    0.56
  -3  -7   4    7.95    0.55
   3  -7  -4    8.75    0.75
   3   7   4    8.99    0.57
   3   7   4    8.74    0.71
   3  -7  -4    8.59    0.76
  -3  -7   4    8.44    0.61
   4   7  -4    8.15    0.71
  -4  -7  -4    9.04    0.64
  -4   7   4    8.48    0.55
  -4   7   4    8.70    0.67
  -4  -7  -4    8.67    0.53
   4  -7   4    8.66    0.60
  -4   7   4    8.86    0.47
  -4  -7  -4    7.60    0.62
   4   7  -4    7.17    0.55
   4  -7   4    6.86    0.75
   4  -7   4    8.59    0.70
  -4  -7  -4    9.11    0.53
  -4  -7   4    7.79    0.46
  -4  -7   4    8.20    0.47
   4   7   4    8.06    0.76
   4   7   4    7.98    0.56
   4  -7  -4    8.00    0.71
   4  -7  -4    8.62    0.81
  -4   7  -4    8.88    0.59
  -4   7  -4    7.61    0.66
   4  -7  -4    8.56    0.60
  -4  -7   4    8.50    0.62
   5  -7   4    2.98    0.50
   5   7  -4    2.24    0.48
  -5  -7  -4    3.25    0.51
   5  -7   4    3.39    0.42
  -5   7   4    3.74    0.58
   5  -7   4    2.11    0.81
  -5  -7  -4    3.28    0.52
  -5   7   4    3.22    0.40
  -5   7   4    3.07    0.48
   5   7  -4    1.91    0.37
  -5   7  -4    4.02    0.62
   5  -7  -4    3.56    0.61
   5  -7  -4    3.03    0.60
   5  -7  -4    2.21    0.40
   5   7   4    3.27    0.54
  -5  -7   4    2.42    0.49
  -5   7  -4    2.96    0.39
   5   7   4    2.47    0.43
   6   7  -4    2.08    0.54
  -6  -7  -4    1.97    0.49
   6  -7   4    1.89    0.36
   6  -7   4    2.65    0.66
   6   7  -4    2.22    0.41
  -6  -7  -4    1.75    0.43
   6   7   4    1.61    0.31
  -6  -7   4    2.26    0.53
   6  -7  -4    2.50    0.39
  -6   7  -4    2.31    0.51
   6   7   4    1.55    0.57
  -7  -7  -4    1.79    0.55
   7  -7   4   -0.07    0.40
  -7  -7  -4    0.98    0.39
   7   7   4    0.68    0.35
   7  -7  -4    0.70    0.41
  -7  -7   4    0.59    0.46
   0  -8   4    7.99    0.65
   0  -8   4    8.43    0.79
   0  -8  -4    7.71    0.60
   0  -8  -4    7.52    0.80
   0   8   4    8.14    0.53
   0   8  -4    7.13    0.51
   0  -8   4    8.07    0.50
   1   8  -4   12.73    0.89
   1  -8   4   13.48    0.74
  -1  -8  -4   11.88    0.69
  -1  -8  -4   13.21    0.79
  -1   8   4   12.30    0.82
  -1   8   4   10.86    0.62
   1  -8   4   13.11    0.55
   1   8   4   13.54    0.92
  -1   8  -4   12.51    0.62
   1   8   4   13.33    0.70
   1  -8  -4   13.59    0.74
  -1  -8   4   12.89    0.61
  -1   8  -4   12.60    0.81
  -1  -8   4   13.03    0.69
  -1  -8   4   13.98    0.77
  -2  -8  -4    2.69    0.41
  -2  -8  -4    2.70    0.47
  -2   8   4    2.03    0.48
   2  -8   4    2.98    0.40
   2   8  -4    2.94    0.49
  -2  -8  -4    2.25    0.36
   2   8  -4    2.14    0.35
  -2   8   4    2.05    0.33
  -2  -8   4    2.95    0.42
  -2  -8   4    2.65    0.38
   2   8   4    2.37    0.34
  -2   8  -4    1.88    0.24
   2  -8  -4    3.23    0.44
  -2  -8   4    3.27    0.46
   2   8   4    3.13    0.56
  -2   8  -4    3.12    0.55
   2  -8  -4    1.44    0.51
  -3  -8  -4    0.71    0.40
  -3  -8  -4    0.38    0.36
  -3  -8  -4    0.81    0.30
  -3   8   4    0.29    0.34
   3   8  -4    0.84    0.49
  -3  -8  -4    0.82    0.30
   3   8  -4    0.23    0.28
  -3   8   4    0.28    0.46
   3  -8   4    0.79    0.30
  -3   8  -4    0.51    0.47
  -3  -8   4    0.57    0.39
  -3  -8   4    0.42    0.37
  -3  -8   4    0.43    0.30
   3  -8  -4    0.66    0.29
   3   8   4    0.53    0.30
   3   8   4    0.63    0.50
   3  -8  -4    0.44    0.40
  -3   8  -4    0.54    0.35
   4   8  -4    4.22    0.48
  -4  -8  -4    3.29    0.39
  -4  -8  -4    2.89    0.51
  -4   8   4    3.31    0.34
  -4   8   4    2.51    0.42
   4   8  -4    3.19    0.57
  -4   8   4    2.51    0.55
  -4  -8  -4    3.26    0.49
   4  -8   4    2.39    0.38
  -4  -8  -4    3.26    0.56
  -4   8  -4    3.22    0.56
   4   8   4    2.86    0.39
  -4  -8   4    2.87    0.38
  -4  -8   4    2.91    0.43
   4   8   4    3.51    0.61
  -4  -8   4    2.71    0.47
   4  -8  -4    2.56    0.38
  -4   8  -4    4.28    0.60
   4  -8  -4    3.17    0.49
  -5  -8  -4    0.02    0.35
   5  -8   4    0.83    0.36
  -5   8   4    0.94    0.37
  -5   8   4    1.02    0.50
   5  -8   4    0.65    0.46
   5   8  -4    0.75    0.29
  -5  -8  -4    0.34    0.46
   5   8  -4    0.87    0.56
  -5  -8   4    0.81    0.43
   5  -8  -4    0.79    0.38
   5  -8  -4   -0.44    0.55
   5   8   4    0.65    0.33
  -5   8  -4    0.97    0.37
  -5   8  -4    0.82    0.50
   5   8   4    1.28    0.59
  -6  -8  -4    0.33    0.43
  -6  -8  -4    0.15    0.34
   6  -8   4   -0.33    0.40
   6  -8  -4    0.59    0.42
   6   8   4    0.33    0.33
  -6  -8   4    0.29    0.30
   0   9   4    0.59    0.30
   0   9  -4    0.51    0.30
   0  -9   4    0.08    0.30
   0  -9  -4    0.68    0.33
   0  -9   4    0.19    0.30
   1   9  -4    9.62    0.59
   1  -9   4    9.63    0.66
  -1  -9  -4   10.47    0.61
  -1  -9  -4    9.36    0.61
  -1   9   4   10.07    0.68
  -1  -9   4    9.34    0.64
  -1   9  -4    9.10    0.61
   1  -9  -4    8.06    0.63
  -1  -9   4   10.85    0.66
  -1  -9   4    7.01    0.82
   1   9   4    9.69    0.61
  -2  -9  -4    0.31    0.33
  -2  -9  -4   -0.68    0.48
   2  -9   4    0.30    0.29
  -2  -9  -4    0.38    0.25
  -2   9   4    0.31    0.29
   2  -9  -4    0.56    0.31
  -2  -9   4    0.82    0.49
  -2   9  -4    0.35    0.31
   2   9   4    0.94    0.32
  -2  -9   4    1.32    0.39
   2  -9  -4    0.74    0.34
  -2  -9   4    0.67    0.37
  -3  -9  -4    0.09    0.29
  -3  -9  -4    0.85    0.45
  -3  -9  -4   -0.01    0.34
   3  -9   4    0.08    0.31
  -3   9   4    0.26    0.33
   3   9   4    0.85    0.33
   3  -9  -4    0.09    0.39
  -3   9  -4    0.26    0.35
  -3  -9   4    0.19    0.33
   3  -9  -4    0.28    0.31
  -3  -9   4    0.30    0.39
  -3  -9   4   -0.15    0.46
  -4  -9  -4    1.78    0.44
  -4  -9  -4    1.04    0.37
  -4   9   4    1.66    0.33
   4  -9   4    1.61    0.45
  -4  -9  -4    1.43    0.46
  -4  -9  -4    1.76    0.38
  -4   9   4    1.85    0.42
  -4  -9   4    1.89    0.46
   4   9   4    1.27    0.36
  -4  -9   4    1.59    0.48
   4  -9  -4    1.35    0.41
  -4  -9   4    1.66    0.40
   4  -9  -4    1.73    0.53
  -4   9  -4    2.21    0.40
  -5  -9  -4   -0.14    0.32
  -5   9   4    0.07    0.37
  -5  -9  -4    0.46    0.39
   5  -9   4   -0.03    0.47
   5   9   4    0.68    0.38
   5  -9  -4    1.32    0.45
  -5   9  -4    0.48    0.37
  -5  -9   4    0.67    0.37
   0 -10   4    2.87    0.41
   0  10   4    2.98    0.48
   0  10  -4    3.67    0.54
   0 -10   4    4.41    0.48
   0 -10  -4    2.86    0.42
   1 -10   4    4.67    0.63
  -1 -10  -4    4.09    0.53
  -1  10   4    5.30    0.65
   1  10  -4    4.10    0.62
  -1 -10  -4    3.81    0.46
  -1 -10   4    3.38    0.50
   1  10   4    5.53    0.67
  -1  10  -4    3.31    0.49
   1 -10  -4    4.21    0.56
  -1 -10   4    4.84    0.61
   2  10  -4    1.79    0.41
  -2 -10  -4    2.05    0.41
  -2  10   4    2.31    0.44
   2 -10   4    1.44    0.39
  -2 -10  -4    1.97    0.38
   2 -10  -4    2.21    0.46
  -2 -10   4    2.39    0.38
  -2  10  -4    2.24    0.44
  -2 -10   4    1.93    0.47
   2  10   4    1.90    0.48
  -3 -10  -4   -0.05    0.31
  -3 -10  -4    0.56    0.56
  -3  10   4   -0.61    0.37
   3  10  -4    0.05    0.35
  -3 -10  -4    0.33    0.32
   3 -10   4   -0.53    0.39
  -3 -10   4    0.49    0.58
   3 -10  -4    0.28    0.45
   3  10   4    0.65    0.43
  -3  10  -4    0.00    0.39
  -3 -10   4    0.18    0.39
  -3 -10   4    0.02    0.42
   4 -10   4    1.91    0.57
  -4  10   4    2.83    0.48
   4  10  -4    2.08    0.45
  -4  10  -4    2.58    0.49
  -4 -10   4    1.88    0.45
   4  10   4    1.27    0.47
   4 -10  -4    2.81    0.59
   0  11   4    0.31    0.68
   0  11  -4   -0.26    0.59
   0 -11  -4    0.69    0.46
   0 -11   4   -0.57    0.45
  -1 -11  -4   -0.45    0.42
   1 -11   4    0.63    0.50
   1  11  -4    0.23    0.47
  -1  11   4    0.08    0.53
  -1  11  -4    0.26    0.58
  -1 -11   4   -0.20    0.41
   1 -11  -4    0.36    0.56
   1  11   4    0.95    0.54
  -1 -11   4    0.96    0.37
  -2  11   4    0.55    0.55
   2 -11   4   -0.38    0.49
  -2 -11  -4    0.88    0.42
   2  11  -4   -0.25    0.51
  -2  11  -4    0.68    0.58
  -2 -11   4   -0.18    0.45
  -2 -11   4   -0.28    0.39
   2  11   4    0.29    0.47
   2 -11  -4   -0.63    0.53
   3  11  -4    1.74    0.50
   3 -11   4    0.88    0.58
  -3  11   4    0.70    0.53
  -3 -11  -4    0.30    0.44
  -3  11  -4    1.03    0.59
   3  11   4    1.34    0.55
   3 -11  -4    0.59    0.61
  -3 -11   4    1.17    0.39
  -3 -11   4    1.70    0.57
   0   0  -5   -0.04    0.08
   0   0  -5    0.27    0.12
   0   0   5    0.08    0.12
   0   0   5    0.00    0.08
  -1   0   5  104.83    2.25
  -1   0   5   97.63    2.25
  -1   0  -5  103.64    2.26
   1   0   5  100.45    2.27
   1   0  -5   98.14    2.26
  -1   0  -5   98.73    2.26
   1   0   5   98.98    2.27
   1   0  -5   98.39    2.26
  -1   0   5   99.62    2.25
  -2   0   5   33.18    0.79
  -2   0   5   32.81    0.84
   2   0  -5   34.31    0.82
   2   0   5   33.07    0.84
   2   0  -5   33.70    0.83
   2   0   5   33.76    0.84
  -2   0  -5   34.15    0.81
  -2   0  -5   33.63    0.96
  -2   0   5   33.96    0.79
  -2   0  -5   33.55    0.81
   3   0  -5    5.30    0.23
   3   0  -5    5.23    0.26
   3   0  -5    4.96    0.43
   3   0   5    5.27    0.27
  -3   0  -5    5.02    0.27
   3   0   5    5.63    0.29
  -3   0   5    5.15    0.32
  -3   0  -5    5.12    0.41
   4   0   5   11.40    0.40
   4   0   5   11.32    0.38
   4   0  -5   11.64    0.71
  -4   0  -5   11.01    0.40
   4   0  -5   11.24    0.34
   4   0  -5   10.66    0.36
  -4   0   5   10.09    0.48
  -4   0  -5   11.03    0.62
   5   0   5    2.07    0.25
   5   0  -5    2.07    0.38
   5   0  -5    2.05    0.21
   5   0   5    1.96    0.41
  -5   0  -5    2.49    0.41
  -5   0  -5    2.34    0.30
   5   0   5    2.10    0.26
   5   0  -5    1.94    0.22
  -5   0   5    2.18    0.29
   6   0   5    1.59    0.24
  -6   0  -5    1.43    0.36
   6   0  -5    1.85    0.23
  -6   0   5    1.65    0.32
   6   0   5    1.58    0.23
  -6   0  -5    1.50    0.32
   6   0   5    0.96    0.46
   6   0  -5    1.82    0.26
   6   0  -5    0.86    0.46
   7   0  -5   -0.09    0.21
   7   0   5   -0.05    0.23
   7   0  -5    0.04    0.20
  -7   0  -5   -0.02    0.33
  -7   0  -5    0.23    0.29
   7   0   5   -0.20    0.22
  -7   0   5   -0.35    0.32
  -8   0  -5    0.37    0.58
  -8   0  -5   -0.11    0.35
   8   0   5   -0.04    0.29
  -8   0   5   -0.11    0.40
   0  -1  -5    7.37    0.30
   0   1  -5    7.48    0.31
   0  -1  -5    7.23    0.31
   0   1   5    7.03    0.30
   0  -1   5    7.20    0.29
   0  -1   5    7.56    0.25
   0   1  -5    7.46    0.30
   0   1   5    7.36    0.30
   0  -1   5    7.33    0.29
  -1   1   5    7.70    0.27
  -1   1   5    7.29    0.28
   1   1  -5    7.81    0.29
  -1  -1  -5    7.48    0.29
   1  -1   5    7.67    0.23
  -1   1   5    7.32    0.29
  -1  -1  -5    7.77    0.28
   1  -1   5    7.74    0.30
   1   1  -5    7.88    0.29
   1  -1   5    7.26    0.31
  -1  -1   5    7.68    0.27
  -1  -1   5    7.76    0.28
   1   1   5    7.70    0.29
   1  -1  -5    7.75    0.30
   1   1   5    7.60    0.30
   1  -1  -5    7.58    0.29
  -1   1  -5    7.43    0.30
  -1  -1   5    7.04    0.28
  -1   1  -5    7.68    0.30
  -2   1   5   21.30    0.56
  -2  -1  -5   21.07    0.55
   2   1  -5   20.53    0.56
  -2  -1  -5   21.43    0.55
   2   1  -5   21.62    0.56
   2  -1   5   20.83    0.59
   2  -1   5   21.29    0.59
  -2   1   5   20.99    0.57
  -2   1   5   21.24    0.56
  -2   1  -5   21.56    0.57
   2  -1  -5   20.75    0.58
   2   1   5   21.06    0.58
  -2  -1   5   20.40    0.52
  -2  -1   5   20.24    0.59
  -2   1  -5   21.65    0.56
  -2   1  -5   20.17    0.66
  -2  -1   5   20.98    0.52
   2   1   5   21.27    0.58
   2  -1  -5   21.40    0.58
   3  -1   5   13.27    0.46
   3  -1   5   12.95    0.46
  -3  -1  -5   12.78    0.59
   3   1  -5   13.70    0.63
  -3   1   5   13.68    0.47
  -3  -1  -5   13.74    0.46
   3   1  -5   13.16    0.39
   3   1  -5   12.96    0.41
   3   1   5   13.19    0.43
   3   1   5   13.62    0.44
  -3   1  -5   13.27    0.37
   3  -1  -5   13.40    0.44
  -3   1  -5   12.94    0.37
  -3  -1   5   13.46    0.48
   3  -1  -5   13.65    0.44
  -3   1  -5   12.92    0.61
  -4  -1  -5   36.54    1.19
   4   1  -5   37.17    0.92
   4   1  -5   37.22    1.23
  -4   1   5   36.70    1.00
  -4  -1  -5   37.69    0.99
   4   1  -5   39.45    0.91
   4  -1   5   37.63    0.98
   4  -1   5   37.90    0.98
   4  -1   5   37.51    1.23
  -4   1  -5   37.56    0.93
   4   1   5   37.96    0.95
  -4  -1   5   39.13    1.06
   4  -1  -5   38.63    0.96
  -4   1  -5   36.92    1.19
   4  -1  -5   38.44    0.96
   4   1   5   38.81    0.95
   4  -1  -5   38.00    1.22
  -5  -1  -5    2.14    0.36
   5   1  -5    2.09    0.39
  -5   1   5    2.67    0.34
   5   1  -5    2.22    0.16
   5  -1   5    2.43    0.42
  -5  -1  -5    1.46    0.29
   5   1  -5    3.04    0.24
   5  -1   5    2.00    0.29
   5  -1   5    2.68    0.31
  -5   1  -5    2.46    0.26
   5   1   5    2.37    0.23
   5  -1  -5    2.59    0.29
   5   1   5    2.53    0.26
  -5  -1   5    2.13    0.29
   5  -1  -5    2.43    0.28
  -5   1  -5    2.80    0.42
   5  -1  -5    2.02    0.41
   6   1  -5    3.93    0.29
  -6   1   5    3.22    0.36
   6   1  -5    3.58    0.59
  -6  -1  -5    3.75    0.42
  -6  -1  -5    3.37    0.53
   6  -1   5    4.13    0.40
   6  -1   5    3.42    0.57
   6   1  -5    3.68    0.24
   6  -1   5    3.64    0.39
   6   1   5    4.28    0.33
   6  -1  -5    4.44    0.36
   6   1   5    3.86    0.32
  -6  -1   5    4.51    0.48
  -6   1  -5    3.44    0.35
   6  -1  -5    3.63    0.36
  -6   1  -5    4.25    0.49
   7   1  -5    0.38    0.14
  -7  -1  -5    0.16    0.31
  -7   1   5    0.19    0.31
   7  -1   5    0.15    0.28
  -7  -1  -5    0.34    0.37
   7  -1   5    0.01    0.26
   7   1  -5    0.21    0.17
   7   1   5    0.14    0.22
   7  -1  -5   -0.13    0.25
  -7   1  -5   -0.59    0.31
   7   1   5    0.53    0.22
  -7  -1   5   -0.11    0.40
   7  -1  -5    0.47    0.25
  -7   1  -5    0.08    0.30
  -8   1   5    0.17    0.47
  -8  -1  -5    0.96    0.54
   8  -1   5    1.07    0.25
  -8  -1  -5    1.88    0.41
  -8   1  -5    1.36    0.37
   8   1   5    1.03    0.41
  -8  -1   5    1.25    0.45
   8  -1  -5    1.42    0.38
  -8   1  -5    1.56    0.61
   0  -2  -5   20.79    0.60
   0  -2   5   20.57    0.61
   0   2  -5   21.00    0.60
   0   2   5   20.72    0.61
   0   2   5   20.43    0.60
   0   2  -5   20.48    0.60
   0  -2   5   20.89    0.54
   0  -2  -5   20.93    0.61
   0  -2   5   20.48    0.60
  -1  -2  -5   20.54    0.59
   1   2  -5   20.07    0.58
   1  -2   5   19.46    0.59
   1  -2   5   20.71    0.60
  -1  -2  -5   19.69    0.57
  -1   2   5   19.76    0.59
  -1   2   5   19.85    0.58
   1   2  -5   20.38    0.58
   1  -2   5   20.02    0.49
  -1  -2   5   20.50    0.56
   1   2   5   19.43    0.59
  -1  -2   5   20.17    0.57
  -1   2  -5   19.88    0.59
  -1  -2   5   19.85    0.57
   1  -2  -5   20.85    0.60
  -1   2  -5   20.37    0.60
   1  -2  -5   19.41    0.59
   1   2   5   19.47    0.58
  -2   2   5   13.32    0.44
  -2  -2  -5   13.02    0.44
  -2  -2  -5   13.50    0.40
   2  -2   5   12.74    0.47
  -2  -2  -5   13.14    0.42
   2  -2   5   13.13    0.48
   2   2  -5   13.08    0.44
   2   2  -5   12.86    0.42
  -2   2   5   13.17    0.42
  -2   2   5   12.72    0.45
   2   2  -5   13.20    0.50
  -2   2  -5   12.84    0.45
  -2  -2   5   12.61    0.39
   2  -2  -5   13.17    0.47
  -2  -2   5   12.99    0.45
   2   2   5   12.93    0.45
   2   2   5   13.22    0.45
  -2   2  -5   13.15    0.51
   2  -2  -5   13.60    0.48
  -2  -2   5   12.97    0.39
  -2   2  -5   13.20    0.46
   3   2  -5    8.45    0.48
   3   2  -5    8.73    0.34
  -3  -2  -5    8.74    0.51
   3  -2   5    9.17    0.43
   3  -2   5    8.66    0.49
  -3  -2  -5    8.94    0.41
  -3   2   5    9.13    0.38
   3   2  -5    8.99    0.36
  -3   2   5    8.98    0.33
   3  -2   5    8.78    0.41
  -3   2   5    8.87    0.32
  -3   2  -5    8.72    0.49
  -3  -2   5    8.95    0.44
   3  -2  -5    9.38    0.42
  -3   2  -5    8.82    0.35
   3  -2  -5    8.68    0.40
   3   2   5    9.00    0.38
  -3   2  -5    9.05    0.34
   3   2   5    8.86    0.37
   4  -2   5   16.27    0.59
   4   2  -5   16.90    0.49
  -4  -2  -5   17.06    0.74
   4  -2   5   16.36    0.82
   4   2  -5   16.35    0.50
   4   2  -5   16.80    0.82
   4  -2   5   16.60    0.59
  -4   2   5   17.18    0.56
  -4  -2  -5   15.14    0.59
   4   2   5   17.14    0.53
   4  -2  -5   16.89    0.76
   4   2   5   16.89    0.52
  -4  -2   5   17.26    0.63
  -4   2  -5   17.56    0.74
   4  -2  -5   16.78    0.57
   4  -2  -5   17.25    0.59
   5   2  -5    3.69    0.60
   5  -2   5    4.47    0.58
   5  -2   5    3.90    0.38
   5   2  -5    3.85    0.24
  -5   2   5    3.42    0.37
   5  -2   5    4.12    0.39
  -5  -2  -5    3.74    0.49
   5   2  -5    3.67    0.26
  -5  -2  -5    3.67    0.36
   5  -2  -5    4.61    0.38
   5  -2  -5    3.80    0.37
  -5   2  -5    4.79    0.51
   5   2   5    4.16    0.33
   5  -2  -5    4.32    0.58
  -5  -2   5    4.09    0.40
   5   2   5    3.64    0.31
  -6   2   5    1.30    0.29
   6   2  -5    1.10    0.52
   6  -2   5    1.45    0.30
   6   2  -5    1.70    0.23
   6  -2   5    1.32    0.25
   6  -2   5    1.49    0.50
  -6  -2  -5    1.51    0.32
  -6  -2  -5    1.72    0.33
   6   2  -5    1.57    0.19
   6  -2  -5    1.19    0.29
   6   2   5    1.39    0.23
  -6  -2   5    1.49    0.35
  -6   2  -5    0.76    0.32
   6   2   5    1.75    0.23
   6  -2  -5    1.86    0.51
   6  -2  -5    1.77    0.28
  -7  -2  -5    3.43    0.43
   7  -2   5    2.73    0.42
  -7   2   5    3.17    0.38
   7  -2   5    2.39    0.29
   7   2  -5    2.92    0.33
  -7  -2  -5    3.82    0.57
   7   2  -5    3.22    0.30
   7  -2  -5    2.98    0.38
   7  -2  -5    2.84    0.39
  -7  -2   5    3.29    0.48
   7   2   5    2.60    0.31
  -7   2  -5    3.24    0.55
   7   2   5    2.96    0.38
  -8  -2  -5    6.11    0.68
   8  -2   5    4.40    0.49
  -8  -2  -5    4.24    0.68
  -8   2   5    4.18    0.47
  -8   2  -5    4.95    0.76
  -8  -2   5    5.83    0.69
   8  -2  -5    5.63    0.48
   0  -3   5    0.46    0.16
   0  -3  -5    0.48    0.17
   0  -3   5    0.72    0.13
   0   3  -5    0.42    0.18
   0  -3  -5    0.47    0.17
   0   3  -5    0.48    0.17
   0   3   5    0.40    0.17
   0  -3   5    0.46    0.16
   0   3   5    0.48    0.18
  -1  -3  -5   12.33    0.48
  -1  -3  -5   11.70    0.46
   1  -3   5   11.74    0.51
   1  -3   5   12.17    0.50
  -1   3   5   12.57    0.49
   1  -3   5   11.78    0.35
  -1   3   5   11.41    0.48
   1   3  -5   12.04    0.46
   1   3  -5   12.32    0.46
  -1  -3   5   12.85    0.48
   1   3   5   12.79    0.48
  -1  -3   5   12.28    0.42
  -1   3  -5   12.89    0.50
   1  -3  -5   11.93    0.49
  -1  -3   5   12.85    0.47
  -1   3  -5   12.63    0.38
   1   3   5   12.25    0.50
  -1   3  -5   12.00    0.49
   1  -3  -5   12.13    0.51
  -2   3   5   12.47    0.51
  -2  -3  -5   11.99    0.47
   2   3  -5   12.84    0.49
   2  -3   5   12.34    0.53
  -2  -3  -5   12.50    0.45
   2  -3   5   12.88    0.54
   2   3  -5   12.46    0.50
  -2   3   5   12.54    0.50
   2   3  -5   12.37    0.48
   2  -3  -5   12.21    0.53
  -2   3  -5   12.90    0.52
  -2  -3   5   12.88    0.48
   2   3   5   12.60    0.51
  -2  -3   5   12.59    0.44
   2  -3  -5   12.24    0.53
  -2   3  -5   12.89    0.50
  -2   3  -5   12.76    0.50
  -2  -3   5   13.14    0.45
   2   3   5   12.16    0.49
  -3  -3  -5    1.41    0.19
  -3  -3  -5    0.91    0.27
   3  -3   5    1.07    0.25
  -3   3   5    1.42    0.19
   3  -3   5    0.87    0.23
  -3   3   5    1.14    0.19
   3   3  -5    0.78    0.25
   3   3  -5    1.03    0.20
   3   3  -5    1.33    0.19
   3  -3   5    1.10    0.24
  -3  -3  -5    1.46    0.18
  -3  -3  -5    1.10    0.27
  -3   3   5    1.09    0.19
  -3  -3   5    1.24    0.25
   3   3   5    1.11    0.21
   3  -3  -5    1.09    0.23
  -3  -3   5    1.16    0.12
  -3   3  -5    1.17    0.26
  -3   3  -5    1.13    0.20
  -3   3  -5    1.13    0.22
   3   3   5    1.12    0.20
   3  -3  -5    0.92    0.23
  -4  -3  -5   18.12    0.75
   4  -3   5   17.54    0.83
  -4   3   5   18.30    0.51
   4   3  -5   17.60    0.58
   4   3  -5   16.56    0.83
   4  -3   5   17.97    0.68
  -4  -3  -5   17.32    0.65
   4  -3   5   17.04    0.64
  -4   3   5   17.73    0.51
   4   3  -5   17.92    0.57
  -4   3   5   17.68    0.57
  -4   3  -5   17.43    0.54
  -4   3  -5   17.88    0.75
   4  -3  -5   18.02    0.79
   4   3   5   18.16    0.61
  -4  -3   5   17.83    0.68
  -4   3  -5   17.76    0.53
   4   3   5   17.98    0.60
   4  -3  -5   17.73    0.65
   4  -3  -5   17.82    0.66
   5   3  -5   16.05    0.56
  -5   3   5   16.55    0.61
   5  -3   5   16.83    0.69
   5  -3   5   16.66    0.63
   5   3  -5   16.42    0.57
  -5  -3  -5   16.10    0.68
  -5  -3  -5   16.06    0.81
   5   3  -5   17.40    0.84
   5  -3   5   17.02    0.87
   5  -3  -5   16.73    0.88
   5  -3  -5   16.51    0.69
  -5   3  -5   16.55    0.79
   5   3   5   16.81    0.60
   5   3   5   16.47    0.61
   5  -3  -5   16.91    0.62
  -5  -3   5   16.31    0.71
   6   3  -5   10.93    0.96
   6  -3   5   10.84    0.71
   6  -3   5    9.77    0.52
  -6   3   5    9.45    0.53
   6   3  -5   10.27    0.47
  -6  -3  -5   10.43    0.72
   6   3  -5   10.30    0.47
  -6  -3  -5   10.86    0.63
   6  -3   5   11.74    0.95
   6   3   5   10.35    0.52
   6  -3  -5    9.95    0.65
   6  -3  -5   11.27    0.95
   6   3   5   10.58    0.52
  -6   3  -5   10.43    0.70
  -6  -3   5   10.49    0.66
   6  -3  -5   10.35    0.52
  -7  -3  -5    0.95    0.43
  -7  -3  -5    0.35    0.35
   7  -3   5    0.88    0.24
  -7   3   5    0.12    0.31
   7   3  -5    0.65    0.27
   7  -3   5    1.12    0.37
   7   3  -5    0.55    0.24
  -7   3  -5    0.43    0.36
  -7  -3   5    0.67    0.39
   7  -3  -5    0.54    0.36
   7  -3  -5    0.80    0.29
   7   3   5    0.53    0.30
   7   3   5    0.55    0.28
   8  -3   5    0.46    0.32
  -8   3   5    1.10    0.38
  -8  -3  -5    0.91    0.59
  -8  -3  -5    0.55    0.44
   8  -3  -5    0.05    0.28
  -8  -3   5    0.81    0.47
   0   4   5    2.85    0.37
   0  -4   5    2.55    0.37
   0  -4   5    2.63    0.24
   0  -4  -5    2.57    0.32
   0   4  -5    2.74    0.40
   0   4   5    2.99    0.38
   0   4  -5    2.90    0.37
   0  -4   5    2.85    0.35
   0  -4  -5    2.56    0.37
   1   4  -5   16.82    0.65
  -1   4   5   17.55    0.67
   1   4  -5   17.30    0.47
  -1  -4  -5   17.40    0.61
   1   4  -5   16.62    0.61
   1  -4   5   17.05    0.63
  -1  -4  -5   17.48    0.64
   1  -4   5   16.44    0.46
  -1   4   5   14.42    0.62
   1  -4   5   15.44    0.63
  -1  -4   5   16.56    0.62
   1  -4  -5   16.30    0.63
  -1   4  -5   15.96    0.63
  -1   4  -5   15.04    0.45
  -1  -4   5   17.41    0.56
   1   4   5   16.43    0.63
   1   4   5   16.86    0.66
  -1  -4   5   16.82    0.62
  -1   4  -5   14.62    0.62
   1  -4  -5   15.05    0.67
   2   4  -5    7.45    0.39
   2  -4   5    7.11    0.41
  -2  -4  -5    7.61    0.40
   2  -4   5    7.31    0.50
  -2  -4  -5    7.13    0.42
  -2  -4  -5    6.92    0.40
   2   4  -5    7.00    0.43
   2   4  -5    7.26    0.44
  -2   4   5    7.24    0.47
  -2   4   5    7.59    0.47
  -2  -4   5    7.09    0.40
   2  -4  -5    7.04    0.43
  -2  -4   5    6.51    0.40
  -2   4  -5    7.06    0.47
   2   4   5    7.15    0.45
   2  -4  -5    7.44    0.50
  -2  -4   5    7.25    0.38
  -2   4  -5    6.70    0.47
  -2   4  -5    7.30    0.40
   2   4   5    7.32    0.46
   3  -4   5    1.89    0.38
   3  -4   5    2.20    0.32
   3   4  -5    1.74    0.25
  -3  -4  -5    1.60    0.25
  -3   4   5    2.30    0.26
  -3  -4  -5    1.84    0.23
   3   4  -5    1.51    0.24
  -3   4   5    2.70    0.35
  -3  -4  -5    1.89    0.27
  -3   4   5    1.89    0.27
  -3  -4  -5    1.80    0.29
   3  -4   5    2.20    0.37
   3   4  -5    1.95    0.29
  -3  -4   5    1.37    0.26
   3   4   5    2.44    0.37
   3  -4  -5    1.90    0.27
  -3   4  -5    1.82    0.29
  -3   4  -5    2.36    0.37
  -3  -4   5    2.07    0.22
   3   4   5    1.98    0.28
  -3   4  -5    1.81    0.26
   3  -4  -5    2.01    0.33
  -3  -4   5    1.80    0.18
  -4   4   5   11.80    0.48
   4   4  -5   11.77    0.52
  -4  -4  -5   11.41    0.63
   4   4  -5   11.17    0.72
   4   4  -5   12.11    0.52
   4  -4   5   11.95    0.54
   4  -4   5   12.47    0.60
   4  -4   5   12.09    0.73
  -4   4   5   10.89    0.50
  -4  -4  -5   11.18    0.55
  -4   4   5   11.71    0.45
  -4   4  -5   11.53    0.51
   4  -4  -5   11.86    0.70
   4  -4  -5   11.91    0.54
   4  -4  -5   11.32    0.62
   4   4   5   11.05    0.54
  -4   4  -5   11.51    0.52
  -4  -4   5   11.64    0.56
  -4   4  -5   12.14    0.62
   4   4   5   11.62    0.55
  -5  -4  -5    1.24    0.34
   5  -4   5    1.66    0.42
   5   4  -5    1.26    0.28
   5   4  -5    1.09    0.39
  -5   4   5    1.45    0.29
   5  -4   5    1.34    0.33
   5  -4   5    1.52    0.28
   5   4  -5    1.61    0.27
  -5  -4  -5    1.37    0.38
  -5   4  -5    1.66    0.24
   5  -4  -5    1.50    0.33
   5  -4  -5    1.42    0.44
  -5   4  -5    1.68    0.22
   5  -4  -5    1.30    0.28
  -5   4  -5    1.10    0.31
  -5  -4   5    0.95    0.33
   5   4   5    1.39    0.28
   5   4   5    1.13    0.25
   6   4  -5    1.25    0.53
   6   4  -5    0.67    0.27
   6   4  -5    1.06    0.27
  -6   4   5    1.15    0.28
   6  -4   5    0.63    0.53
   6  -4   5    1.34    0.26
   6  -4   5    1.09    0.38
  -6  -4  -5    0.59    0.37
  -6  -4  -5    0.90    0.33
   6  -4  -5    0.39    0.49
  -6  -4   5    1.26    0.37
  -6   4  -5    1.07    0.36
   6  -4  -5    1.25    0.25
   6   4   5    1.03    0.31
   6  -4  -5    1.35    0.37
   6   4   5    0.88    0.23
   7  -4   5    6.55    0.51
   7  -4   5    7.92    0.80
  -7  -4  -5    6.35    0.76
   7   4  -5    6.43    0.58
  -7   4   5    6.53    0.52
  -7  -4  -5    5.35    0.66
   7   4  -5    6.64    0.46
   7   4   5    6.60    0.48
   7  -4  -5    5.49    0.54
  -7  -4   5    5.95    0.64
   7   4   5    6.39    0.63
   7  -4  -5    6.00    0.75
   8  -4   5   -0.15    0.29
  -8  -4  -5    0.63    0.53
  -8  -4  -5    0.39    0.49
   8  -4  -5    0.45    0.40
  -8  -4   5    0.74    0.53
   0  -5  -5   17.81    0.70
   0   5   5   17.19    0.72
   0  -5   5   17.42    0.55
   0   5   5   18.78    0.70
   0   5  -5   17.54    0.69
   0  -5   5   17.81    0.71
   0   5  -5   17.55    0.67
   0  -5  -5   18.38    0.72
   0  -5   5   17.73    0.68
   1  -5   5   11.64    0.54
   1   5  -5   11.53    0.54
   1  -5   5   10.97    0.39
   1  -5   5   12.10    0.60
  -1  -5  -5   11.05    0.58
   1   5  -5   11.29    0.56
  -1   5   5   11.32    0.53
  -1  -5  -5   11.13    0.52
  -1   5   5   11.55    0.56
   1   5   5   11.84    0.55
   1   5   5   11.27    0.59
   1  -5  -5   11.22    0.57
  -1   5  -5   12.39    0.56
  -1  -5   5   11.59    0.49
  -1  -5   5   11.23    0.61
   1  -5  -5   11.28    0.53
  -1  -5   5   11.56    0.51
  -1   5  -5   11.23    0.54
  -2   5   5    6.12    0.43
   2  -5   5    5.38    0.49
   2   5  -5    5.69    0.52
  -2  -5  -5    5.53    0.45
  -2  -5  -5    5.37    0.45
   2  -5   5    5.14    0.40
  -2   5   5    6.02    0.43
   2   5  -5    5.86    0.34
   2   5  -5    5.61    0.40
  -2  -5  -5    5.56    0.39
   2   5   5    4.91    0.50
  -2  -5   5    5.16    0.40
  -2  -5   5    5.60    0.39
  -2  -5   5    4.77    0.42
   2  -5  -5    5.76    0.51
   2  -5  -5    5.59    0.41
   2   5   5    5.03    0.40
  -2   5  -5    5.76    0.46
  -3  -5  -5    2.11    0.26
   3  -5   5    2.26    0.32
  -3  -5  -5    2.32    0.37
   3  -5   5    2.12    0.36
  -3   5   5    2.66    0.40
   3  -5   5    2.17    0.38
   3   5  -5    2.65    0.34
   3   5  -5    2.24    0.37
  -3   5   5    2.33    0.36
   3   5  -5    3.24    0.40
  -3  -5  -5    2.01    0.25
  -3  -5  -5    2.19    0.33
  -3   5  -5    2.62    0.35
  -3  -5   5    2.53    0.30
  -3   5  -5    2.56    0.31
  -3  -5   5    1.97    0.31
   3   5   5    1.92    0.27
  -3  -5   5    2.32    0.33
   3  -5  -5    1.87    0.28
   3  -5  -5    2.16    0.36
   3   5   5    2.44    0.36
  -4   5   5    3.03    0.45
  -4  -5  -5    2.53    0.19
  -4  -5  -5    2.56    0.44
   4   5  -5    3.16    0.38
  -4  -5  -5    3.34    0.20
  -4   5   5    3.37    0.37
   4   5  -5    3.27    0.46
   4  -5   5    3.85    0.51
  -4   5   5    3.31    0.47
  -4  -5  -5    3.02    0.38
   4  -5   5    3.22    0.38
   4   5  -5    3.62    0.37
   4  -5   5    3.38    0.46
   4  -5  -5    3.19    0.39
  -4   5  -5    3.26    0.42
  -4   5  -5    3.62    0.52
   4  -5  -5    2.90    0.44
   4   5   5    2.97    0.38
   4   5   5    3.54    0.52
   4  -5  -5    2.88    0.39
  -4  -5   5    3.47    0.40
  -5  -5  -5    6.45    0.58
   5  -5   5    6.67    0.68
   5  -5   5    6.90    0.51
   5   5  -5    5.59    0.43
  -5   5   5    6.56    0.43
  -5   5   5    6.07    0.40
   5   5  -5    5.59    0.67
   5  -5   5    5.61    0.65
  -5   5   5    6.65    0.47
  -5  -5  -5    6.32    0.60
   5   5  -5    7.20    0.62
   5  -5  -5    6.34    0.54
   5  -5  -5    6.00    0.64
  -5   5  -5    6.05    0.44
  -5   5  -5    6.50    0.47
   5   5   5    6.25    0.60
   5   5   5    6.86    0.47
  -5  -5   5    6.69    0.61
   5  -5  -5    6.50    0.77
   6  -5   5   13.49    0.88
   6   5  -5   13.87    0.81
   6  -5   5   12.11    0.69
  -6  -5  -5   14.17    0.78
  -6   5   5   12.21    0.62
  -6  -5  -5   14.42    0.73
   6   5  -5   13.74    1.03
   6   5  -5   14.07    0.59
   6  -5   5   12.82    1.01
   6  -5  -5   12.08    0.86
  -6  -5   5   13.75    0.82
   6   5   5   13.68    0.72
   6   5   5   13.01    0.63
   7   5  -5    5.44    0.49
  -7  -5  -5    5.74    0.64
   7  -5   5    7.27    0.93
  -7  -5  -5    5.51    0.79
   7  -5   5    5.57    0.53
  -7   5   5    6.06    0.57
  -7  -5   5    5.95    0.65
   7  -5  -5    4.40    0.52
   7  -5  -5    5.33    0.66
   7   5   5    4.89    0.49
   8  -5   5    2.59    0.38
  -8  -5  -5    4.29    0.80
  -8  -5  -5    3.21    0.60
   8  -5  -5    1.54    0.40
  -8  -5   5    2.15    0.38
   0   6   5    0.33    0.20
   0   6  -5    0.20    0.21
   0  -6   5   -0.03    0.26
   0  -6   5    0.14    0.24
   0  -6  -5   -0.03    0.22
   0   6  -5   -0.20    0.23
   0   6   5    0.25    0.25
   0  -6   5    0.03    0.20
   1   6  -5    5.27    0.39
  -1   6   5    5.04    0.41
   1   6  -5    5.20    0.51
   1  -6   5    5.20    0.31
   1  -6   5    4.73    0.39
   1  -6   5    5.41    0.54
  -1  -6  -5    5.39    0.46
  -1  -6  -5    4.46    0.38
  -1   6   5    5.19    0.52
   1  -6  -5    4.67    0.39
  -1  -6   5    4.93    0.42
   1   6   5    5.37    0.47
   1  -6  -5    5.01    0.54
   1   6   5    4.95    0.40
  -1  -6   5    4.94    0.47
  -1   6  -5    5.01    0.40
  -1  -6   5    5.42    0.40
  -1   6  -5    4.86    0.46
  -2   6   5   -0.09    0.24
   2   6  -5    0.19    0.30
   2  -6   5   -0.20    0.19
  -2  -6  -5    0.25    0.24
   2  -6   5    0.30    0.31
  -2  -6  -5    0.04    0.20
  -2   6   5    0.25    0.24
  -2   6  -5    0.30    0.23
  -2  -6   5    0.25    0.25
   2   6   5    0.25    0.29
  -2   6  -5   -0.09    0.28
   2  -6  -5   -0.01    0.30
   2   6   5    0.43    0.22
   2  -6  -5    0.22    0.22
  -2  -6   5    0.55    0.25
  -2  -6   5   -0.12    0.19
   3  -6   5    4.65    0.56
  -3  -6  -5    4.39    0.49
  -3   6   5    4.53    0.51
   3   6  -5    4.36    0.53
  -3   6   5    3.64    0.45
  -3  -6  -5    4.37    0.45
  -3  -6  -5    3.97    0.45
   3  -6   5    4.50    0.44
  -3  -6  -5    3.55    0.45
   3   6  -5    4.07    0.41
   3   6  -5    3.87    0.43
   3   6   5    4.78    0.55
   3  -6  -5    4.22    0.55
  -3   6  -5    4.19    0.52
  -3  -6   5    4.43    0.41
  -3   6  -5    4.32    0.45
  -3  -6   5    4.81    0.45
   3   6   5    4.01    0.38
  -3  -6   5    4.32    0.45
   3  -6  -5    4.97    0.45
   4   6  -5    7.69    0.69
  -4  -6  -5    7.51    0.37
   4   6  -5    7.57    0.62
  -4   6   5    7.63    0.59
   4  -6   5    6.16    0.55
   4  -6   5    6.75    0.71
  -4   6   5    7.99    0.46
  -4   6   5    7.37    0.52
   4   6  -5    7.50    0.47
  -4  -6  -5    7.84    0.42
   4  -6   5    8.09    0.70
  -4  -6  -5    7.59    0.61
  -4  -6  -5    8.30    0.61
   4  -6  -5    6.52    0.56
  -4  -6   5    7.50    0.32
  -4   6  -5    8.36    0.60
   4   6   5    8.27    0.50
   4   6   5    7.46    0.61
  -4   6  -5    8.07    0.54
  -4  -6   5    7.42    0.35
  -4  -6   5    7.89    0.62
   4  -6  -5    8.29    0.67
   4  -6  -5    8.41    0.71
   5  -6   5    6.87    0.52
   5   6  -5    7.32    0.71
   5  -6   5    8.79    0.73
  -5  -6  -5    7.18    0.61
  -5   6   5    7.68    0.47
  -5  -6  -5    7.59    0.61
  -5   6   5    7.57    0.61
   5   6  -5    7.12    0.47
   5  -6   5    7.85    0.80
   5   6  -5    7.10    0.65
  -5   6   5    7.24    0.57
  -5   6  -5    7.09    0.54
   5  -6  -5    6.59    0.55
   5   6   5    7.83    0.52
  -5  -6   5    8.08    0.68
  -5   6  -5    6.55    0.51
   5   6   5    7.79    0.66
   5  -6  -5    7.03    0.84
   5  -6  -5    7.18    0.79
   6  -6   5    3.49    0.61
   6  -6   5    2.96    0.47
   6   6  -5    3.41    0.39
  -6  -6  -5    3.67    0.55
  -6  -6  -5    3.41    0.51
   6   6  -5    4.28    0.67
   6  -6   5    3.39    0.65
  -6   6   5    3.49    0.40
   6   6  -5    5.70    0.93
  -6  -6   5    3.47    0.51
   6  -6  -5    3.41    0.62
   6   6   5    4.83    0.50
   6   6   5    4.50    0.53
   6  -6  -5    3.66    0.53
  -6   6  -5    4.10    0.36
  -6   6  -5    4.26    0.43
  -7  -6  -5    1.07    0.51
   7  -6   5    1.30    0.34
  -7  -6  -5    0.48    0.51
   7   6  -5    0.93    0.33
   7  -6  -5    1.00    0.32
  -7  -6   5    0.63    0.45
   7   6   5    0.48    0.35
   0  -7   5   18.33    0.81
   0  -7   5   17.82    0.77
   0   7   5   17.97    0.85
   0  -7   5   18.17    0.65
   0   7  -5   18.55    0.76
   0  -7  -5   18.17    0.82
   0   7  -5   17.99    0.88
   0  -7  -5   19.05    0.82
   0   7   5   19.08    0.78
   1   7  -5    7.02    0.53
   1   7  -5    6.60    0.59
  -1   7   5    7.50    0.52
  -1  -7  -5    6.28    0.48
   1  -7   5    7.41    0.64
   1  -7   5    7.17    0.55
  -1   7   5    7.19    0.62
   1  -7   5    7.29    0.44
  -1  -7  -5    7.54    0.65
  -1   7  -5    7.96    0.62
   1   7   5    7.52    0.69
   1  -7  -5    7.56    0.72
   1   7   5    7.24    0.51
  -1  -7   5    7.22    0.62
  -1  -7   5    7.63    0.48
   1  -7  -5    7.44    0.55
  -1  -7   5    6.95    0.47
   2   7  -5   17.86    0.75
   2   7  -5   17.46    0.82
  -2   7   5   19.22    0.90
  -2  -7  -5   18.42    0.75
   2  -7   5   17.54    0.95
  -2  -7  -5   18.43    0.72
   2  -7   5   18.31    0.84
  -2   7   5   17.39    0.77
  -2  -7  -5   19.02    0.82
   2  -7  -5   17.60    0.84
  -2   7  -5   18.09    0.84
   2   7   5   18.42    0.85
  -2  -7   5   16.99    0.73
   2   7   5   18.84    0.77
  -2   7  -5   17.63    0.79
  -2  -7   5   17.79    0.78
  -2  -7   5   18.53    0.76
  -3  -7  -5   16.30    0.78
  -3  -7  -5   16.32    0.68
  -3  -7  -5   16.48    0.74
   3   7  -5   15.48    0.74
  -3   7   5   17.13    0.80
  -3   7   5   17.35    0.86
   3  -7   5   15.94    0.74
   3   7  -5   16.61    0.84
   3  -7   5   18.17    0.91
  -3  -7  -5   15.72    0.74
  -3  -7   5   16.13    0.74
  -3  -7   5   17.25    0.68
   3  -7  -5   14.18    0.72
   3   7   5   17.07    0.77
   3   7   5   15.68    0.87
  -3   7  -5   17.14    0.86
  -3   7  -5   17.31    0.78
  -3  -7   5   16.78    0.72
  -4   7   5    8.70    0.56
  -4  -7  -5   10.15    0.57
  -4  -7  -5    8.61    0.64
   4  -7   5    9.06    0.61
  -4  -7  -5    8.65    0.54
  -4   7   5    8.59    0.50
   4  -7   5    8.08    0.87
  -4   7   5    8.80    0.72
   4   7  -5    7.92    0.72
  -4  -7  -5    8.38    0.63
   4  -7  -5    9.11    0.78
  -4  -7   5    8.51    0.49
   4   7   5    8.92    0.76
  -4   7  -5    8.83    0.61
   4  -7  -5    9.19    0.58
  -4   7  -5    9.34    0.70
  -4  -7   5    8.23    0.48
  -4  -7   5    8.20    0.61
   4   7   5    8.51    0.64
  -5   7   5    1.37    0.32
  -5   7   5    1.24    0.31
   5   7  -5    1.20    0.47
  -5  -7  -5    1.13    0.39
  -5   7   5    0.81    0.38
  -5  -7  -5    0.76    0.42
   5  -7   5    0.81    0.28
   5   7  -5    0.84    0.37
   5   7   5    1.18    0.50
   5  -7  -5    0.77    0.55
   5   7   5    1.44    0.36
   5  -7  -5    0.95    0.34
  -5  -7   5    0.62    0.43
  -5   7  -5    1.35    0.33
  -5   7  -5    1.40    0.42
   6   7  -5   -0.59    0.28
  -6  -7  -5   -0.24    0.45
   6   7  -5    0.91    0.51
   6  -7   5   -0.06    0.32
  -6  -7  -5    0.07    0.40
  -6  -7   5   -0.60    0.43
   6   7   5   -0.01    0.29
   6   7   5    0.60    0.55
  -7  -7  -5   -0.29    0.60
   7   7  -5   -0.13    0.33
  -7  -7  -5    0.25    0.37
   7  -7  -5    1.05    0.43
  -7  -7   5   -0.15    0.45
   7   7   5    0.88    0.37
   0  -8   5   -0.15    0.27
   0  -8  -5   -0.19    0.46
   0   8   5    0.00    0.26
   0  -8   5   -0.22    0.44
   0  -8   5   -0.41    0.27
   0   8  -5    0.28    0.41
   0  -8  -5   -0.37    0.31
  -1  -8  -5   10.44    0.62
  -1   8   5   10.34    0.85
   1   8  -5   10.43    0.65
   1  -8   5   10.85    0.67
  -1   8   5   10.91    0.61
   1   8  -5   11.20    0.87
   1  -8   5   10.70    0.51
  -1  -8  -5    9.65    0.82
   1   8   5   10.54    0.66
  -1   8  -5   10.26    0.63
  -1  -8   5   10.81    0.66
  -1   8  -5    9.48    0.75
   1  -8  -5   10.07    0.71
  -1  -8   5   10.69    0.61
   1   8   5   11.65    0.82
  -1  -8   5   10.93    0.74
   2  -8   5   16.48    0.77
   2   8  -5   15.12    0.73
   2   8  -5   15.82    0.95
  -2   8   5   15.04    0.74
  -2  -8  -5   15.55    0.87
  -2   8   5   15.27    0.95
  -2  -8  -5   16.65    0.70
  -2  -8  -5   16.21    0.77
  -2  -8   5   15.19    0.71
  -2   8  -5   16.59    0.96
  -2  -8   5   15.68    0.84
   2  -8  -5   16.73    0.77
  -2  -8   5   16.39    0.78
   2   8   5   15.27    0.92
  -2   8  -5   15.98    0.75
   2   8   5   15.94    0.75
  -3   8   5    0.39    0.48
   3  -8   5    0.08    0.28
  -3  -8  -5    0.45    0.27
   3   8  -5    0.45    0.28
  -3  -8  -5   -0.19    0.38
   3   8  -5    0.48    0.44
  -3   8   5    0.36    0.34
  -3  -8  -5    0.15    0.26
   3  -8  -5   -0.17    0.26
   3   8   5    0.56    0.29
   3   8   5    0.25    0.46
  -3  -8   5    0.88    0.39
   3  -8  -5   -0.19    0.34
  -3  -8   5    0.86    0.39
  -3  -8   5    0.27    0.27
  -3   8  -5    0.84    0.48
  -3   8  -5    0.23    0.26
  -4   8   5    0.26    0.50
  -4  -8  -5   -0.29    0.32
   4  -8   5    0.55    0.32
  -4  -8  -5    0.28    0.41
   4   8  -5    0.34    0.51
  -4  -8  -5    0.24    0.32
  -4   8   5    0.22    0.35
  -4   8   5    0.13    0.27
   4   8  -5    0.27    0.28
  -4  -8  -5    0.54    0.27
  -4  -8   5    0.46    0.33
   4  -8  -5    0.81    0.47
  -4  -8   5    0.99    0.37
   4   8   5    0.08    0.28
  -4  -8   5    0.36    0.40
   4   8   5    0.55    0.51
   4  -8  -5    0.55    0.35
  -4   8  -5   -0.47    0.48
  -4   8  -5    0.11    0.36
   5   8  -5    3.19    0.61
  -5  -8  -5    2.51    0.51
  -5   8   5    2.64    0.56
  -5  -8  -5    1.73    0.41
   5   8  -5    3.22    0.39
  -5   8   5    2.38    0.45
   5  -8   5    2.37    0.40
  -5   8   5    2.83    0.35
   5  -8  -5    4.54    0.60
   5   8   5    2.45    0.39
  -5   8  -5    4.01    0.54
  -5  -8   5    2.38    0.49
   5  -8  -5    3.11    0.66
   5   8   5    2.83    0.65
  -5   8  -5    3.13    0.58
   6   8  -5    1.37    0.33
  -6  -8  -5    1.22    0.36
  -6  -8  -5    0.53    0.45
   6  -8   5    0.88    0.42
   6  -8  -5    1.27    0.43
  -6  -8   5    1.73    0.37
   6   8   5    1.53    0.37
   0  -9   5   19.51    0.77
   0   9   5   18.90    0.84
   0  -9  -5   18.87    0.86
   0   9  -5   18.98    0.84
   0  -9   5   19.85    0.88
  -1   9   5    1.43    0.33
  -1  -9  -5    1.39    0.34
   1  -9   5    0.69    0.30
  -1  -9   5    0.99    0.37
   1   9   5    1.70    0.32
   1  -9  -5    0.91    0.28
  -1  -9   5    0.85    0.33
  -1   9  -5    0.84    0.29
  -1  -9   5   -0.18    0.43
  -2   9   5   11.56    0.71
  -2  -9  -5   11.83    0.90
  -2  -9  -5   11.14    0.61
   2  -9   5   10.66    0.73
  -2  -9  -5   11.48    0.70
  -2  -9   5   11.57    0.68
   2   9   5   11.21    0.71
   2  -9  -5   11.00    0.69
  -2  -9   5   12.00    0.95
  -2  -9   5   11.25    0.77
  -2   9  -5   11.98    0.69
   3  -9   5    3.51    0.53
   3   9  -5    2.80    0.42
  -3  -9  -5    2.73    0.54
  -3  -9  -5    3.12    0.47
  -3  -9  -5    3.06    0.41
  -3   9   5    2.87    0.45
   3  -9  -5    2.71    0.43
  -3  -9   5    3.16    0.48
   3  -9  -5    2.81    0.48
  -3  -9   5    2.91    0.42
  -3   9  -5    2.23    0.35
  -3  -9   5    2.76    0.52
   3   9   5    2.10    0.41
   4  -9   5    2.74    0.47
  -4   9   5    2.61    0.41
  -4  -9  -5    2.19    0.45
  -4   9   5    3.62    0.38
   4   9  -5    2.84    0.44
  -4  -9  -5    3.99    0.54
  -4  -9  -5    2.83    0.42
   4   9   5    2.97    0.42
  -4  -9   5    3.54    0.53
   4  -9  -5    3.54    0.61
   4  -9  -5    2.60    0.50
  -4   9  -5    4.23    0.58
  -4  -9   5    3.41    0.46
   5  -9   5    1.46    0.55
  -5  -9  -5    1.13    0.43
  -5  -9  -5    1.04    0.32
  -5   9   5    0.39    0.39
   5   9   5    1.11    0.40
   5  -9  -5    0.91    0.50
  -5  -9   5    0.49    0.34
  -5   9  -5    1.52    0.42
   0 -10   5    0.27    0.32
   0  10   5    0.56    0.34
   0 -10  -5   -0.11    0.34
   0 -10   5    0.66    0.37
   0  10  -5    0.36    0.34
  -1 -10  -5   11.97    0.72
   1  10  -5   11.62    0.80
  -1 -10  -5   12.47    0.69
  -1  10   5   10.81    0.73
   1 -10   5   11.38    0.79
   1 -10  -5   13.53    0.84
  -1 -10   5    9.89    0.69
  -1 -10   5   12.39    0.73
   1  10   5   10.49    0.76
  -1  10  -5   10.80    0.78
   2 -10   5    5.10    0.66
  -2 -10  -5    3.63    0.55
   2  10  -5    4.69    0.66
  -2  10   5    4.62    0.57
  -2 -10  -5    4.35    0.63
   2 -10  -5    4.40    0.56
  -2 -10   5    4.13    0.54
  -2  10  -5    4.03    0.63
  -2 -10   5    5.22    0.62
   2  10   5    4.97    0.69
  -3  10   5    0.84    0.40
   3 -10   5    1.81    0.46
   3  10  -5    1.31    0.41
  -3 -10  -5    1.07    0.36
  -3 -10  -5    1.55    0.39
   3  10   5    1.00    0.47
  -3 -10   5    0.76    0.39
  -3 -10   5    1.30    0.46
   3 -10  -5    1.71    0.50
  -3 -10   5    1.43    0.58
  -3  10  -5    1.27    0.42
   4 -10   5    6.40    0.85
  -4  10   5    4.42    0.68
  -4 -10  -5    5.42    0.87
  -4 -10   5    6.27    0.59
  -4  10  -5    5.83    0.71
   4  10   5    5.63    0.77
   4 -10  -5    5.11    0.71
   0  11  -5   -0.38    0.55
   0  11   5   -0.06    0.64
   0 -11  -5    0.74    0.42
   0 -11   5   -0.08    0.44
  -1  11   5   -0.08    0.57
   1  11  -5    0.22    0.46
   1 -11   5   -0.58    0.50
  -1 -11  -5    0.46    0.46
  -1  11  -5   -0.26    0.55
   1 -11  -5    1.12    0.60
  -1 -11   5   -0.01    0.43
   1  11   5    1.02    0.54
  -1 -11   5   -0.31    0.40
  -2  11   5    2.20    0.62
   2 -11   5    0.80    0.53
  -2 -11  -5    0.08    0.40
   2  11   5    1.80    0.55
  -2 -11   5    1.43    0.50
   2 -11  -5    0.87    0.56
  -2  11  -5    0.75    0.60
  -2 -11   5    0.56    0.42
   3 -11   5    6.28    0.85
   3  11  -5    8.55    0.85
  -3 -11  -5    8.09    0.83
  -3  11   5    8.96    1.00
  -3 -11   5    7.39    0.89
   3 -11  -5    8.00    0.89
   3  11   5    7.44    0.86
  -3  11  -5    7.72    0.97
   0   0  -6    0.38    0.12
   0   0   6    0.31    0.13
   0   0  -6    0.48    0.14
   0   0   6    0.42    0.12
   0   0   6    0.45    0.11
   1   0  -6    4.94    0.25
  -1   0  -6    5.29    0.26
  -1   0  -6    5.16    0.25
   1   0   6    5.05    0.25
  -1   0   6    5.20    0.24
  -1   0   6    5.03    0.23
   1   0   6    5.48    0.26
   1   0  -6    4.88    0.24
  -1   0   6    5.42    0.24
  -2   0  -6   20.32    0.54
  -2   0  -6   20.01    0.55
   2   0   6   19.56    0.56
   2   0  -6   19.76    0.56
   2   0   6   20.15    0.57
  -2   0   6   19.97    0.53
  -2   0   6   19.18    0.53
  -2   0   6   19.43    0.56
   2   0  -6   19.62    0.55
  -3   0  -6    3.73    0.17
  -3   0   6    3.09    0.31
   3   0  -6    3.38    0.25
  -3   0  -6    3.93    0.38
   3   0   6    3.79    0.28
   3   0   6    3.56    0.28
   3   0  -6    3.50    0.26
  -4   0  -6    0.39    0.24
   4   0  -6    0.48    0.29
  -4   0   6    0.79    0.23
  -4   0  -6    0.66    0.17
   4   0   6    0.48    0.16
   4   0   6    0.52    0.16
   4   0  -6    0.31    0.13
   4   0  -6    0.70    0.15
  -5   0  -6   -0.12    0.23
   5   0   6    0.04    0.16
   5   0  -6    0.01    0.15
   5   0  -6   -0.15    0.32
  -5   0   6   -0.05    0.22
  -5   0  -6   -0.35    0.18
   5   0  -6    0.07    0.14
   5   0   6    0.15    0.18
   6   0   6    0.16    0.22
  -6   0  -6    0.20    0.30
   6   0   6    0.16    0.21
   6   0  -6    0.34    0.18
   6   0  -6    0.54    0.43
  -6   0   6   -0.03    0.28
   6   0  -6    0.06    0.20
  -6   0  -6    0.35    0.30
   7   0  -6   -0.04    0.22
   7   0  -6   -0.34    0.22
   7   0   6   -0.22    0.25
  -7   0   6   -0.51    0.29
  -7   0  -6   -0.16    0.28
   7   0   6   -0.12    0.26
  -7   0  -6    0.00    0.34
  -8   0  -6    1.82    0.41
  -8   0   6    1.67    0.44
  -8   0  -6    2.14    0.61
   8   0   6    1.20    0.25
   0  -1  -6    7.41    0.30
   0  -1  -6    7.01    0.32
   0  -1   6    7.10    0.32
   0   1   6    7.15    0.30
   0  -1   6    6.89    0.31
   0  -1   6    7.54    0.26
   0   1   6    7.58    0.32
   0   1  -6    7.07    0.32
   0   1  -6    7.36    0.31
   1  -1   6   22.03    0.55
  -1   1   6   22.44    0.62
  -1  -1  -6   22.36    0.62
   1  -1   6   22.23    0.63
  -1   1   6   23.28    0.63
   1   1  -6   22.04    0.62
   1  -1   6   22.09    0.63
  -1   1   6   23.36    0.60
   1   1  -6   23.11    0.63
  -1  -1  -6   22.08    0.62
  -1  -1   6   22.21    0.61
  -1   1  -6   22.19    0.63
   1   1   6   22.16    0.63
  -1   1  -6   22.51    0.63
  -1  -1   6   21.40    0.61
   1   1   6   22.48    0.63
  -1  -1   6   23.30    0.60
   1  -1  -6   22.84    0.63
   1  -1  -6   22.11    0.62
   2  -1   6   10.09    0.39
  -2  -1  -6    9.73    0.35
  -2   1   6    9.83    0.33
   2   1  -6    9.92    0.36
   2  -1   6    9.90    0.39
  -2   1   6   10.11    0.36
  -2   1   6    9.96    0.36
  -2  -1  -6   10.40    0.33
   2   1  -6    9.83    0.36
   2   1   6   10.11    0.38
  -2  -1   6   10.18    0.32
   2   1   6    9.77    0.38
  -2   1  -6    9.25    0.36
   2  -1  -6    9.75    0.38
  -2  -1   6   10.33    0.38
  -2  -1   6   10.03    0.33
  -2   1  -6   10.17    0.36
  -2   1  -6    9.48    0.45
   2  -1  -6   10.04    0.38
  -3   1   6    9.74    0.40
   3  -1   6   10.03    0.43
   3   1  -6    9.65    0.38
  -3  -1  -6    9.56    0.53
   3   1  -6    9.64    0.56
  -3   1   6    9.95    0.29
   3  -1   6    9.36    0.41
   3   1  -6    9.51    0.36
  -3   1  -6   10.07    0.53
   3   1   6   10.46    0.40
   3  -1  -6    9.67    0.40
   3   1   6    9.76    0.39
  -3  -1   6   10.52    0.45
  -3   1  -6    9.99    0.34
  -3   1  -6   10.23    0.34
   3  -1  -6   10.55    0.41
  -4  -1  -6   23.29    0.70
   4   1  -6   24.06    0.65
  -4   1   6   23.35    0.73
   4   1  -6   23.72    0.64
   4  -1   6   23.90    0.71
   4   1  -6   23.80    0.91
   4  -1   6   23.84    0.70
  -4  -1  -6   23.92    0.89
  -4   1  -6   23.16    0.87
   4  -1  -6   23.61    0.69
   4  -1  -6   23.59    0.91
   4  -1  -6   23.69    0.68
   4   1   6   23.98    0.68
  -4  -1   6   22.78    0.74
   4   1   6   23.84    0.67
  -5  -1  -6    2.74    0.39
  -5  -1  -6    2.85    0.33
   5  -1   6    4.11    0.35
  -5   1   6    3.77    0.37
   5   1  -6    3.94    0.55
   5   1  -6    4.13    0.28
   5  -1   6    4.22    0.37
   5   1  -6    3.80    0.25
   5   1   6    3.63    0.30
  -5  -1   6    3.80    0.38
  -5   1  -6    3.59    0.44
   5   1   6    4.02    0.34
   5  -1  -6    3.64    0.57
   5  -1  -6    3.85    0.32
   5  -1  -6    3.67    0.34
  -6   1   6   12.92    0.61
   6   1  -6   13.65    1.01
   6   1  -6   13.39    0.46
   6   1  -6   13.33    0.48
   6  -1   6   13.41    0.57
  -6  -1  -6   13.30    0.76
   6  -1   6   13.98    0.58
  -6  -1  -6   13.36    0.61
   6   1   6   13.68    0.52
   6  -1  -6   13.43    0.57
   6  -1  -6   13.67    0.55
   6   1   6   13.51    0.54
  -6   1  -6   13.46    0.78
  -6  -1   6   13.87    0.66
  -7   1   6    0.64    0.34
   7   1  -6    1.18    0.22
   7  -1   6    1.18    0.23
  -7  -1  -6    1.09    0.41
  -7  -1  -6    1.08    0.34
   7  -1   6    1.27    0.32
   7   1  -6    1.26    0.24
  -7  -1   6    1.13    0.39
   7   1   6    1.06    0.27
  -7   1  -6    0.74    0.37
   7   1   6    1.14    0.26
   7  -1  -6    1.40    0.30
   7  -1  -6    1.44    0.29
  -8  -1  -6    0.66    0.53
   8  -1   6    0.70    0.25
  -8  -1  -6    0.11    0.37
  -8   1   6    0.35    0.39
   8  -1  -6    0.72    0.27
  -8   1  -6    1.17    0.59
   8   1   6    0.57    0.38
  -8  -1   6    0.54    0.45
   0  -2   6    2.21    0.23
   0   2   6    2.25    0.23
   0  -2  -6    2.32    0.24
   0   2   6    2.57    0.25
   0  -2   6    2.38    0.23
   0   2  -6    2.29    0.23
   0   2  -6    2.51    0.26
   0  -2  -6    2.45    0.26
   0  -2   6    2.92    0.19
   1  -2   6    3.35    0.29
   1   2  -6    3.53    0.28
  -1  -2  -6    3.33    0.25
   1   2  -6    3.53    0.26
  -1   2   6    3.10    0.25
   1  -2   6    3.65    0.17
  -1   2   6    3.36    0.28
  -1  -2  -6    3.23    0.26
   1  -2   6    3.27    0.29
  -1  -2   6    3.68    0.22
   1  -2  -6    3.25    0.29
   1  -2  -6    3.59    0.29
  -1   2  -6    3.42    0.27
  -1  -2   6    3.67    0.25
   1   2   6    3.28    0.26
  -1  -2   6    3.14    0.24
  -1   2  -6    3.59    0.26
   1   2   6    3.86    0.28
   2  -2   6   11.09    0.46
  -2   2   6   10.42    0.41
  -2  -2  -6   10.99    0.39
  -2   2   6   10.37    0.39
  -2  -2  -6   10.80    0.40
   2  -2   6   10.63    0.46
   2   2  -6   10.77    0.41
  -2   2   6   10.66    0.41
   2   2  -6   10.43    0.42
   2  -2  -6   10.20    0.44
  -2   2  -6   10.27    0.43
  -2  -2   6   10.53    0.36
  -2   2  -6   10.45    0.47
  -2   2  -6   10.35    0.42
   2  -2  -6    9.92    0.44
  -2  -2   6   10.16    0.35
   2   2   6   10.57    0.42
   2   2   6   10.78    0.44
  -2  -2   6   10.32    0.41
  -3  -2  -6   35.06    0.93
  -3  -2  -6   33.86    0.81
   3  -2   6   33.16    0.94
   3   2  -6   34.71    0.89
   3   2  -6   34.97    0.90
  -3   2   6   34.51    0.86
  -3  -2  -6   33.85    0.81
   3   2  -6   32.76    1.04
  -3   2   6   34.01    0.89
  -3   2   6   33.59    0.86
   3  -2   6   32.51    0.94
  -3  -2  -6   33.64    1.07
  -3   2  -6   34.02    1.04
   3   2   6   34.31    0.92
   3  -2  -6   33.86    0.95
   3  -2  -6   34.20    0.94
   3   2   6   34.58    0.91
  -3  -2   6   33.80    0.95
  -3   2  -6   34.10    0.89
  -3   2  -6   33.83    0.89
   4   2  -6    6.12    0.32
   4   2  -6    6.17    0.56
   4   2  -6    6.00    0.32
   4  -2   6    6.83    0.41
   4  -2   6    6.57    0.40
  -4  -2  -6    6.38    0.50
  -4  -2  -6    5.44    0.38
  -4   2   6    6.50    0.42
   4   2   6    6.75    0.37
   4  -2  -6    6.51    0.40
  -4   2  -6    6.26    0.24
   4   2   6    6.66    0.35
  -4   2  -6    6.71    0.48
   4  -2  -6    6.56    0.53
  -4   2  -6    5.44    0.22
   4  -2  -6    6.57    0.40
  -4  -2   6    6.45    0.40
   5   2  -6    4.06    0.31
   5  -2   6    4.07    0.40
  -5  -2  -6    3.94    0.40
  -5   2   6    4.29    0.38
   5   2  -6    3.42    0.30
   5   2  -6    4.14    0.60
   5  -2   6    2.92    0.39
   5  -2   6    4.14    0.55
  -5  -2  -6    3.88    0.59
   5  -2  -6    4.07    0.39
   5  -2  -6    3.62    0.53
   5   2   6    3.83    0.34
  -5  -2   6    3.70    0.44
   5   2   6    3.91    0.35
  -5   2  -6    4.09    0.49
   5  -2  -6    4.04    0.40
   6   2  -6   21.46    1.17
   6   2  -6   20.14    0.63
   6   2  -6   20.96    0.65
  -6   2   6   20.60    0.76
   6  -2   6   20.58    0.79
  -6  -2  -6   20.36    0.98
  -6  -2  -6   20.56    0.77
   6  -2   6   19.36    1.06
   6  -2   6   21.23    0.72
   6  -2  -6   21.29    0.75
   6  -2  -6   20.95    1.10
  -6  -2   6   20.70    0.80
  -6   2  -6   21.55    0.98
   6   2   6   21.14    0.70
   6   2   6   21.28    0.69
   6  -2  -6   21.53    0.73
  -7  -2  -6    6.93    0.57
   7   2  -6    5.60    0.41
  -7  -2  -6    7.06    0.67
   7   2  -6    6.18    0.42
  -7   2   6    6.48    0.53
   7  -2   6    6.64    0.46
   7  -2   6    5.40    0.69
   7  -2  -6    6.51    0.45
  -7   2  -6    5.56    0.64
  -7  -2   6    5.70    0.64
   7   2   6    6.54    0.49
   7   2   6    6.00    0.46
   7  -2  -6    6.19    0.59
  -8  -2  -6    1.21    0.44
  -8   2   6    1.76    0.42
  -8  -2  -6    1.31    0.55
   8  -2   6    1.07    0.28
  -8   2  -6    1.20    0.56
   8  -2  -6    2.05    0.32
  -8  -2   6    0.68    0.44
   0  -3   6   19.09    0.65
   0   3   6   19.31    0.63
   0   3  -6   19.53    0.65
   0   3   6   18.87    0.66
   0  -3   6   19.18    0.54
   0  -3  -6   19.49    0.65
   0   3  -6   18.97    0.65
   0  -3  -6   19.48    0.64
   0  -3   6   18.89    0.64
   1  -3   6   57.25    1.45
  -1   3   6   58.04    1.45
  -1  -3  -6   58.68    1.44
   1  -3   6   59.08    1.46
  -1   3   6   56.85    1.46
   1  -3   6   59.32    1.31
   1   3  -6   55.73    1.43
  -1  -3  -6   57.16    1.44
   1   3  -6   56.79    1.44
  -1  -3   6   54.44    1.41
  -1  -3   6   56.28    1.38
  -1   3  -6   55.25    1.36
   1  -3  -6   56.35    1.45
  -1   3  -6   54.87    1.44
   1   3   6   58.28    1.46
  -1   3  -6   57.33    1.45
   1   3   6   56.55    1.45
  -1  -3   6   57.29    1.42
   1  -3  -6   57.31    1.47
   2   3  -6    3.59    0.34
  -2   3   6    4.16    0.38
   2  -3   6    3.96    0.39
  -2  -3  -6    3.70    0.33
  -2   3   6    3.88    0.34
  -2  -3  -6    3.83    0.32
   2   3  -6    4.15    0.34
   2  -3   6    4.10    0.40
   2   3  -6    3.59    0.35
  -2   3  -6    3.90    0.36
   2   3   6    3.67    0.35
   2  -3  -6    3.96    0.39
   2  -3  -6    4.15    0.39
  -2  -3   6    3.57    0.30
  -2  -3   6    4.25    0.40
   2   3   6    3.64    0.36
  -2   3  -6    3.76    0.37
  -2   3  -6    4.04    0.35
  -2  -3   6    3.74    0.29
  -3  -3  -6   14.35    0.55
  -3   3   6   14.21    0.52
   3  -3   6   14.91    0.59
   3   3  -6   14.22    0.53
  -3   3   6   14.00    0.53
  -3  -3  -6   14.44    0.43
  -3  -3  -6   14.22    0.63
   3   3  -6   14.82    0.63
  -3  -3  -6   14.32    0.45
  -3   3   6   14.35    0.48
   3   3  -6   14.19    0.53
   3  -3   6   13.91    0.58
   3   3   6   13.85    0.54
  -3   3  -6   14.16    0.62
  -3  -3   6   15.02    0.58
  -3   3  -6   13.85    0.52
  -3  -3   6   14.10    0.40
   3  -3  -6   14.28    0.58
   3  -3  -6   14.24    0.58
   3   3   6   14.12    0.54
  -3  -3   6   14.03    0.41
   4   3  -6    2.35    0.31
  -4   3   6    2.59    0.19
  -4  -3  -6    2.87    0.37
   4   3  -6    2.31    0.44
  -4   3   6    2.50    0.24
  -4  -3  -6    2.42    0.30
   4  -3   6    2.61    0.33
   4  -3   6    2.88    0.33
  -4   3   6    2.70    0.29
   4   3  -6    2.65    0.33
   4   3   6    2.70    0.33
   4  -3  -6    3.20    0.38
  -4   3  -6    2.28    0.29
  -4   3  -6    2.65    0.40
   4  -3  -6    2.20    0.37
  -4   3  -6    2.35    0.25
   4   3   6    2.85    0.34
   4  -3  -6    2.65    0.31
  -4  -3   6    2.09    0.30
   5  -3   6    0.88    0.23
   5   3  -6    0.94    0.24
  -5   3   6    1.61    0.29
   5   3  -6    1.03    0.38
  -5  -3  -6    1.30    0.31
   5  -3   6    0.80    0.36
  -5  -3  -6    1.30    0.40
   5  -3   6    1.15    0.35
   5   3  -6    0.86    0.22
   5   3   6    1.04    0.24
  -5  -3   6    1.20    0.32
   5  -3  -6    1.22    0.45
   5   3   6    1.14    0.24
  -5   3  -6    1.24    0.30
   5  -3  -6    0.67    0.28
   5  -3  -6    1.06    0.23
   6   3  -6    0.56    0.54
   6  -3   6    1.36    0.28
  -6  -3  -6    1.53    0.37
  -6  -3  -6    1.67    0.39
  -6   3   6    1.60    0.29
   6  -3   6    1.56    0.34
   6   3  -6    1.67    0.26
   6  -3   6    1.36    0.56
   6   3  -6    1.53    0.27
   6   3   6    1.60    0.31
   6  -3  -6    1.37    0.46
   6  -3  -6    1.56    0.52
   6   3   6    1.59    0.28
   6  -3  -6    1.56    0.27
  -6   3  -6    1.59    0.34
  -6  -3   6    0.90    0.37
  -7  -3  -6    9.37    0.83
   7  -3   6   10.14    0.54
  -7  -3  -6    9.78    0.68
   7   3  -6    8.71    0.51
  -7   3   6    8.90    0.58
   7  -3   6    9.65    0.72
   7   3  -6    9.83    0.52
   7   3   6    8.94    0.58
  -7  -3   6    9.89    0.74
  -7   3  -6    8.11    0.70
   7   3   6    9.66    0.51
   7  -3  -6    9.19    0.68
   7  -3  -6    9.51    0.55
   8  -3   6    8.69    0.60
  -8   3   6    8.76    0.69
  -8  -3  -6   10.24    1.03
  -8  -3  -6    9.29    0.76
  -8  -3   6    9.01    0.80
   8  -3  -6    9.74    0.64
  -8   3  -6    9.86    1.04
   0  -4   6    4.54    0.41
   0  -4   6    5.88    0.30
   0  -4  -6    5.49    0.48
   0  -4   6    5.78    0.43
   0   4  -6    5.52    0.47
   0   4   6    5.66    0.44
   0   4   6    5.25    0.44
   0   4  -6    5.53    0.40
   0  -4  -6    5.45    0.46
   1  -4   6    3.07    0.37
  -1  -4  -6    3.21    0.40
   1   4  -6    3.31    0.23
   1   4  -6    3.42    0.42
   1  -4   6    3.30    0.38
  -1  -4  -6    3.26    0.35
   1  -4   6    3.41    0.22
  -1   4   6    3.50    0.38
  -1   4   6    4.11    0.39
   1   4  -6    3.18    0.40
   1  -4  -6    3.20    0.34
  -1   4  -6    3.21    0.19
  -1  -4   6    3.34    0.38
   1   4   6    2.64    0.35
  -1   4  -6    3.60    0.42
  -1  -4   6    3.52    0.31
   1  -4  -6    3.06    0.39
   1   4   6    3.11    0.35
  -1  -4   6    3.92    0.38
  -1   4  -6    4.11    0.42
  -2   4   6    0.84    0.27
   2  -4   6    0.96    0.10
   2  -4   6    0.59    0.22
  -2  -4  -6    0.71    0.22
   2   4  -6    0.69    0.19
   2   4  -6    0.83    0.24
  -2   4   6    0.69    0.24
   2  -4   6    0.86    0.33
   2   4  -6    0.75    0.24
  -2   4  -6    0.69    0.21
   2   4   6    0.76    0.23
   2   4   6    0.87    0.27
  -2  -4   6    0.89    0.20
  -2   4  -6    0.89    0.23
   2  -4  -6    0.57    0.22
  -2  -4   6    0.64    0.24
  -2  -4   6    0.85    0.21
  -2   4  -6    0.67    0.25
   2  -4  -6    1.02    0.28
  -3   4   6   12.12    0.46
   3   4  -6   12.31    0.57
  -3  -4  -6   11.28    0.52
  -3  -4  -6   11.99    0.59
   3   4  -6   11.63    0.54
  -3   4   6   12.14    0.54
   3   4  -6   12.09    0.54
   3  -4   6   12.26    0.55
   3  -4   6   13.60    0.62
  -3  -4  -6   12.65    0.47
  -3   4   6   12.44    0.55
  -3  -4  -6   12.22    0.44
   3  -4  -6   12.52    0.55
  -3  -4   6   10.91    0.52
   3  -4  -6   11.47    0.64
  -3  -4   6   12.15    0.43
  -3  -4   6   11.90    0.42
  -3   4  -6   11.96    0.57
   3   4   6   12.26    0.57
  -3   4  -6   12.76    0.57
   3   4   6   11.85    0.52
   4   4  -6    3.90    0.61
   4  -4   6    3.87    0.47
  -4  -4  -6    3.67    0.44
   4  -4   6    3.48    0.39
  -4   4   6    4.24    0.37
  -4   4   6    3.72    0.39
   4   4  -6    3.85    0.39
  -4  -4  -6    3.88    0.46
  -4   4   6    4.12    0.35
   4   4  -6    4.02    0.39
   4  -4  -6    3.89    0.51
  -4   4  -6    3.64    0.37
  -4   4  -6    3.10    0.39
   4   4   6    3.58    0.34
  -4   4  -6    3.61    0.43
   4  -4  -6    3.26    0.46
   4  -4  -6    4.30    0.39
  -4  -4   6    3.10    0.40
   4   4   6    3.49    0.43
  -5  -4  -6    4.75    0.56
   5  -4   6    4.71    0.41
   5  -4   6    5.72    0.64
  -5  -4  -6    4.34    0.47
   5   4  -6    5.21    0.64
  -5   4   6    4.49    0.21
   5  -4   6    5.38    0.56
   5   4  -6    4.13    0.45
   5   4  -6    4.18    0.39
  -5   4   6    4.78    0.43
   5  -4  -6    4.55    0.54
   5   4   6    4.69    0.49
  -5   4  -6    4.00    0.47
  -5  -4   6    3.73    0.43
   5  -4  -6    5.31    0.45
   5   4   6    4.94    0.40
  -5   4  -6    4.61    0.27
  -5   4  -6    4.13    0.31
   5  -4  -6    4.93    0.71
  -6  -4  -6    3.19    0.54
  -6   4   6    4.13    0.45
   6  -4   6    3.83    0.47
   6   4  -6    3.69    0.47
   6   4  -6    3.95    0.36
   6   4  -6    3.85    0.68
  -6  -4  -6    3.98    0.46
   6  -4   6    3.68    0.45
   6  -4   6    4.25    0.67
   6  -4  -6    3.90    0.43
   6   4   6    3.04    0.41
   6  -4  -6    3.95    0.48
  -6   4  -6    3.71    0.54
  -6  -4   6    4.43    0.54
   6   4   6    4.52    0.41
  -7  -4  -6    0.87    0.43
   7  -4   6    0.12    0.29
  -7  -4  -6    1.41    0.47
  -7   4   6    1.04    0.34
   7   4  -6    0.78    0.25
   7  -4   6    1.45    0.48
   7   4  -6    0.72    0.50
   7   4   6    1.17    0.27
  -7   4  -6    0.92    0.39
   7  -4  -6    0.67    0.29
  -7  -4   6    1.03    0.44
   7   4   6    1.18    0.41
   7  -4  -6    1.50    0.48
   8  -4   6    7.75    0.59
  -8  -4  -6    9.26    0.80
  -8   4   6    9.18    0.65
  -8  -4  -6    8.84    1.08
  -8  -4   6    8.07    0.85
   8  -4  -6    7.19    0.66
   0   5   6   -0.13    0.22
   0  -5   6    0.13    0.19
   0  -5  -6    0.39    0.23
   0  -5  -6    0.04    0.22
   0   5  -6   -0.21    0.20
   0  -5   6    0.02    0.24
   0  -5   6   -0.17    0.16
   0   5  -6   -0.08    0.18
   0   5   6   -0.17    0.18
   1  -5   6    0.91    0.26
  -1  -5  -6    1.30    0.26
  -1   5   6    1.75    0.30
   1   5  -6    1.63    0.15
   1  -5   6    1.34    0.17
   1   5  -6    1.22    0.23
  -1  -5  -6    1.42    0.26
   1  -5   6    1.45    0.27
  -1   5   6    1.44    0.24
   1   5  -6    1.45    0.29
   1   5   6    1.11    0.26
  -1  -5   6    1.30    0.29
   1  -5  -6    1.15    0.24
   1  -5  -6    1.37    0.28
  -1   5  -6    1.32    0.27
   1   5   6    1.28    0.23
  -1  -5   6    1.25    0.22
  -1  -5   6    1.06    0.22
  -1   5  -6    1.30    0.26
   2  -5   6    1.49    0.27
  -2  -5  -6    1.91    0.29
   2  -5   6    1.50    0.29
   2   5  -6    1.62    0.30
  -2   5   6    1.81    0.30
  -2  -5  -6    1.62    0.28
   2   5  -6    1.59    0.25
   2  -5   6    1.56    0.19
  -2   5   6    1.55    0.26
   2   5  -6    1.71    0.21
  -2  -5   6    1.36    0.26
  -2   5  -6    1.45    0.29
  -2   5  -6    1.60    0.28
  -2  -5   6    1.84    0.27
   2   5   6    1.53    0.29
   2  -5  -6    1.44    0.28
  -2  -5   6    1.84    0.26
   2  -5  -6    2.02    0.33
   2   5   6    1.47    0.24
  -2   5  -6    1.49    0.26
  -3  -5  -6    0.43    0.22
  -3   5   6    0.74    0.26
  -3  -5  -6    0.51    0.23
   3   5  -6    0.48    0.25
   3  -5   6    0.20    0.20
  -3  -5  -6    0.11    0.23
   3   5  -6    0.33    0.27
  -3  -5  -6    0.45    0.26
   3  -5   6    0.76    0.31
  -3   5   6    0.31    0.22
   3   5  -6    0.87    0.22
  -3   5  -6    0.16    0.24
  -3  -5   6    0.53    0.21
  -3   5  -6    0.13    0.22
   3   5   6    0.09    0.26
   3   5   6    0.43    0.21
  -3  -5   6    0.30    0.25
  -3  -5   6    0.35    0.19
   3  -5  -6    0.70    0.33
   3  -5  -6    0.47    0.20
  -3   5  -6    0.47    0.26
   4   5  -6    5.28    0.67
  -4   5   6    4.39    0.48
   4   5  -6    4.59    0.38
  -4  -5  -6    4.47    0.27
   4  -5   6    4.27    0.44
   4   5  -6    4.60    0.56
  -4  -5  -6    4.83    0.26
   4  -5   6    4.36    0.57
  -4   5   6    5.01    0.37
  -4  -5  -6    4.40    0.51
  -4  -5  -6    4.59    0.50
  -4   5   6    4.46    0.54
  -4  -5   6    5.40    0.48
  -4   5  -6    4.22    0.47
   4   5   6    4.87    0.48
   4  -5  -6    4.30    0.55
  -4   5  -6    4.61    0.42
   4  -5  -6    3.66    0.61
  -4   5  -6    4.17    0.44
   4  -5  -6    4.56    0.44
   4   5   6    5.50    0.45
   5   5  -6    5.08    0.68
  -5   5   6    4.59    0.44
   5  -5   6    5.61    0.70
  -5  -5  -6    4.72    0.55
  -5   5   6    4.75    0.45
  -5  -5  -6    4.44    0.54
   5   5  -6    4.70    0.42
   5  -5   6    4.63    0.46
   5   5  -6    4.07    0.58
  -5   5   6    4.99    0.39
  -5   5  -6    4.46    0.52
   5   5   6    4.90    0.53
   5  -5  -6    6.15    0.52
  -5   5  -6    4.00    0.46
  -5   5  -6    4.99    0.47
  -5  -5   6    4.73    0.53
   5   5   6    4.39    0.44
   5  -5  -6    4.61    0.77
   5  -5  -6    4.64    0.64
   6   5  -6    0.45    0.35
  -6  -5  -6    0.85    0.39
   6   5  -6    0.74    0.25
  -6  -5  -6    0.06    0.31
   6  -5   6    0.68    0.45
   6  -5   6    0.44    0.31
   6   5  -6   -0.20    0.56
  -6   5   6    0.51    0.29
   6   5   6    0.26    0.24
   6   5   6    0.03    0.33
   6  -5  -6    0.36    0.46
   6  -5  -6    0.02    0.31
  -6  -5   6    0.80    0.42
   7   5  -6    1.78    0.30
   7  -5   6    0.48    0.30
  -7   5   6    0.60    0.35
  -7  -5  -6    0.97    0.47
   7  -5   6    1.69    0.59
  -7  -5  -6    2.41    0.56
   7  -5  -6    0.94    0.31
   7   5   6    1.32    0.29
  -7  -5   6    1.09    0.48
   7  -5  -6    0.93    0.58
  -8  -5  -6    0.69    0.47
  -8  -5  -6   -1.39    0.65
   8  -5   6    0.38    0.35
  -8  -5   6    0.10    0.43
   8  -5  -6   -0.18    0.35
   0   6   6    1.21    0.24
   0  -6  -6    0.66    0.27
   0  -6   6    0.99    0.28
   0  -6   6    1.18    0.25
   0  -6   6    1.36    0.25
   0   6  -6    1.29    0.23
   0   6  -6    1.34    0.32
   0  -6  -6    1.29    0.24
   0   6   6    1.13    0.30
  -1   6   6   10.07    0.64
  -1  -6  -6    9.84    0.61
   1  -6   6    9.49    0.39
   1   6  -6    9.20    0.50
   1  -6   6    9.62    0.51
   1  -6   6    9.63    0.59
   1   6  -6    9.29    0.60
  -1   6   6    9.92    0.55
  -1  -6  -6    9.60    0.55
   1  -6  -6    9.83    0.65
  -1   6  -6    9.33    0.63
   1   6   6    9.28    0.51
   1  -6  -6   10.71    0.55
  -1  -6   6   10.12    0.55
   1   6   6    9.58    0.57
  -1  -6   6    9.16    0.53
  -1  -6   6    9.87    0.47
  -1   6  -6    9.30    0.54
  -2  -6  -6   15.32    0.67
  -2  -6  -6   14.97    0.63
  -2   6   6   14.97    0.70
   2   6  -6   14.27    0.71
   2  -6   6   14.74    0.68
   2   6  -6   14.96    0.64
   2  -6   6   15.00    0.79
  -2   6   6   15.16    0.65
  -2   6  -6   14.92    0.69
   2   6   6   14.91    0.69
  -2  -6   6   14.42    0.67
  -2  -6   6   15.26    0.62
   2   6   6   15.21    0.64
   2  -6  -6   14.44    0.74
  -2  -6   6   14.27    0.61
   2  -6  -6   15.23    0.71
   3   6  -6   32.23    1.02
  -3  -6  -6   31.83    1.03
   3  -6   6   31.38    1.05
   3  -6   6   31.98    1.16
   3   6  -6   32.18    1.06
  -3  -6  -6   31.00    0.98
   3   6  -6   31.05    0.97
  -3  -6  -6   32.58    1.07
  -3  -6  -6   29.97    1.01
  -3   6   6   31.80    1.07
  -3   6   6   30.92    1.03
  -3   6  -6   31.69    1.07
   3  -6  -6   31.75    1.08
  -3   6  -6   30.42    1.02
  -3  -6   6   31.82    1.04
  -3  -6   6   31.06    0.96
   3   6   6   31.88    1.03
  -3  -6   6   31.38    0.96
   3   6   6   31.56    1.06
   3  -6  -6   31.87    1.12
  -4  -6  -6   13.61    0.71
   4   6  -6   14.21    0.81
  -4   6   6   13.49    0.65
   4  -6   6   13.42    0.73
  -4  -6  -6   14.07    0.74
  -4   6   6   13.33    0.57
  -4  -6  -6   13.21    0.53
  -4   6   6   13.17    0.68
   4   6  -6   13.54    0.63
  -4  -6  -6   12.80    0.52
   4  -6   6   12.27    0.85
   4   6  -6   14.24    0.72
  -4   6  -6   14.04    0.71
  -4  -6   6   13.43    0.47
   4  -6  -6   14.07    0.84
   4   6   6   13.78    0.73
  -4  -6   6   12.04    0.71
  -4  -6   6   13.23    0.45
  -4   6  -6   15.15    0.66
   4  -6  -6   13.84    0.69
   4   6   6   14.27    0.65
   4  -6  -6   12.93    0.86
   5   6  -6    3.34    0.42
  -5   6   6    1.83    0.34
   5  -6   6    3.11    0.43
  -5  -6  -6    2.17    0.40
  -5   6   6    2.67    0.32
  -5   6   6    2.23    0.35
   5   6  -6    2.68    0.47
  -5  -6  -6    2.95    0.48
   5   6  -6    2.26    0.40
   5  -6   6    2.64    0.53
   5   6   6    2.07    0.35
   5  -6  -6    1.91    0.29
  -5   6  -6    2.41    0.35
   5  -6  -6    1.02    0.51
   5   6   6    1.70    0.42
  -5   6  -6    2.16    0.31
  -5  -6   6    2.76    0.47
   5  -6  -6    2.58    0.59
  -6   6   6    4.21    0.40
   6   6  -6    4.35    0.48
   6  -6   6    3.54    0.49
   6   6  -6    3.66    0.48
   6  -6   6    3.85    0.63
  -6  -6  -6    3.53    0.51
   6   6  -6    6.14    0.97
  -6  -6  -6    4.98    0.61
  -6  -6   6    3.23    0.51
   6  -6  -6    3.76    0.63
   6  -6  -6    3.44    0.49
   6   6   6    3.17    0.54
  -6   6  -6    3.20    0.45
  -6   6  -6    3.57    0.41
   6   6   6    2.84    0.36
  -7  -6  -6    5.83    0.66
   7   6  -6    4.73    0.57
   7  -6   6    5.56    0.56
  -7  -6  -6    6.92    0.85
   7  -6  -6    5.96    0.56
  -7  -6   6    6.08    0.71
   7   6   6    5.32    0.67
   0  -7   6   12.02    0.64
   0  -7  -6   12.78    0.77
   0  -7   6   11.79    0.54
   0  -7   6   11.70    0.75
   0   7  -6   11.04    0.71
   0   7   6   12.10    0.74
   0   7  -6   10.88    0.65
   0   7   6   12.26    0.63
   0  -7  -6   11.68    0.67
   1  -7   6   16.81    0.75
   1  -7   6   17.34    0.62
  -1  -7  -6   17.88    0.84
  -1   7   6   17.13    0.75
   1   7  -6   16.54    0.73
   1  -7   6   17.13    0.84
   1   7  -6   16.17    0.86
  -1   7   6   17.80    0.90
  -1  -7  -6   16.45    0.74
  -1  -7   6   17.17    0.82
   1   7   6   16.77    0.77
  -1  -7   6   17.65    0.71
   1   7   6   18.25    0.90
   1  -7  -6   16.30    0.77
  -1  -7   6   17.13    0.67
  -1   7  -6   16.64    0.88
  -1   7  -6   16.95    0.75
   2  -7   6   20.84    0.97
   2  -7   6   20.14    0.87
  -2   7   6   19.81    0.83
   2   7  -6   20.15    0.94
   2   7  -6   21.10    0.83
  -2   7   6   23.04    0.93
  -2  -7  -6   21.64    0.82
  -2  -7  -6   23.12    0.91
  -2   7  -6   21.51    0.87
   2   7   6   21.84    0.98
  -2  -7   6   22.07    0.88
  -2   7  -6   23.61    0.95
   2  -7  -6   21.00    0.98
  -2  -7   6   20.92    0.81
   2  -7  -6   21.78    0.90
   2   7   6   21.61    0.87
  -2  -7   6   21.57    0.82
  -3   7   6    6.36    0.68
   3  -7   6    5.70    0.47
  -3  -7  -6    6.11    0.48
   3   7  -6    4.25    0.51
  -3  -7  -6    5.81    0.48
  -3  -7  -6    6.28    0.56
   3  -7   6    5.36    0.70
  -3   7   6    5.87    0.57
   3   7  -6    5.68    0.67
   3   7   6    5.89    0.56
  -3  -7   6    6.78    0.52
  -3   7  -6    5.83    0.69
  -3   7  -6    6.45    0.56
  -3  -7   6    5.63    0.45
  -3  -7   6    5.91    0.62
   3  -7  -6    6.44    0.72
   3  -7  -6    6.59    0.52
   3   7   6    5.14    0.69
  -4   7   6    3.94    0.47
  -4   7   6    3.15    0.35
  -4  -7  -6    3.58    0.49
  -4   7   6    3.42    0.47
  -4  -7  -6    3.31    0.46
   4  -7   6    2.93    0.58
   4   7  -6    2.68    0.39
   4  -7   6    3.09    0.42
   4   7  -6    2.76    0.49
  -4  -7  -6    3.26    0.48
   4   7   6    3.95    0.54
  -4  -7   6    3.34    0.41
   4  -7  -6    4.37    0.70
  -4   7  -6    3.66    0.54
  -4  -7   6    3.36    0.47
  -4   7  -6    3.13    0.47
  -4  -7   6    3.54    0.42
   4  -7  -6    2.98    0.54
   4   7   6    3.77    0.54
   4  -7  -6    2.48    0.36
   5   7  -6    4.28    0.56
   5   7  -6    3.53    0.55
  -5  -7  -6    5.23    0.63
  -5   7   6    4.29    0.50
  -5  -7  -6    4.36    0.60
   5  -7   6    3.95    0.48
  -5   7   6    5.07    0.46
  -5   7   6    5.13    0.62
  -5   7  -6    6.15    0.54
   5  -7  -6    6.02    0.53
   5  -7  -6    4.26    0.67
  -5   7  -6    5.56    0.69
   5   7   6    5.10    0.77
   5   7   6    3.28    0.33
  -5  -7   6    4.71    0.57
   6   7  -6    1.69    0.57
  -6  -7  -6    1.23    0.47
   6  -7   6    1.38    0.36
  -6  -7  -6    0.86    0.40
   6   7  -6    0.99    0.32
   6  -7  -6   -0.07    0.34
   6   7   6    0.77    0.31
   6   7   6    1.89    0.58
  -6  -7   6    1.61    0.49
  -7  -7  -6    0.49    0.41
   7  -7   6   -0.20    0.41
  -7  -7  -6    0.02    0.67
   7   7  -6   -0.41    0.35
  -7  -7   6    0.18    0.44
   7  -7  -6    0.81    0.45
   7   7   6    0.53    0.37
   0   8  -6   14.33    0.74
   0  -8   6   13.53    0.70
   0   8   6   16.44    0.76
   0  -8  -6   13.98    0.68
   0  -8  -6   16.08    0.90
   0  -8   6   15.53    0.95
   0  -8   6   14.45    0.65
   1   8  -6    1.55    0.50
   1  -8   6    2.10    0.30
   1   8  -6    1.14    0.32
  -1   8   6    2.11    0.52
  -1  -8  -6    1.91    0.35
   1  -8   6    1.42    0.36
  -1  -8  -6    2.26    0.51
  -1   8   6    2.00    0.35
  -1  -8   6    1.46    0.34
  -1  -8   6    1.53    0.37
  -1  -8   6    1.57    0.43
   1  -8  -6    2.04    0.43
   1   8   6    2.16    0.35
   1   8   6    1.71    0.52
   2  -8   6    4.76    0.48
  -2  -8  -6    3.72    0.52
  -2  -8  -6    4.84    0.52
   2   8  -6    3.77    0.45
   2   8  -6    3.98    0.59
  -2  -8  -6    4.47    0.48
  -2   8   6    3.43    0.51
  -2   8   6    4.44    0.58
   2  -8  -6    4.89    0.49
  -2   8  -6    3.64    0.45
  -2  -8   6    5.12    0.52
  -2  -8   6    4.95    0.52
   2   8   6    3.73    0.58
  -2  -8   6    4.17    0.66
   2   8   6    4.86    0.52
  -2   8  -6    3.71    0.53
  -3  -8  -6   10.64    0.65
   3   8  -6   10.93    0.89
  -3   8   6    9.21    0.61
   3   8  -6   11.87    0.67
   3  -8   6   12.18    0.67
  -3  -8  -6   11.56    0.76
  -3  -8  -6   12.02    0.62
  -3   8   6   12.24    0.81
  -3   8  -6   10.06    0.62
   3   8   6    9.24    0.88
  -3   8  -6   10.17    0.85
   3  -8  -6   10.78    0.67
  -3  -8   6   11.09    0.71
  -3  -8   6   11.27    0.62
  -3  -8   6   12.54    0.74
   3   8   6   10.27    0.66
   4  -8   6    7.27    0.62
  -4  -8  -6    5.91    0.48
  -4   8   6    5.59    0.69
  -4  -8  -6    5.77    0.58
   4   8  -6    3.92    0.59
  -4   8   6    5.86    0.78
   4   8  -6    5.72    0.52
  -4  -8  -6    5.60    0.66
  -4   8   6    5.31    0.50
  -4   8  -6    5.33    0.63
   4   8   6    6.24    0.55
  -4  -8   6    5.67    0.55
  -4  -8   6    5.86    0.58
   4   8   6    5.28    0.67
  -4   8  -6    4.31    0.58
   4  -8  -6    5.66    0.60
   4  -8  -6    5.80    0.80
  -4  -8   6    5.31    0.61
  -5   8   6    0.68    0.38
  -5   8   6    0.63    0.32
   5  -8   6    0.75    0.38
  -5  -8  -6    0.48    0.38
   5   8  -6    0.30    0.32
   5   8  -6   -0.17    0.52
  -5  -8  -6    0.44    0.46
  -5   8   6    0.45    0.51
   5  -8  -6    1.56    0.64
  -5   8  -6    0.30    0.53
  -5  -8   6    0.93    0.48
  -5   8  -6    0.21    0.36
   5  -8  -6    0.08    0.37
   5   8   6    0.40    0.30
   6  -8   6    3.77    0.51
  -6  -8  -6    4.45    0.73
   6   8  -6    3.09    0.41
  -6  -8  -6    4.09    0.50
   6  -8  -6    2.89    0.52
   6   8   6    4.48    0.55
  -6  -8   6    4.02    0.53
   0  -9   6    2.69    0.38
   0  -9  -6    3.92    0.54
   0   9   6    3.79    0.46
   0  -9   6    2.72    0.38
   1  -9   6    9.54    0.55
  -1   9   6    9.29    0.59
   1  -9   6    9.84    0.65
  -1  -9  -6    9.38    0.62
  -1   9  -6    9.47    0.64
  -1  -9   6    8.88    0.59
  -1  -9   6    9.38    0.62
   1  -9  -6    8.97    0.67
   1   9   6    9.38    0.68
  -2  -9  -6   11.53    0.92
  -2   9   6   11.46    0.64
  -2  -9  -6    9.28    0.63
  -2  -9  -6   11.39    0.65
   2   9  -6   11.27    0.70
   2  -9   6   10.63    0.74
  -2  -9   6   10.68    0.89
  -2  -9   6   10.50    0.69
   2   9   6   12.14    0.69
   2  -9  -6   10.75    0.73
  -2  -9   6   10.17    0.70
  -2   9  -6   12.06    0.69
   3  -9   6    3.78    0.55
  -3   9   6    4.36    0.57
  -3  -9  -6    5.10    0.59
  -3  -9  -6    4.66    0.57
  -3  -9  -6    3.19    0.58
   3   9  -6    3.69    0.54
  -3  -9   6    4.54    0.54
  -3  -9   6    4.64    0.60
   3  -9  -6    5.35    0.62
  -3  -9   6    4.91    0.73
  -3   9  -6    3.18    0.42
   3  -9  -6    4.82    0.75
   3   9   6    4.02    0.58
  -4  -9  -6    1.64    0.43
  -4   9   6    1.78    0.41
  -4  -9  -6    1.98    0.45
  -4  -9  -6    2.37    0.68
  -4   9   6    1.81    0.36
   4   9  -6    3.60    0.54
   4  -9   6    0.73    0.44
   4  -9  -6    2.32    0.59
   4   9   6    1.98    0.37
  -4  -9   6    2.13    0.42
  -4   9  -6    2.47    0.45
   4  -9  -6    1.90    0.42
  -4  -9   6    1.93    0.48
   5   9  -6    0.67    0.38
  -5   9   6   -0.10    0.40
   5  -9   6    0.31    0.58
  -5  -9  -6    1.48    0.39
   5  -9  -6    0.94    0.54
  -5  -9   6    0.75    0.33
   5   9   6    1.22    0.41
  -5   9  -6    0.87    0.40
   5  -9  -6    0.75    0.98
   0 -10   6    1.30    0.39
   0 -10   6    1.74    0.38
   0  10   6    0.36    0.41
   0  10  -6    1.53    0.39
   0 -10  -6    1.15    0.39
  -1 -10  -6   -0.05    0.32
  -1  10   6    0.03    0.38
   1  10  -6   -0.22    0.40
  -1 -10  -6   -0.01    0.32
   1 -10   6    0.45    0.38
  -1  10  -6    0.21    0.34
  -1 -10   6    0.61    0.39
   1 -10  -6   -0.77    0.35
  -1 -10   6    0.17    0.34
   1  10   6   -0.39    0.39
   2 -10   6    0.25    0.42
  -2 -10  -6    0.26    0.34
  -2 -10  -6    0.53    0.45
  -2  10   6    0.31    0.41
   2 -10  -6    0.78    0.43
  -2 -10   6    1.04    0.44
  -2 -10   6    1.00    0.37
  -2  10  -6    0.42    0.39
   2  10   6    1.03    0.42
   3 -10   6    2.31    0.61
  -3 -10  -6    1.16    0.48
  -3 -10  -6    2.58    0.38
  -3  10   6    2.02    0.46
  -3  10  -6    2.53    0.48
  -3 -10   6    1.49    0.34
   3  10   6    1.56    0.43
   3 -10  -6    3.21    0.57
  -3 -10   6    2.35    0.51
  -4  10   6    1.42    0.47
   4 -10   6    1.90    0.55
   4  10   6    0.57    0.50
  -4  10  -6    1.40    0.46
   4 -10  -6    1.66    0.48
  -4 -10   6    1.42    0.38
   0  11   6    0.91    0.59
   0 -11   6    0.67    0.42
   0 -11   6    0.18    0.44
   0 -11  -6    0.57    0.45
   0  11  -6    1.00    0.59
   1  11  -6    3.07    0.59
   1 -11   6    1.31    0.59
  -1 -11  -6    1.12    0.45
  -1  11   6    1.59    0.59
  -1 -11   6    1.35    0.49
   1  11   6    2.10    0.54
   1 -11  -6    2.07    0.59
  -1 -11   6    1.35    0.49
  -1  11  -6    1.09    0.56
   2 -11   6    7.30    0.81
   2  11  -6    8.42    0.86
  -2 -11  -6    7.23    0.77
  -2  11   6    8.54    0.91
   2  11   6    8.39    0.82
  -2 -11   6    5.77    0.74
  -2 -11   6    7.38    0.74
   2 -11  -6    6.70    0.87
  -2  11  -6    6.84    0.98
  -3 -11  -6    2.69    0.55
   3 -11   6    1.50    0.64
   3  11  -6    1.77    0.56
  -3  11   6    1.92    0.71
  -3 -11   6    2.72    0.60
   3 -11  -6    2.68    0.65
  -3 -11   6    3.20    0.44
   3  11   6    3.16    0.68
  -3  11  -6    3.53    0.65
   0   0   7    0.16    0.10
   0   0  -7    0.02    0.11
   0   0  -7    0.06    0.12
   0   0   7    0.01    0.11
   0   0   7   -0.03    0.12
   1   0  -7    2.23    0.20
  -1   0  -7    1.97    0.22
  -1   0   7    2.09    0.19
   1   0  -7    1.94    0.21
  -1   0   7    1.97    0.19
  -1   0  -7    1.85    0.21
  -1   0   7    2.00    0.20
   1   0   7    2.02    0.21
   1   0   7    1.76    0.20
  -2   0   7   18.53    0.53
   2   0   7   18.07    0.58
   2   0   7   18.51    0.57
  -2   0  -7   18.05    0.54
  -2   0  -7   18.34    0.54
   2   0  -7   18.56    0.56
  -2   0   7   19.21    0.57
   2   0  -7   18.92    0.56
  -2   0   7   18.50    0.52
   3   0  -7    0.25    0.16
  -3   0   7    0.34    0.07
   3   0  -7    0.42    0.16
   3   0   7    0.42    0.19
  -3   0   7    0.39    0.20
  -3   0  -7    0.37    0.12
   3   0   7    0.47    0.17
  -3   0  -7    0.32    0.12
  -3   0  -7    0.62    0.23
  -4   0   7   12.03    0.52
  -4   0  -7   12.16    0.61
   4   0  -7   12.22    0.46
   4   0  -7   12.34    0.65
   4   0   7   12.46    0.47
   4   0  -7   11.97    0.44
   4   0   7   11.87    0.47
  -5   0   7    3.97    0.41
  -5   0  -7    3.50    0.46
   5   0  -7    4.23    0.35
   5   0  -7    3.82    0.32
   5   0   7    4.28    0.37
   5   0  -7    5.58    0.61
   5   0   7    4.13    0.36
   6   0  -7    9.73    0.45
   6   0  -7    9.54    0.47
   6   0   7    9.46    0.50
   6   0   7    9.81    0.50
  -6   0   7   10.42    0.55
  -6   0  -7    9.10    0.65
   7   0  -7    0.14    0.26
   7   0  -7   -0.17    0.24
   7   0   7    0.11    0.23
   7   0   7   -0.30    0.28
  -7   0  -7   -0.21    0.35
  -7   0   7   -0.04    0.38
  -8   0   7    4.76    0.54
   8   0   7    3.96    0.42
  -8   0  -7    3.59    0.64
   0  -1   7    5.71    0.31
   0   1  -7    5.62    0.30
   0   1   7    5.88    0.31
   0  -1  -7    5.83    0.29
   0   1   7    5.86    0.29
   0  -1   7    6.10    0.25
   0  -1  -7    5.71    0.29
   0  -1   7    5.69    0.29
   0   1  -7    6.15    0.32
   1   1  -7    0.15    0.13
  -1  -1  -7    0.10    0.12
  -1   1   7    0.17    0.11
  -1   1   7    0.07    0.13
  -1  -1  -7    0.19    0.13
   1  -1   7    0.02    0.13
   1  -1   7    0.29    0.15
  -1   1   7    0.02    0.12
   1   1  -7    0.27    0.14
   1  -1   7    0.12    0.09
  -1  -1   7    0.23    0.12
   1   1   7    0.15    0.15
   1   1   7    0.25    0.14
   1  -1  -7    0.09    0.13
  -1   1  -7   -0.02    0.12
  -1   1  -7    0.30    0.14
  -1  -1   7    0.15    0.11
   1  -1  -7    0.13    0.14
  -1  -1   7    0.15    0.12
  -2   1   7   21.56    0.62
   2   1  -7   21.52    0.63
   2   1  -7   21.77    0.63
  -2  -1  -7   21.83    0.62
   2  -1   7   21.79    0.66
  -2   1   7   21.55    0.62
   2  -1   7   21.64    0.66
  -2  -1  -7   21.54    0.62
  -2   1   7   22.31    0.63
  -2   1  -7   21.70    0.63
   2  -1  -7   21.40    0.66
   2   1   7   21.41    0.64
   2  -1  -7   20.68    0.64
  -2  -1   7   22.42    0.64
  -2  -1   7   21.66    0.59
  -2  -1   7   21.39    0.60
  -2   1  -7   21.64    0.64
   2   1   7   22.01    0.65
   3   1  -7    5.11    0.31
  -3  -1  -7    4.94    0.24
  -3   1   7    4.91    0.24
   3  -1   7    4.69    0.36
  -3   1   7    4.89    0.24
   3  -1   7    5.01    0.36
   3   1  -7    4.87    0.30
  -3  -1  -7    4.98    0.42
  -3  -1  -7    4.86    0.23
  -3   1   7    4.86    0.33
   3   1   7    4.72    0.32
  -3   1  -7    4.96    0.25
   3  -1  -7    4.42    0.32
  -3   1  -7    4.94    0.28
   3  -1  -7    4.98    0.33
  -3  -1   7    4.62    0.35
  -3   1  -7    4.73    0.43
   3   1   7    4.56    0.34
   4   1  -7   50.24    1.48
   4  -1   7   50.29    1.28
   4  -1   7   49.06    1.27
   4   1  -7   49.67    1.22
   4   1  -7   48.94    1.21
  -4  -1  -7   49.29    1.46
  -4   1   7   43.38    1.26
   4   1   7   50.24    1.24
  -4  -1   7   48.59    1.30
   4  -1  -7   49.80    1.25
   4  -1  -7   50.63    1.25
   4   1   7   49.26    1.24
  -4   1  -7   49.88    1.47
   4  -1  -7   48.77    1.48
  -5   1   7    0.66    0.26
   5   1  -7    0.55    0.18
  -5  -1  -7    0.32    0.30
   5  -1   7    0.38    0.22
   5   1  -7    0.70    0.19
   5  -1   7    0.50    0.22
  -5  -1  -7    0.56    0.26
   5   1  -7    0.33    0.38
   5  -1  -7    0.54    0.22
   5  -1  -7    0.81    0.21
  -5   1  -7    0.25    0.28
   5   1   7    0.49    0.22
   5  -1  -7    0.60    0.41
   5   1   7    0.47    0.20
  -5  -1   7    0.68    0.29
  -6   1   7   -0.01    0.29
   6   1  -7    0.16    0.19
   6   1  -7    0.13    0.20
  -6  -1  -7    0.00    0.27
   6  -1   7   -0.01    0.22
  -6  -1  -7   -0.10    0.30
   6  -1   7    0.36    0.27
   6   1  -7    0.65    0.48
   6  -1  -7    0.15    0.22
  -6  -1   7    0.32    0.33
   6   1   7    0.20    0.22
   6   1   7    0.24    0.22
  -6   1  -7    0.49    0.29
   6  -1  -7    0.10    0.23
   7   1  -7    0.93    0.24
  -7   1   7    1.07    0.34
  -7  -1  -7    1.00    0.35
   7  -1   7    1.07    0.38
  -7  -1  -7    1.08    0.42
   7   1  -7    1.24    0.28
   7  -1   7    1.17    0.25
   7   1   7    1.02    0.30
  -7   1  -7    0.27    0.36
  -7  -1   7    1.39    0.39
   7  -1  -7    1.08    0.28
   7  -1  -7    1.47    0.31
   7   1   7    0.58    0.28
  -8  -1  -7    1.27    0.57
   8  -1   7   -0.03    0.27
  -8   1   7    0.06    0.40
  -8  -1   7    0.22    0.43
  -8   1  -7    0.11    0.50
   8   1   7    0.07    0.27
   8  -1  -7    0.07    0.26
   0   2  -7   -0.04    0.14
   0   2   7   -0.07    0.13
   0  -2   7   -0.01    0.10
   0  -2  -7   -0.05    0.14
   0  -2  -7    0.00    0.15
   0   2  -7    0.08    0.15
   0   2   7    0.08    0.15
   0  -2   7   -0.07    0.14
   0  -2   7    0.04    0.14
  -1   2   7   29.80    0.86
  -1  -2  -7   30.97    0.86
   1   2  -7   30.25    0.84
   1  -2   7   30.78    0.75
   1  -2   7   30.52    0.87
   1   2  -7   30.33    0.85
  -1   2   7   30.22    0.85
   1  -2   7   32.26    0.87
  -1  -2  -7   29.82    0.84
   1   2   7   30.72    0.87
  -1   2  -7   30.50    0.85
  -1  -2   7   31.52    0.84
   1  -2  -7   30.76    0.87
  -1  -2   7   30.79    0.84
   1   2   7   30.73    0.85
   1  -2  -7   30.72    0.87
  -1   2  -7   31.63    0.87
  -1  -2   7   31.00    0.81
   2   2  -7   49.85    1.30
   2   2  -7   52.54    1.31
   2  -2   7   52.52    1.34
   2  -2   7   51.08    1.18
  -2  -2  -7   52.99    1.28
  -2  -2  -7   52.50    1.29
   2  -2   7   52.44    1.34
  -2   2   7   52.94    1.31
  -2   2   7   50.99    1.31
  -2   2   7   53.06    1.28
   2  -2  -7   52.95    1.34
  -2  -2   7   52.62    1.30
  -2   2  -7   51.49    1.32
   2  -2  -7   50.19    1.33
  -2  -2   7   51.68    1.26
  -2  -2   7   51.51    1.27
  -2   2  -7   52.41    1.31
  -2   2  -7   52.19    1.37
   2   2   7   51.96    1.32
   2   2   7   52.74    1.33
   3   2  -7   35.89    1.10
  -3   2   7   35.62    0.92
  -3  -2  -7   35.23    1.12
   3  -2   7   35.47    1.00
   3  -2   7   36.26    1.01
   3   2  -7   35.17    0.95
  -3   2   7   35.64    0.92
  -3  -2  -7   37.27    0.88
   3   2  -7   35.25    0.95
  -3   2   7   36.04    0.95
  -3  -2   7   34.63    0.99
   3  -2  -7   35.05    1.00
  -3  -2   7   35.60    0.83
  -3   2  -7   35.77    0.95
  -3   2  -7   35.97    0.95
   3   2   7   36.24    0.97
   3   2   7   36.34    0.99
   3  -2  -7   36.11    1.00
  -3   2  -7   35.57    1.08
   4  -2   7    4.51    0.41
   4   2  -7    4.86    0.32
   4   2  -7    4.71    0.33
  -4  -2  -7    4.81    0.40
  -4  -2  -7    4.62    0.46
   4   2  -7    5.21    0.50
  -4   2   7    5.20    0.35
   4  -2   7    4.77    0.41
  -4   2  -7    4.75    0.25
   4  -2  -7    5.42    0.51
   4   2   7    4.52    0.36
   4   2   7    4.83    0.36
  -4  -2   7    4.20    0.38
   4  -2  -7    4.89    0.38
   4  -2  -7    4.76    0.38
  -4   2  -7    4.79    0.26
  -4   2  -7    5.58    0.44
   5  -2   7    8.24    0.52
   5   2  -7    8.44    0.41
  -5   2   7    7.90    0.47
   5  -2   7    8.34    0.43
   5   2  -7    8.54    0.66
  -5  -2  -7    8.67    0.50
   5   2  -7    8.26    0.41
  -5  -2  -7    7.56    0.66
  -5   2  -7    6.88    0.54
   5  -2  -7    8.67    0.50
  -5  -2   7    9.11    0.52
   5   2   7    8.62    0.45
   5   2   7    8.82    0.46
   5  -2  -7    8.48    0.71
   5  -2  -7    8.05    0.50
   6   2  -7    1.70    0.57
   6   2  -7    2.06    0.26
  -6  -2  -7    2.17    0.34
  -6   2   7    1.52    0.32
  -6  -2  -7    2.00    0.48
   6  -2   7    1.68    0.34
   6  -2   7    2.34    0.34
   6   2  -7    1.86    0.25
   6   2   7    2.03    0.29
   6  -2  -7    2.03    0.32
   6  -2  -7    1.65    0.64
   6  -2  -7    1.88    0.26
   6   2   7    2.26    0.29
  -6  -2   7    2.42    0.41
  -6   2  -7    1.76    0.38
   7   2  -7    1.79    0.28
   7   2  -7    1.80    0.28
  -7   2   7    1.83    0.37
   7  -2   7    2.03    0.39
  -7  -2  -7    1.93    0.40
  -7  -2  -7    2.22    0.51
   7  -2   7    1.62    0.30
   7   2   7    1.76    0.32
  -7  -2   7    1.63    0.41
  -7   2  -7    2.19    0.42
   7  -2  -7    1.82    0.37
   7   2   7    1.70    0.29
   7  -2  -7    1.81    0.28
  -8  -2  -7    5.36    0.78
  -8   2   7    6.77    0.72
  -8  -2  -7    6.11    0.67
   8  -2   7    5.64    0.50
   8  -2  -7    5.47    0.54
  -8  -2   7    5.23    0.64
  -8   2  -7    4.67    0.70
   0  -3   7   18.63    0.66
   0  -3   7   19.52    0.54
   0   3  -7   18.52    0.66
   0  -3  -7   19.02    0.67
   0   3   7   18.74    0.67
   0   3  -7   18.27    0.64
   0  -3   7   18.40    0.66
   0  -3  -7   18.24    0.64
   0   3   7   18.44    0.65
  -1   3   7    4.39    0.36
   1   3  -7    4.61    0.38
  -1  -3  -7    4.72    0.39
   1  -3   7    4.05    0.23
  -1   3   7    3.60    0.36
   1  -3   7    4.66    0.41
   1   3  -7    3.66    0.34
   1  -3   7    4.74    0.41
  -1  -3  -7    4.14    0.39
   1   3   7    4.23    0.36
   1   3   7    4.71    0.40
  -1   3  -7    3.76    0.35
  -1  -3   7    4.22    0.36
  -1   3  -7    3.75    0.37
   1  -3  -7    3.97    0.37
  -1  -3   7    4.38    0.38
   1  -3  -7    4.19    0.41
  -1  -3   7    3.96    0.29
  -2  -3  -7    4.28    0.34
  -2  -3  -7    4.58    0.35
   2  -3   7    4.55    0.39
   2   3  -7    4.68    0.37
   2  -3   7    4.65    0.42
   2   3  -7    5.04    0.38
  -2   3   7    4.89    0.40
   2  -3   7    4.76    0.18
  -2   3   7    4.38    0.38
   2  -3  -7    4.45    0.37
  -2  -3   7    4.74    0.33
  -2  -3   7    4.47    0.32
   2   3   7    4.02    0.38
  -2   3  -7    4.58    0.36
   2  -3  -7    4.11    0.42
  -2  -3   7    4.67    0.35
  -2   3  -7    4.75    0.39
  -2   3  -7    4.86    0.36
   2   3   7    3.75    0.38
   3  -3   7    1.65    0.29
  -3   3   7    1.45    0.22
   3   3  -7    2.08    0.32
  -3  -3  -7    1.40    0.17
  -3  -3  -7    2.07    0.31
   3  -3   7    1.21    0.21
   3   3  -7    1.33    0.28
  -3  -3  -7    1.67    0.24
  -3   3   7    1.81    0.22
  -3   3   7    1.35    0.21
   3   3  -7    1.69    0.24
   3   3   7    1.57    0.24
   3  -3  -7    1.62    0.25
  -3  -3   7    1.36    0.20
  -3   3  -7    1.36    0.23
   3  -3  -7    1.48    0.27
   3   3   7    1.55    0.25
  -3  -3   7    1.36    0.27
  -3  -3   7    1.47    0.18
  -3   3  -7    1.27    0.24
  -3   3  -7    1.41    0.24
   4  -3   7    2.90    0.43
   4   3  -7    2.25    0.34
  -4   3   7    2.95    0.24
  -4  -3  -7    2.46    0.31
  -4  -3  -7    2.45    0.40
  -4   3   7    2.36    0.26
   4  -3   7    2.51    0.32
   4   3  -7    2.57    0.38
  -4   3   7    2.70    0.25
   4   3  -7    2.39    0.33
   4  -3  -7    2.58    0.40
  -4   3  -7    2.58    0.29
   4  -3  -7    2.22    0.33
  -4   3  -7    2.57    0.36
  -4   3  -7    2.04    0.31
   4   3   7    2.43    0.37
   4   3   7    2.47    0.35
  -4  -3   7    1.69    0.30
   5   3  -7   30.64    0.90
  -5  -3  -7   31.13    1.16
   5  -3   7   31.05    0.96
  -5  -3  -7   29.92    0.96
   5   3  -7   31.05    0.90
   5   3  -7   31.35    1.20
  -5   3   7   29.78    0.92
   5  -3   7   30.54    1.02
  -5  -3   7   29.19    0.99
   5  -3  -7   30.49    1.03
   5   3   7   31.08    0.93
  -5   3  -7   31.10    1.13
   5   3   7   30.79    0.94
   5  -3  -7   31.45    1.22
   5  -3  -7   31.28    0.95
   6   3  -7    0.09    0.24
   6  -3   7    0.12    0.23
   6   3  -7    0.09    0.24
   6  -3   7    0.22    0.32
   6   3  -7   -0.41    0.49
  -6   3   7    0.30    0.29
  -6  -3  -7    0.13    0.33
  -6  -3  -7   -0.30    0.26
   6   3   7    0.06    0.20
  -6  -3   7    0.31    0.33
   6  -3  -7    0.14    0.48
   6   3   7   -0.08    0.26
  -6   3  -7    0.47    0.29
   6  -3  -7   -0.14    0.31
   6  -3  -7    0.28    0.24
  -7  -3  -7    0.02    0.43
   7   3  -7    0.05    0.30
   7   3  -7    0.06    0.28
  -7   3   7    0.36    0.33
   7  -3   7    0.18    0.26
   7  -3   7   -0.11    0.39
  -7  -3  -7    0.26    0.38
   7  -3  -7    0.26    0.38
  -7  -3   7    0.26    0.41
   7   3   7    0.04    0.32
  -7   3  -7   -0.23    0.34
   7   3   7    0.07    0.24
   7  -3  -7   -0.26    0.24
  -8   3   7    9.66    0.71
  -8  -3  -7    9.45    0.97
  -8  -3  -7   11.04    0.80
   8  -3   7    7.21    0.65
  -8   3  -7    9.03    0.95
  -8  -3   7   11.39    0.78
   8  -3  -7    9.46    0.64
   0   4  -7   15.49    0.64
   0   4   7   15.81    0.62
   0  -4   7   16.06    0.66
   0  -4  -7   15.30    0.62
   0   4  -7   16.58    0.64
   0  -4   7   16.40    0.51
   0  -4   7   16.49    0.66
   0  -4  -7   15.60    0.67
   0   4   7   16.33    0.65
  -1   4   7    5.42    0.41
  -1  -4  -7    4.84    0.44
   1  -4   7    5.03    0.47
   1   4  -7    4.98    0.45
   1  -4   7    5.01    0.26
  -1   4   7    4.67    0.48
   1   4  -7    4.56    0.36
   1  -4   7    4.92    0.38
  -1  -4  -7    5.18    0.41
   1  -4  -7    4.80    0.54
  -1  -4   7    4.80    0.35
  -1   4  -7    4.98    0.50
  -1  -4   7    5.00    0.43
  -1  -4   7    4.77    0.43
  -1   4  -7    5.08    0.27
   1   4   7    5.13    0.45
   1  -4  -7    4.86    0.41
  -1   4  -7    4.73    0.38
   1   4   7    4.93    0.37
   2   4  -7   15.50    0.59
   2   4  -7   12.96    0.62
  -2   4   7   15.86    0.65
   2  -4   7   14.85    0.63
  -2  -4  -7   15.48    0.59
   2  -4   7   14.90    0.40
  -2   4   7   15.12    0.63
   2  -4   7   15.90    0.63
   2   4  -7   15.81    0.56
  -2  -4  -7   16.44    0.60
  -2  -4   7   15.37    0.56
  -2   4  -7   15.24    0.59
   2   4   7   15.74    0.65
   2  -4  -7   16.31    0.67
   2  -4  -7   16.02    0.62
  -2   4  -7   15.89    0.57
   2   4   7   15.63    0.60
  -2   4  -7   15.83    0.69
  -2  -4   7   15.61    0.59
  -2  -4   7   14.82    0.58
   3   4  -7    0.36    0.18
  -3  -4  -7    0.61    0.19
   3  -4   7    0.30    0.21
  -3   4   7    0.50    0.23
   3   4  -7    0.34    0.22
  -3   4   7    0.50    0.22
   3   4  -7    0.25    0.24
  -3   4   7    0.28    0.22
   3  -4   7   -0.10    0.23
  -3  -4  -7    0.41    0.25
  -3  -4  -7    0.55    0.19
  -3  -4   7    0.41    0.14
   3   4   7    0.33    0.23
  -3   4  -7    0.42    0.24
   3  -4  -7    0.56    0.20
  -3  -4   7    0.33    0.16
   3  -4  -7    0.39    0.24
  -3  -4   7    0.27    0.23
  -3   4  -7    0.59    0.22
   3   4   7    0.41    0.20
  -3   4  -7    0.22    0.25
  -4  -4  -7    6.88    0.56
   4   4  -7    7.91    0.42
  -4  -4  -7    6.80    0.47
   4   4  -7    7.96    0.50
   4  -4   7    7.66    0.57
   4   4  -7    8.13    0.66
  -4   4   7    8.17    0.46
   4  -4   7    8.10    0.49
  -4   4   7    7.55    0.45
   4  -4  -7    7.18    0.48
  -4   4  -7    7.00    0.54
   4   4   7    7.53    0.45
  -4   4  -7    8.07    0.48
  -4  -4   7    7.62    0.50
   4   4   7    8.42    0.50
  -4   4  -7    8.16    0.51
   4  -4  -7    8.06    0.55
  -5  -4  -7    9.39    0.60
   5   4  -7   10.17    0.48
   5   4  -7   10.22    0.57
  -5  -4  -7    9.65    0.61
   5  -4   7   10.98    0.57
   5  -4   7   10.73    0.65
   5   4  -7    9.08    0.76
  -5   4   7   10.50    0.52
  -5   4   7   10.34    0.35
  -5   4   7   10.06    0.35
  -5   4  -7   10.10    0.42
  -5  -4   7   10.64    0.69
   5  -4  -7   10.83    0.54
  -5   4  -7   10.53    0.46
   5  -4  -7    9.87    0.67
   5   4   7   10.88    0.61
   5   4   7   10.54    0.52
   5  -4  -7    9.23    0.79
  -5   4  -7   10.30    0.64
   6  -4   7   20.11    0.93
   6   4  -7   19.71    1.16
  -6   4   7   20.10    0.76
   6  -4   7   20.34    0.80
   6   4  -7   20.16    0.71
  -6  -4  -7   19.93    0.97
   6   4  -7   20.46    0.79
  -6  -4  -7   18.89    0.82
   6   4   7   20.33    0.74
  -6  -4   7   20.07    0.90
   6  -4  -7   20.24    0.80
  -6   4  -7   19.66    0.92
   6  -4  -7   19.53    0.89
   6   4   7   19.28    0.89
   7   4  -7    7.42    0.48
  -7   4   7    8.37    0.58
   7  -4   7    8.23    0.63
  -7  -4  -7    8.90    0.74
  -7  -4  -7    7.93    0.82
   7  -4   7    7.25    0.83
   7  -4  -7    7.59    0.57
  -7   4  -7    8.59    0.73
  -7  -4   7    7.86    0.67
   7   4   7    7.30    0.94
   7  -4  -7    8.84    0.84
   7   4   7    7.17    0.55
  -8   4   7    0.54    0.42
   8  -4   7    0.88    0.34
  -8  -4  -7    0.95    0.49
  -8  -4  -7    0.25    0.68
  -8  -4   7    0.91    0.48
   8  -4  -7    0.44    0.35
   0   5  -7    0.09    0.26
   0  -5  -7    0.26    0.24
   0  -5  -7    0.33    0.24
   0   5  -7    0.75    0.22
   0  -5   7    0.14    0.21
   0   5   7    0.27    0.21
   0  -5   7    0.63    0.17
   0  -5   7    0.30    0.23
   0   5   7    0.39    0.25
   1   5  -7   10.19    0.34
  -1  -5  -7   11.16    0.57
   1  -5   7    9.97    0.55
   1   5  -7   10.04    0.50
  -1   5   7   10.61    0.58
   1   5  -7   10.92    0.55
   1  -5   7   10.71    0.38
   1  -5   7   10.23    0.54
  -1   5   7   10.25    0.52
  -1  -5  -7   10.32    0.50
  -1   5  -7    8.82    0.32
  -1   5  -7   10.96    0.55
  -1   5  -7   10.86    0.54
   1   5   7   10.44    0.55
   1   5   7   10.17    0.54
  -1  -5   7   10.48    0.55
  -1  -5   7    9.15    0.48
  -1  -5   7   10.94    0.52
   1  -5  -7   11.23    0.57
   1  -5  -7   10.52    0.53
   2  -5   7    4.92    0.39
  -2   5   7    4.70    0.38
   2  -5   7    5.41    0.47
   2   5  -7    4.76    0.42
  -2  -5  -7    5.05    0.51
   2   5  -7    5.14    0.38
   2   5  -7    5.38    0.35
   2  -5   7    4.98    0.24
  -2   5   7    5.32    0.43
  -2  -5  -7    4.82    0.39
  -2  -5   7    4.68    0.38
  -2   5  -7    5.74    0.47
  -2  -5   7    5.22    0.44
   2   5   7    4.76    0.42
   2  -5  -7    5.46    0.53
   2   5   7    4.90    0.48
  -2   5  -7    5.15    0.36
   2  -5  -7    5.48    0.44
  -2  -5   7    4.72    0.42
  -2   5  -7    4.38    0.38
  -3  -5  -7    1.18    0.26
  -3  -5  -7    0.92    0.24
   3  -5   7    1.35    0.32
   3  -5   7    1.07    0.26
   3   5  -7    1.15    0.27
   3   5  -7    1.13    0.25
  -3   5   7    1.16    0.25
  -3  -5  -7    1.34    0.26
  -3   5   7    1.16    0.28
  -3   5   7    1.32    0.27
   3   5  -7    0.73    0.28
  -3  -5   7    1.59    0.31
  -3   5  -7    1.04    0.26
   3   5   7    0.83    0.24
  -3  -5   7    1.20    0.24
   3  -5  -7    1.48    0.34
   3   5   7    0.90    0.28
  -3   5  -7    1.00    0.27
   3  -5  -7    1.08    0.24
  -3  -5   7    1.19    0.23
  -4   5   7   17.89    0.74
   4  -5   7   19.24    0.86
   4   5  -7   18.32    0.76
  -4  -5  -7   17.58    0.52
  -4   5   7   18.04    0.69
  -4  -5  -7   17.62    0.84
  -4   5   7   17.84    0.65
   4   5  -7   17.56    0.69
  -4  -5  -7   18.00    0.56
   4  -5   7   18.10    0.77
   4   5  -7   17.89    0.90
  -4  -5  -7   17.24    0.76
   4  -5  -7   17.78    0.82
  -4   5  -7   18.39    0.72
  -4   5  -7   17.58    0.76
   4   5   7   17.78    0.75
  -4  -5   7   18.21    0.75
  -4   5  -7   18.72    0.70
   4   5   7   17.89    0.71
  -4  -5   7   17.23    0.45
   4  -5  -7   17.57    0.75
   5  -5   7   13.97    0.80
  -5   5   7   13.74    0.57
  -5  -5  -7   13.64    0.78
  -5   5   7   12.63    0.58
  -5   5   7   11.80    0.57
   5   5  -7   12.12    0.66
   5  -5   7   12.61    0.65
   5   5  -7   12.29    0.82
   5   5  -7   12.98    0.60
  -5  -5  -7   13.48    0.70
  -5  -5   7   13.06    0.71
  -5   5  -7   13.50    0.63
   5  -5  -7   13.23    0.67
  -5   5  -7   13.42    0.72
  -5   5  -7   12.81    0.63
   5   5   7   12.78    0.61
   5   5   7   13.26    0.70
   5  -5  -7   13.55    0.81
   5  -5  -7   13.76    0.98
   6  -5   7    3.13    0.54
   6   5  -7    4.41    0.57
  -6  -5  -7    4.36    0.60
  -6  -5  -7    3.71    0.52
   6   5  -7    4.21    0.65
   6  -5   7    2.25    0.33
   6   5  -7    2.94    0.42
  -6   5   7    4.20    0.47
  -6  -5   7    3.49    0.52
   6  -5  -7    3.95    0.56
  -6   5  -7    2.67    0.42
   6   5   7    2.76    0.43
   6  -5  -7    3.18    0.42
   6   5   7    3.50    0.41
   7  -5   7    0.67    0.30
  -7  -5  -7    0.95    0.47
   7   5  -7    0.82    0.26
  -7   5   7    0.81    0.36
  -7  -5  -7   -0.06    0.41
   7  -5   7    0.90    0.58
   7  -5  -7    0.39    0.59
   7  -5  -7    0.19    0.32
   7   5   7   -0.13    0.34
  -7  -5   7    0.04    0.46
   8  -5   7   -0.31    0.36
  -8  -5  -7   -0.43    0.92
  -8  -5   7    1.37    0.52
   8  -5  -7    0.21    0.37
   0  -6   7    3.33    0.34
   0  -6  -7    3.55    0.39
   0  -6  -7    3.18    0.40
   0  -6   7    3.21    0.35
   0  -6   7    2.88    0.39
   0   6   7    2.87    0.41
   0   6   7    3.14    0.36
   0   6  -7    3.08    0.38
   0   6  -7    3.90    0.47
  -1   6   7    2.76    0.42
  -1  -6  -7    2.32    0.36
   1  -6   7    2.83    0.40
   1   6  -7    3.15    0.41
  -1   6   7    3.08    0.37
   1   6  -7    3.08    0.35
   1  -6   7    2.91    0.27
   1  -6   7    3.60    0.49
  -1   6  -7    3.18    0.36
   1   6   7    2.63    0.38
  -1   6  -7    3.03    0.47
   1  -6  -7    3.35    0.43
   1   6   7    3.61    0.40
   1  -6  -7    2.88    0.37
  -1  -6   7    2.91    0.35
  -1  -6   7    3.48    0.35
  -1  -6   7    3.03    0.47
  -2   6   7   10.13    0.57
   2  -6   7   10.24    0.64
  -2   6   7   10.56    0.62
  -2  -6  -7   10.02    0.60
   2  -6   7   10.18    0.61
  -2  -6  -7   10.73    0.55
   2   6  -7    9.95    0.52
   2   6  -7   10.31    0.42
   2   6  -7   10.69    0.64
   2  -6   7    9.94    0.37
  -2  -6   7   10.20    0.54
   2   6   7    9.92    0.67
   2  -6  -7    9.78    0.57
  -2   6  -7   10.01    0.62
   2  -6  -7    9.98    0.72
  -2  -6   7   10.05    0.55
  -2   6  -7   10.10    0.56
   2   6   7    9.82    0.53
  -2  -6   7   10.57    0.58
  -3   6   7    6.22    0.59
  -3   6   7    4.67    0.47
   3   6  -7    4.21    0.46
   3   6  -7    5.61    0.41
   3   6  -7    4.95    0.54
  -3  -6  -7    4.94    0.48
   3  -6   7    4.24    0.48
  -3  -6  -7    5.37    0.50
   3  -6   7    5.41    0.60
  -3  -6  -7    5.45    0.42
   3  -6  -7    4.76    0.44
   3   6   7    4.73    0.59
  -3  -6   7    4.48    0.46
   3  -6  -7    4.59    0.66
  -3  -6   7    4.49    0.46
  -3   6  -7    5.02    0.58
  -3  -6   7    4.90    0.53
  -3   6  -7    5.39    0.44
   3   6   7    4.53    0.46
   4  -6   7   13.05    0.86
   4   6  -7   10.92    0.79
  -4  -6  -7   11.10    0.71
   4  -6   7   10.79    0.67
  -4   6   7   11.04    0.64
  -4  -6  -7   11.53    0.54
  -4  -6  -7   11.01    0.53
   4   6  -7   11.31    0.58
  -4   6   7   12.12    0.60
   4   6  -7   12.29    0.72
  -4   6   7   11.92    0.55
   4  -6  -7   12.24    0.85
  -4  -6   7   10.72    0.66
  -4   6  -7   11.15    0.61
  -4   6  -7   11.74    0.67
   4   6   7   10.83    0.72
  -4  -6   7   11.50    0.45
   4  -6  -7   11.77    0.85
   4  -6  -7   12.51    0.71
   4   6   7   11.89    0.66
  -4  -6   7   11.60    0.44
   5   6  -7    4.67    0.64
   5  -6   7    3.80    0.59
   5   6  -7    3.99    0.54
  -5   6   7    4.95    0.47
  -5  -6  -7    4.05    0.49
  -5   6   7    5.08    0.45
   5   6  -7    5.07    0.50
  -5  -6  -7    3.51    0.55
   5  -6   7    4.19    0.49
  -5   6   7    4.72    0.51
  -5   6  -7    5.07    0.54
   5   6   7    4.80    0.50
   5  -6  -7    3.67    0.59
   5   6   7    5.74    0.66
   5  -6  -7    4.53    0.68
  -5  -6   7    4.34    0.55
  -5   6  -7    4.83    0.48
   5  -6  -7    4.52    0.49
  -6  -6  -7    1.68    0.44
   6  -6   7    2.12    0.59
  -6  -6  -7    2.87    0.51
   6   6  -7    1.93    0.64
   6   6  -7    2.40    0.49
  -6   6   7    1.51    0.35
   6  -6   7    2.36    0.38
   6   6  -7    2.32    0.33
  -6   6  -7    1.94    0.31
   6  -6  -7    1.70    0.35
  -6  -6   7    2.51    0.52
   6  -6  -7    0.39    0.57
   6   6   7    1.69    0.50
   6   6   7    1.48    0.36
  -7  -6  -7    2.07    0.63
  -7  -6  -7    1.16    0.52
   7  -6   7    1.79    0.38
   7  -6  -7    1.34    0.39
   7   6   7    2.40    0.40
  -7  -6   7    1.61    0.39
   0   7   7   10.22    0.77
   0  -7   7   11.51    0.65
   0   7  -7   11.60    0.72
   0  -7  -7   11.35    0.62
   0   7  -7   10.08    0.61
   0   7   7   10.60    0.65
   0  -7   7   10.41    0.51
   0  -7   7   10.63    0.75
  -1   7   7   19.76    0.84
  -1   7   7   19.20    0.90
  -1  -7  -7   19.33    0.89
   1  -7   7   19.13    0.67
   1   7  -7   19.50    0.93
   1  -7   7   19.28    0.85
   1   7  -7   17.67    0.77
   1  -7   7   18.87    0.94
  -1  -7  -7   19.84    0.83
   1  -7  -7   18.37    0.81
  -1   7  -7   19.67    0.94
  -1   7  -7   18.28    0.83
  -1  -7   7   19.93    0.87
   1   7   7   18.96    0.89
   1  -7  -7   18.82    0.96
  -1  -7   7   19.04    0.72
   1   7   7   18.25    0.79
  -1  -7   7   18.34    0.79
  -2  -7  -7   23.77    0.89
   2  -7   7   24.42    0.95
   2  -7   7   24.15    1.03
  -2   7   7   25.15    1.05
   2   7  -7   23.11    0.93
  -2   7   7   25.20    0.95
   2   7  -7   23.44    1.02
  -2  -7  -7   24.85    0.97
  -2  -7   7   24.25    0.86
   2   7   7   24.98    0.97
  -2  -7   7   25.17    0.89
   2  -7  -7   25.20    0.94
  -2   7  -7   23.86    0.99
   2  -7  -7   24.24    1.09
   2   7   7   23.76    1.01
  -2  -7   7   23.59    0.94
  -3  -7  -7    2.10    0.31
  -3   7   7    1.99    0.46
   3  -7   7    1.50    0.51
  -3   7   7    1.55    0.35
   3   7  -7    1.31    0.42
  -3  -7  -7    2.09    0.34
   3   7  -7    1.26    0.30
  -3  -7  -7    1.84    0.37
   3   7   7    2.58    0.50
   3  -7  -7    0.94    0.51
  -3  -7   7    1.83    0.29
  -3  -7   7    1.17    0.44
  -3   7  -7    1.36    0.31
   3   7   7    1.86    0.40
  -3  -7   7    2.14    0.34
   3  -7  -7    1.89    0.35
  -3   7  -7    2.23    0.47
  -4   7   7    3.11    0.42
   4   7  -7    3.40    0.52
   4   7  -7    3.13    0.40
  -4  -7  -7    3.55    0.58
   4   7  -7    3.12    0.45
  -4  -7  -7    3.27    0.43
   4  -7   7    3.58    0.50
   4  -7   7    3.23    0.57
  -4   7   7    4.03    0.38
  -4   7   7    4.37    0.51
  -4  -7  -7    3.75    0.49
   4  -7  -7    2.53    0.38
   4  -7  -7    4.56    0.76
   4   7   7    3.68    0.48
  -4  -7   7    3.76    0.50
  -4  -7   7    3.90    0.45
  -4   7  -7    3.87    0.51
  -4   7  -7    3.31    0.51
  -4  -7   7    3.89    0.47
   4  -7  -7    3.09    0.61
   4   7   7    3.78    0.55
   5  -7   7    3.14    0.41
   5   7  -7    3.80    0.57
  -5   7   7    3.75    0.53
  -5  -7  -7    5.61    0.62
  -5   7   7    3.59    0.46
  -5   7   7    4.28    0.65
   5   7  -7    4.50    0.55
  -5  -7   7    4.86    0.58
  -5   7  -7    3.90    0.51
  -5   7  -7    4.61    0.64
   5  -7  -7    3.59    0.48
   5   7   7    5.04    0.52
   5  -7  -7    3.95    0.71
   5   7   7    3.81    0.60
   6   7  -7   -0.25    0.63
   6   7  -7   -0.28    0.30
   6   7  -7    1.91    0.58
  -6  -7  -7    0.46    0.47
  -6   7   7    0.66    0.34
   6  -7   7    0.34    0.35
  -6  -7  -7    0.53    0.42
   6   7   7   -0.51    0.58
   6  -7  -7    0.39    0.36
   6   7   7    0.40    0.32
  -6  -7   7    0.58    0.48
   7   7  -7    1.26    0.39
  -7  -7  -7    1.08    0.67
   7  -7   7    1.38    0.45
   7   7   7    0.97    0.37
   7  -7  -7    1.55    0.46
  -7  -7   7    0.45    0.47
   0  -8   7   71.41    2.07
   0   8   7   71.96    2.01
   0  -8   7   70.02    1.81
   0   8  -7   70.08    2.01
   0  -8  -7   72.83    2.00
   0  -8   7   70.51    1.98
   0  -8  -7   70.21    2.08
  -1   8   7   24.01    0.98
  -1  -8  -7   24.01    1.00
   1  -8   7   22.74    0.76
   1  -8   7   24.65    0.99
  -1  -8  -7   23.14    1.08
   1   8  -7   24.13    1.12
  -1   8   7   21.30    1.04
   1   8  -7   23.49    0.96
  -1  -8   7   23.51    0.97
   1  -8  -7   23.50    0.99
   1   8   7   22.21    1.13
  -1  -8   7   22.59    1.00
  -1  -8   7   23.18    0.85
   1   8   7   23.93    0.94
  -2  -8  -7    2.57    0.37
  -2   8   7    3.37    0.46
  -2   8   7    2.48    0.50
  -2  -8  -7    3.04    0.52
   2   8  -7    2.53    0.39
   2  -8   7    2.18    0.37
   2   8  -7    3.20    0.56
   2   8   7    2.42    0.55
  -2   8  -7    2.57    0.53
   2   8   7    2.93    0.41
  -2   8  -7    3.50    0.50
   2  -8  -7    3.50    0.47
  -2  -8   7    3.76    0.47
  -2  -8   7    2.78    0.48
  -2  -8   7    3.57    0.48
   3   8  -7    1.87    0.56
  -3  -8  -7    2.30    0.34
   3   8  -7    1.32    0.31
  -3   8   7    2.12    0.53
  -3  -8  -7    1.93    0.42
  -3   8   7    2.15    0.36
  -3  -8  -7    1.94    0.39
   3  -8   7    2.77    0.40
   3  -8  -7    2.19    0.34
  -3   8  -7    2.49    0.38
  -3  -8   7    2.06    0.44
   3   8   7    1.80    0.56
  -3   8  -7    1.27    0.51
  -3  -8   7    3.01    0.43
   3   8   7    1.64    0.34
  -3  -8   7    2.20    0.44
  -4  -8  -7    1.56    0.36
  -4   8   7    0.89    0.52
  -4   8   7    1.83    0.34
  -4  -8  -7    1.60    0.31
   4  -8   7    0.91    0.37
  -4  -8  -7    1.76    0.38
   4   8  -7    1.44    0.55
  -4   8   7    1.72    0.41
   4   8  -7    1.50    0.36
   4  -8  -7    1.53    0.38
   4  -8  -7    1.32    0.52
  -4   8  -7    0.88    0.28
  -4  -8   7    1.46    0.34
  -4  -8   7    1.56    0.34
  -4  -8   7    1.28    0.43
   4   8   7    1.92    0.34
   4   8   7    0.80    0.71
  -4   8  -7    1.62    0.53
  -5  -8  -7    0.72    0.36
   5   8  -7    0.51    0.30
  -5   8   7    0.19    0.34
  -5   8   7    0.76    0.53
  -5   8   7    0.65    0.34
   5  -8   7    0.32    0.37
   5  -8  -7    0.85    0.35
  -5  -8   7    0.29    0.42
  -5   8  -7    0.03    0.37
   5  -8  -7    0.35    0.60
  -5   8  -7    0.36    0.54
   5   8   7    1.37    0.32
   6   8  -7    2.19    0.39
  -6  -8  -7    1.24    0.52
   6  -8   7    1.77    0.46
  -6  -8   7    2.13    0.50
   6  -8  -7    1.50    0.48
   6   8   7    2.00    0.41
   0   9   7    2.59    0.40
   0  -9   7    1.60    0.35
   0  -9   7    1.56    0.33
   1   9  -7   17.78    0.83
  -1  -9  -7   17.11    0.85
  -1   9   7   17.38    0.86
   1  -9   7   17.03    0.71
   1  -9   7   16.75    0.86
   1   9   7   18.13    0.89
  -1  -9   7   17.82    0.81
  -1  -9   7   17.57    0.84
   1  -9  -7   17.91    0.84
  -1   9  -7   19.32    0.88
  -2  -9  -7    0.62    0.30
   2  -9   7    0.69    0.36
  -2  -9  -7    0.57    0.26
  -2  -9  -7    0.22    0.49
  -2   9   7    0.56    0.31
   2   9  -7    1.08    0.33
  -2  -9   7    0.73    0.40
  -2   9  -7    0.93    0.29
  -2  -9   7    1.33    0.53
   2   9   7    0.73    0.31
   2  -9  -7    0.92    0.35
  -2  -9   7    0.65    0.27
  -3  -9  -7    4.22    0.58
   3  -9   7    3.94    0.56
   3   9  -7    3.73    0.48
  -3  -9  -7    3.42    0.52
  -3  -9  -7    4.47    0.55
  -3   9   7    2.80    0.41
   3   9   7    4.95    0.60
  -3  -9   7    3.60    0.50
  -3  -9   7    4.05    0.57
  -3   9  -7    3.48    0.51
   3  -9  -7    4.38    0.56
  -3  -9   7    3.50    0.43
   4  -9   7    5.56    0.73
  -4  -9  -7    5.81    0.63
  -4  -9  -7    4.41    0.54
  -4   9   7    5.31    0.55
   4   9  -7    5.02    0.59
  -4   9   7    3.91    0.52
  -4  -9   7    5.40    0.62
   4   9   7    5.75    0.55
  -4   9  -7    4.06    0.48
  -4  -9   7    6.32    0.73
   4  -9  -7    5.70    0.75
   4  -9  -7    5.41    0.72
  -5   9   7    3.26    0.44
   5  -9   7    2.57    0.62
  -5   9   7    2.49    0.51
  -5  -9  -7    2.45    0.51
   5   9  -7    3.00    0.44
  -5  -9   7    3.39    0.44
  -5   9  -7    2.57    0.47
   5  -9  -7    2.25    0.61
   5   9   7    2.85    0.48
   0  10   7    0.52    0.42
   0 -10  -7    0.90    0.33
   0 -10   7    0.42    0.38
   0 -10   7    0.24    0.32
   0  10  -7    0.19    0.37
  -1 -10  -7    1.03    0.31
   1 -10   7    0.33    0.42
  -1  10   7    0.19    0.39
   1  10   7    0.19    0.36
   1 -10  -7    0.53    0.41
  -1 -10   7    0.85    0.40
  -1  10  -7    1.02    0.42
  -1 -10   7    1.20    0.35
  -2 -10  -7   -0.07    0.39
  -2 -10  -7    0.14    0.33
   2 -10   7    1.00    0.46
  -2  10   7    1.11    0.41
  -2 -10   7    0.92    0.38
   2 -10  -7    0.32    0.45
   2  10   7    0.89    0.41
  -2 -10   7    0.80    0.46
  -2  10  -7    1.55    0.45
  -3  10   7    0.86    0.42
  -3 -10  -7    0.50    0.50
   3 -10   7    2.05    0.59
   3  10  -7    1.07    0.40
  -3 -10  -7    0.50    0.37
   3  10   7    0.51    0.45
  -3 -10   7    0.09    0.35
  -3 -10   7    1.58    0.50
   3 -10  -7    1.97    0.61
  -3  10  -7    1.24    0.45
   4 -10   7   -0.03    0.47
   4  10  -7   -0.30    0.49
  -4  10   7    0.32    0.44
  -4  10   7    0.11    0.40
  -4 -10  -7    0.27    0.39
   4 -10  -7    0.72    0.52
   4  10   7    0.81    0.52
  -4  10  -7   -0.45    0.44
  -4 -10   7    0.38    0.33
   0  11  -7    2.63    0.63
   0  11   7    1.77    0.58
   0 -11  -7    2.44    0.56
   0 -11   7    2.16    0.46
   0 -11   7    3.73    0.51
   1  11  -7    3.10    0.58
  -1 -11  -7    4.43    0.67
   1 -11   7    4.04    0.65
  -1  11   7    3.25    0.60
  -1 -11   7    4.63    0.58
  -1 -11   7    3.65    0.54
   1 -11  -7    4.18    0.66
   1  11   7    6.45    0.86
  -1  11  -7    3.19    0.64
   2 -11   7   -1.15    0.53
   2  11  -7   -0.35    0.44
  -2  11   7    0.47    0.57
   2 -11  -7    0.95    0.52
  -2  11  -7   -0.47    0.54
  -2 -11   7    0.09    0.40
  -2 -11   7   -0.10    0.45
   2  11   7    0.15    0.52
   0   0   8    6.86    0.35
   0   0  -8    6.56    0.32
   0   0  -8    6.79    0.33
   0   0   8    6.89    0.29
   0   0   8    6.79    0.32
  -1   0   8    3.37    0.23
   1   0   8    3.35    0.29
  -1   0  -8    3.56    0.29
  -1   0   8    3.37    0.26
   1   0   8    2.85    0.26
  -1   0  -8    3.20    0.27
   1   0  -8    3.20    0.26
  -1   0   8    3.35    0.24
   1   0  -8    3.36    0.28
   2   0  -8   25.52    0.75
   2   0  -8   25.68    0.74
  -2   0  -8   25.60    0.72
  -2   0  -8   25.54    0.72
   2   0   8   25.71    0.76
  -2   0   8   25.95    0.73
   2   0   8   25.80    0.75
  -2   0   8   25.14    0.71
  -2   0   8   25.95    0.71
   3   0  -8   11.62    0.46
  -3   0   8   11.85    0.36
   3   0   8   11.55    0.49
  -3   0  -8   11.52    0.40
  -3   0  -8   11.61    0.38
   3   0  -8   11.41    0.46
  -3   0   8   10.66    0.47
   3   0   8   11.14    0.48
  -3   0  -8   11.70    0.59
  -3   0   8   11.51    0.36
   4   0   8    0.68    0.21
   4   0  -8    0.55    0.19
   4   0  -8    0.76    0.32
  -4   0   8    0.60    0.24
   4   0  -8    0.39    0.18
  -4   0  -8    0.58    0.25
   4   0   8    0.46    0.20
  -5   0   8    1.89    0.29
   5   0  -8    2.46    0.36
  -5   0  -8    2.64    0.39
   5   0  -8    2.11    0.33
   5   0   8    2.01    0.26
   5   0   8    2.21    0.27
   5   0  -8    2.46    0.45
  -6   0   8   11.08    0.62
  -6   0  -8   11.95    0.74
   6   0   8   11.64    0.58
   6   0   8   11.59    0.54
   6   0  -8   12.07    0.53
   6   0  -8   12.07    0.53
   7   0   8    1.68    0.26
   7   0   8    1.78    0.35
   7   0  -8    1.59    0.30
  -7   0  -8    1.60    0.41
  -7   0   8    1.44    0.40
   7   0  -8    1.73    0.34
  -8   0  -8    2.08    0.60
  -8   0   8    1.96    0.50
   8   0   8    2.20    0.31
   0  -1  -8   53.46    1.32
   0   1   8   52.64    1.32
   0   1  -8   54.15    1.33
   0   1   8   52.04    1.32
   0  -1   8   52.63    1.32
   0  -1   8   53.18    1.26
   0  -1   8   54.43    1.33
   0   1  -8   53.43    1.33
   0  -1  -8   51.82    1.32
  -1   1   8  103.31    2.28
   1  -1   8   96.11    2.32
  -1  -1  -8   98.64    2.31
  -1   1   8   98.60    2.31
   1   1  -8  101.71    2.31
   1  -1   8   99.42    2.23
  -1   1   8   98.65    2.31
   1  -1   8   97.08    2.32
  -1  -1  -8   99.02    2.31
   1   1  -8   99.20    2.31
   1  -1  -8   97.23    2.32
  -1   1  -8   97.21    2.31
  -1  -1   8  103.03    2.28
  -1  -1   8   95.34    2.30
  -1   1  -8  101.91    2.32
  -1  -1   8   97.72    2.30
   1  -1  -8  100.50    2.32
   1   1   8   97.59    2.32
   1   1   8   98.02    2.32
   2   1  -8   37.78    1.00
  -2  -1  -8   37.50    0.99
   2   1  -8   37.63    1.01
  -2   1   8   36.98    0.98
   2  -1   8   39.28    1.03
  -2   1   8   36.93    0.99
  -2  -1  -8   37.14    0.99
  -2   1   8   37.83    0.98
   2  -1   8   36.87    1.03
   2  -1  -8   38.41    1.02
   2   1   8   37.53    1.01
  -2  -1   8   38.98    1.01
  -2  -1   8   37.53    0.96
  -2  -1   8   38.99    0.97
   2   1   8   38.43    1.02
   2  -1  -8   37.24    1.02
  -2   1  -8   38.79    1.01
  -2   1  -8   37.77    1.01
  -3   1   8   11.90    0.38
   3  -1   8   12.18    0.50
  -3  -1  -8   11.71    0.38
  -3   1   8   11.77    0.49
   3  -1   8   11.79    0.51
  -3   1   8   11.89    0.41
  -3  -1  -8   11.82    0.59
  -3  -1  -8   11.77    0.41
   3   1  -8   11.79    0.46
   3   1  -8   11.97    0.47
   3   1   8   11.43    0.49
  -3   1  -8   12.43    0.59
   3   1   8   12.14    0.47
  -3  -1   8   11.78    0.35
  -3  -1   8   11.46    0.35
  -3   1  -8   11.58    0.42
   3  -1  -8   11.60    0.48
  -3   1  -8   11.55    0.43
  -3  -1   8   10.25    0.48
   3  -1  -8   11.73    0.49
   4  -1   8    2.27    0.34
   4   1  -8    2.49    0.29
   4   1  -8    1.95    0.30
  -4   1   8    2.18    0.27
   4  -1   8    1.86    0.26
   4   1  -8    2.01    0.35
  -4  -1  -8    1.74    0.30
   4   1   8    2.14    0.32
   4   1   8    2.23    0.32
  -4  -1   8    2.10    0.28
   4  -1  -8    1.80    0.25
  -4   1  -8    1.96    0.17
   4  -1  -8    1.90    0.23
  -4   1  -8    2.03    0.35
  -5   1   8    7.10    0.47
  -5  -1  -8    7.12    0.60
   5  -1   8    7.22    0.48
   5   1  -8    6.83    0.41
   5   1  -8    7.39    0.68
   5  -1   8    6.78    0.46
   5   1  -8    6.36    0.39
  -5   1  -8    6.44    0.55
   5  -1  -8    6.69    0.44
   5  -1  -8    6.79    0.43
   5   1   8    7.02    0.43
   5   1   8    6.33    0.42
  -5  -1   8    7.14    0.50
   5  -1  -8    7.46    0.68
   6   1  -8    6.32    0.44
  -6   1   8    6.02    0.51
   6  -1   8    6.01    0.42
   6   1  -8    5.96    0.42
   6   1  -8    5.96    0.78
   6  -1   8    5.95    0.55
  -6  -1  -8    7.02    0.60
   6   1   8    6.73    0.48
  -6  -1   8    7.09    0.51
   6  -1  -8    6.67    0.50
   6  -1  -8    6.46    0.48
  -6   1  -8    6.61    0.57
   6   1   8    6.81    0.47
   7   1  -8    1.56    0.28
  -7  -1  -8    0.63    0.41
  -7   1   8    1.16    0.37
   7  -1   8    1.47    0.27
   7  -1   8    1.65    0.42
   7   1  -8    1.20    0.28
   7  -1  -8    1.11    0.26
   7   1   8    0.89    0.32
   7   1   8    1.20    0.24
  -7  -1   8    1.21    0.40
  -7   1  -8    1.05    0.42
   7  -1  -8    1.42    0.34
   8  -1   8    1.72    0.30
  -8  -1  -8    1.68    0.55
  -8   1   8    2.09    0.45
  -8   1  -8    0.94    0.54
   8   1   8    1.98    0.29
  -8  -1   8    1.60    0.48
   8  -1  -8    1.66    0.31
   0   2   8   42.87    1.13
   0   2  -8   42.35    1.13
   0  -2  -8   41.17    1.12
   0  -2   8   41.77    1.11
   0  -2   8   42.77    1.04
   0   2  -8   42.79    1.13
   0   2   8   42.22    1.14
   0  -2  -8   42.39    1.12
   0  -2   8   42.49    1.12
  -1   2   8   64.28    1.59
  -1  -2  -8   64.81    1.59
  -1  -2  -8   63.88    1.59
   1  -2   8   65.62    1.48
   1   2  -8   65.10    1.59
   1   2  -8   63.11    1.58
   1  -2   8   63.53    1.60
  -1   2   8   63.43    1.59
   1  -2   8   63.72    1.60
   1   2   8   64.09    1.60
  -1  -2   8   61.52    1.57
  -1  -2   8   65.19    1.54
  -1   2  -8   63.76    1.59
   1  -2  -8   63.67    1.60
   1   2   8   64.49    1.60
  -1  -2   8   65.04    1.57
   1  -2  -8   66.31    1.60
  -1   2  -8   61.17    1.59
  -2  -2  -8   15.03    0.55
   2   2  -8   15.21    0.56
   2   2  -8   15.00    0.56
  -2   2   8   14.68    0.55
   2  -2   8   15.01    0.42
   2  -2   8   14.70    0.60
  -2  -2  -8   14.89    0.53
  -2   2   8   15.14    0.52
  -2   2   8   14.54    0.55
   2  -2   8   14.81    0.57
  -2  -2   8   14.72    0.51
  -2   2  -8   14.57    0.60
   2   2   8   15.47    0.58
  -2  -2   8   14.67    0.56
   2  -2  -8   14.75    0.59
  -2   2  -8   14.97    0.56
  -2  -2   8   15.14    0.51
  -2   2  -8   15.27    0.58
   2   2   8   15.46    0.57
   2  -2  -8   15.16    0.59
   3  -2   8    4.37    0.39
   3   2  -8    4.59    0.36
  -3   2   8    4.71    0.31
   3   2  -8    4.63    0.33
  -3   2   8    4.97    0.32
   3  -2   8    4.85    0.40
   3   2  -8    4.50    0.42
  -3  -2  -8    4.62    0.29
  -3   2   8    4.14    0.39
  -3  -2  -8    4.57    0.47
  -3  -2  -8    4.71    0.26
  -3   2  -8    4.59    0.36
  -3   2  -8    5.26    0.34
  -3   2  -8    4.32    0.40
   3  -2  -8    4.85    0.41
   3   2   8    4.77    0.37
   3   2   8    4.73    0.37
  -3  -2   8    4.66    0.36
  -3  -2   8    4.02    0.23
   3  -2  -8    4.53    0.38
  -3  -2   8    4.39    0.23
   4   2  -8    7.21    0.39
  -4   2   8    6.87    0.41
  -4   2   8    6.57    0.25
   4   2  -8    6.45    0.38
  -4   2   8    6.59    0.25
  -4  -2  -8    6.76    0.55
   4  -2   8    6.96    0.39
   4  -2   8    5.86    0.44
   4   2  -8    6.81    0.57
  -4   2  -8    7.05    0.30
   4  -2  -8    6.85    0.43
  -4   2  -8    6.48    0.32
   4  -2  -8    6.52    0.45
   4   2   8    6.59    0.41
   4   2   8    6.81    0.41
  -4  -2   8    6.84    0.47
  -4   2  -8    6.08    0.47
   5   2  -8    0.25    0.21
  -5  -2  -8    0.39    0.34
  -5   2   8    0.19    0.25
   5  -2   8    0.16    0.20
   5   2  -8    0.12    0.39
   5   2  -8    0.22    0.21
   5  -2   8    0.54    0.26
   5  -2  -8    0.53    0.26
   5  -2  -8    0.38    0.19
   5  -2  -8    0.21    0.36
  -5   2  -8   -0.21    0.29
   5   2   8    0.20    0.25
  -5  -2   8    0.15    0.28
   5   2   8    0.25    0.23
   6   2  -8    2.52    0.37
   6   2  -8    1.25    0.54
   6   2  -8    2.54    0.39
   6  -2   8    2.23    0.40
   6  -2   8    1.98    0.28
  -6  -2  -8    2.24    0.45
  -6   2   8    1.86    0.33
   6   2   8    2.06    0.31
  -6   2  -8    1.92    0.36
   6  -2  -8    2.01    0.28
   6   2   8    1.59    0.26
  -6  -2   8    2.02    0.46
   6  -2  -8    2.43    0.37
  -7  -2  -8    2.93    0.63
   7   2  -8    3.06    0.47
  -7   2   8    3.86    0.44
   7   2  -8    2.88    0.33
   7  -2   8    4.21    0.41
   7  -2   8    3.64    0.45
   7  -2  -8    3.37    0.56
   7   2   8    3.44    0.39
  -7  -2   8    2.70    0.47
   7   2   8    3.56    0.53
  -7   2  -8    2.62    0.46
   7  -2  -8    3.13    0.44
   8  -2   8   11.50    0.67
  -8  -2  -8   10.09    1.07
  -8   2   8   11.16    0.74
   8  -2  -8   12.31    0.62
  -8   2  -8   13.22    1.08
  -8  -2   8   11.37    0.81
   0  -3   8   51.05    1.22
   0  -3  -8   50.17    1.34
   0   3  -8   50.77    1.35
   0   3  -8   50.66    1.35
   0  -3  -8   49.98    1.34
   0  -3   8   49.79    1.33
   0  -3   8   50.91    1.34
   0   3   8   49.94    1.34
   0   3   8   50.16    1.35
  -1  -3  -8   11.84    0.52
   1  -3   8   11.38    0.55
   1  -3   8   12.15    0.57
   1  -3   8   12.36    0.39
   1   3  -8   13.10    0.56
   1   3  -8   12.35    0.53
  -1  -3  -8   12.27    0.55
  -1   3   8   12.41    0.56
  -1   3   8   12.89    0.55
  -1  -3   8   12.03    0.53
  -1   3  -8   12.32    0.58
   1  -3  -8   12.20    0.59
  -1  -3   8   12.72    0.53
   1   3   8   13.02    0.54
  -1   3  -8   12.44    0.55
   1  -3  -8   12.21    0.58
  -1  -3   8   12.69    0.47
   1   3   8   11.82    0.54
   2  -3   8   28.92    0.88
   2   3  -8   27.95    0.85
   2   3  -8   28.56    0.86
   2  -3   8   29.22    0.90
  -2   3   8   27.66    0.86
  -2  -3  -8   26.89    0.83
  -2   3   8   27.61    0.85
  -2  -3  -8   28.46    0.83
   2  -3   8   28.23    0.68
  -2  -3   8   27.38    0.81
  -2   3  -8   27.97    0.85
   2  -3  -8   27.61    0.87
  -2   3  -8   26.48    0.86
  -2   3  -8   28.70    0.88
   2   3   8   28.80    0.88
   2   3   8   27.92    0.87
  -2  -3   8   28.25    0.83
  -2  -3   8   27.92    0.81
  -3  -3  -8    1.02    0.17
   3   3  -8    1.16    0.23
   3   3  -8    1.33    0.28
   3  -3   8    1.17    0.23
  -3   3   8    1.27    0.23
  -3   3   8    1.10    0.22
   3  -3   8    1.43    0.30
  -3   3   8    0.91    0.24
   3   3  -8    0.85    0.22
  -3  -3   8    1.11    0.14
  -3  -3   8    1.23    0.25
  -3   3  -8    1.46    0.24
   3  -3  -8    1.43    0.28
   3  -3  -8    1.33    0.22
  -3  -3   8    1.36    0.16
   3   3   8    1.46    0.25
  -3   3  -8    1.44    0.24
   3   3   8    1.24    0.25
  -3   3  -8    1.34    0.24
   4   3  -8    4.54    0.38
  -4  -3  -8    3.97    0.48
  -4   3   8    5.02    0.31
   4  -3   8    4.07    0.38
   4   3  -8    4.74    0.53
   4  -3   8    4.15    0.50
  -4   3   8    4.70    0.32
  -4   3   8    4.82    0.38
   4   3  -8    4.75    0.40
  -4   3  -8    4.91    0.45
   4  -3  -8    4.34    0.50
   4  -3  -8    4.73    0.38
  -4  -3   8    3.92    0.39
   4   3   8    4.34    0.35
  -4   3  -8    4.16    0.37
  -4   3  -8    4.62    0.36
   4   3   8    4.47    0.42
  -5   3   8    6.64    0.46
  -5  -3  -8    6.49    0.53
   5   3  -8    8.36    0.74
   5   3  -8    7.47    0.46
   5  -3   8    6.80    0.49
   5  -3   8    6.53    0.56
   5   3  -8    7.03    0.47
   5  -3  -8    6.34    0.70
   5   3   8    7.18    0.51
   5  -3  -8    7.01    0.58
  -5   3  -8    6.71    0.58
   5  -3  -8    6.40    0.46
  -5  -3   8    6.58    0.55
   5   3   8    6.95    0.42
   6   3  -8   17.10    0.68
   6  -3   8   17.75    0.81
  -6   3   8   16.70    0.70
  -6  -3  -8   17.45    0.86
  -6  -3  -8   17.26    0.77
   6   3  -8   17.04    1.12
   6   3  -8   16.22    0.64
   6  -3   8   17.42    0.70
  -6  -3   8   17.74    0.83
   6   3   8   15.14    0.74
  -6   3  -8   17.36    0.89
   6   3   8   18.17    0.66
   6  -3  -8   17.48    0.79
   6  -3  -8   18.05    0.72
   7  -3   8    2.33    0.47
   7   3  -8    1.88    0.35
  -7  -3  -8    1.60    0.44
   7  -3   8    1.81    0.33
   7   3  -8    1.93    0.27
  -7   3   8    1.38    0.38
  -7   3  -8    3.42    0.57
   7  -3  -8    1.59    0.45
  -7  -3   8    2.20    0.47
   7  -3  -8    2.30    0.30
   7   3   8    1.32    0.28
   7   3   8    2.33    0.41
  -8  -3  -8    6.72    0.95
  -8   3   8    6.03    0.74
   8  -3   8    5.86    0.62
  -8  -3   8    5.86    0.71
  -8   3  -8    5.84    0.78
   8  -3  -8    4.47    0.61
   0  -4   8   -0.23    0.15
   0   4   8    0.00    0.26
   0  -4   8   -0.09    0.32
   0   4  -8    0.31    0.30
   0  -4  -8    0.11    0.32
   0  -4  -8   -0.26    0.19
   0  -4   8   -0.14    0.21
   0   4  -8   -0.06    0.20
   0   4   8    0.06    0.22
   1   4  -8   14.98    0.65
   1   4  -8   14.66    0.60
  -1   4   8   15.24    0.65
   1  -4   8   15.20    0.46
  -1  -4  -8   15.64    0.62
  -1   4   8   15.73    0.63
  -1  -4  -8   15.56    0.66
   1  -4   8   14.85    0.60
   1  -4   8   14.75    0.63
  -1  -4   8   15.70    0.63
  -1   4  -8   14.77    0.66
  -1   4  -8   14.69    0.48
  -1  -4   8   14.52    0.55
   1   4   8   13.76    0.59
   1   4   8   15.03    0.66
  -1  -4   8   14.78    0.61
   1  -4  -8   15.18    0.61
  -1   4  -8   15.29    0.62
   1  -4  -8   15.29    0.67
  -2   4   8   38.22    1.10
   2  -4   8   39.19    1.15
   2  -4   8   37.20    1.11
   2   4  -8   37.54    1.05
   2  -4   8   38.12    0.90
   2   4  -8   39.28    1.10
   2   4  -8   39.75    1.13
  -2  -4  -8   37.96    1.08
  -2   4   8   37.99    1.14
   2  -4  -8   37.95    1.13
  -2   4  -8   37.30    1.06
   2  -4  -8   38.75    1.14
   2   4   8   37.34    1.15
  -2  -4   8   38.24    1.06
   2   4   8   38.50    1.11
  -2  -4   8   38.77    1.06
  -2   4  -8   37.19    1.10
  -2  -4   8   38.95    1.07
  -2   4  -8   38.31    1.11
   3   4  -8    3.37    0.35
   3   4  -8    3.56    0.41
  -3  -4  -8    2.58    0.34
   3   4  -8    3.16    0.43
   3  -4   8    2.89    0.44
  -3  -4  -8    2.95    0.34
  -3   4   8    2.60    0.39
   3  -4   8    3.33    0.38
  -3   4   8    2.40    0.29
  -3   4   8    3.29    0.46
  -3   4  -8    2.97    0.34
  -3  -4   8    2.54    0.31
  -3   4  -8    2.63    0.33
  -3  -4   8    2.94    0.30
   3   4   8    2.74    0.37
   3  -4  -8    3.14    0.45
   3  -4  -8    3.81    0.39
  -3   4  -8    2.44    0.35
   3   4   8    2.84    0.36
  -3  -4   8    2.74    0.30
   4   4  -8    7.68    0.44
   4  -4   8    7.94    0.48
  -4  -4  -8    7.80    0.60
   4   4  -8    7.42    0.52
  -4   4   8    7.60    0.46
  -4   4   8    7.35    0.45
  -4  -4  -8    7.21    0.30
  -4  -4  -8    7.35    0.30
  -4   4   8    8.11    0.48
   4  -4   8    8.67    0.60
   4   4  -8    7.14    0.59
   4   4   8    7.42    0.58
  -4   4  -8    7.30    0.50
   4   4   8    7.85    0.47
   4  -4  -8    7.48    0.58
  -4  -4   8    8.40    0.56
  -4   4  -8    8.45    0.50
   4  -4  -8    7.68    0.49
  -4   4  -8    7.22    0.53
  -5   4   8    2.20    0.25
   5  -4   8    2.04    0.38
   5   4  -8    2.24    0.27
   5   4  -8    2.66    0.51
  -5  -4  -8    2.06    0.40
  -5   4   8    2.65    0.24
  -5   4   8    3.16    0.41
   5  -4   8    2.54    0.32
   5   4  -8    2.42    0.34
  -5   4  -8    1.71    0.37
  -5  -4   8    3.41    0.47
  -5   4  -8    2.19    0.26
   5   4   8    1.92    0.39
   5  -4  -8    1.78    0.39
   5  -4  -8    2.75    0.55
  -5   4  -8    2.58    0.35
   5  -4  -8    2.12    0.30
   5   4   8    2.19    0.30
  -6  -4  -8    3.27    0.56
   6  -4   8    1.76    0.32
   6   4  -8    1.49    0.57
   6   4  -8    1.81    0.36
  -6  -4  -8    2.17    0.41
   6  -4   8    1.57    0.46
   6   4  -8    2.89    0.38
  -6   4   8    1.99    0.35
   6  -4  -8    1.38    0.43
   6   4   8    2.50    0.38
  -6   4  -8    2.29    0.37
   6   4   8    1.78    0.31
  -6  -4   8    1.93    0.44
   6  -4  -8    1.79    0.34
  -7   4   8    7.15    0.59
   7  -4   8    7.09    0.88
   7   4  -8    7.83    0.51
   7  -4   8    6.21    0.56
  -7  -4  -8    8.64    0.84
   7  -4  -8    6.93    0.82
   7  -4  -8    7.32    0.64
   7   4   8    8.79    0.55
  -7   4  -8    7.54    0.71
  -7  -4   8    8.47    0.74
  -8   4   8    3.13    0.51
   8  -4   8    2.41    0.40
  -8  -4  -8    1.62    0.66
  -8   4  -8    1.99    0.63
  -8  -4   8    1.83    0.39
   0  -5  -8    2.03    0.29
   0   5   8    2.19    0.34
   0  -5  -8    2.28    0.34
   0   5  -8    1.93    0.28
   0  -5   8    2.08    0.30
   0   5  -8    1.94    0.32
   0  -5   8    2.49    0.29
   0  -5   8    2.38    0.32
   0   5   8    1.61    0.27
   1  -5   8    1.12    0.30
  -1  -5  -8    1.65    0.28
   1   5  -8    1.28    0.25
  -1   5   8    1.53    0.28
  -1   5   8    1.70    0.33
   1  -5   8    1.08    0.24
   1   5  -8    1.62    0.30
  -1  -5  -8    1.19    0.26
   1   5  -8    1.60    0.22
   1  -5   8    1.64    0.18
  -1   5  -8    1.24    0.16
   1  -5  -8    1.50    0.26
   1  -5  -8    1.37    0.31
  -1  -5   8    1.54    0.29
  -1  -5   8    1.06    0.24
  -1   5  -8    1.17    0.27
  -1  -5   8    1.58    0.24
   1   5   8    1.47    0.31
   1   5   8    1.34    0.26
  -1   5  -8    1.62    0.33
   2  -5   8    3.76    0.23
  -2   5   8    4.07    0.42
   2  -5   8    3.99    0.44
  -2   5   8    4.15    0.43
   2   5  -8    4.69    0.47
   2   5  -8    4.08    0.34
   2   5  -8    4.34    0.41
  -2  -5  -8    4.40    0.37
   2  -5   8    4.13    0.40
   2   5   8    3.45    0.37
   2  -5  -8    3.90    0.46
  -2  -5   8    3.37    0.37
  -2  -5   8    4.29    0.38
   2  -5  -8    4.17    0.41
  -2   5  -8    4.36    0.44
  -2   5  -8    4.41    0.42
  -2   5  -8    3.92    0.35
   2   5   8    4.52    0.44
  -2  -5   8    3.73    0.47
  -3   5   8    4.01    0.45
   3   5  -8    4.73    0.46
   3  -5   8    4.49    0.40
   3   5  -8    3.78    0.40
   3  -5   8    4.54    0.56
   3   5  -8    4.22    0.46
  -3  -5  -8    4.63    0.46
  -3   5   8    4.00    0.41
  -3  -5  -8    4.38    0.43
  -3  -5  -8    4.26    0.41
  -3   5   8    4.53    0.38
  -3  -5   8    3.39    0.41
  -3  -5   8    4.23    0.39
  -3   5  -8    4.14    0.49
   3   5   8    4.71    0.42
  -3   5  -8    4.61    0.42
  -3   5  -8    4.49    0.42
  -3  -5   8    4.22    0.39
   3  -5  -8    4.06    0.49
   3   5   8    4.39    0.49
   3  -5  -8    4.53    0.42
   4   5  -8   16.21    0.66
  -4   5   8   15.97    0.62
  -4  -5  -8   16.87    0.57
  -4   5   8   15.98    0.71
   4   5  -8   16.83    0.87
  -4   5   8   15.97    0.65
  -4  -5  -8   14.69    0.77
   4   5  -8   16.82    0.73
   4  -5   8   16.33    0.74
   4  -5   8   17.02    0.85
  -4  -5  -8   16.19    0.54
  -4  -5   8   16.29    0.73
  -4   5  -8   16.20    0.67
   4  -5  -8   16.43    0.84
  -4  -5   8   16.26    0.47
  -4   5  -8   16.25    0.74
  -4  -5   8   16.42    0.47
   4   5   8   16.32    0.69
   4   5   8   16.30    0.75
  -4   5  -8   17.60    0.72
   4  -5  -8   17.58    0.76
   5   5  -8    0.69    0.32
  -5   5   8    0.05    0.26
  -5  -5  -8    0.26    0.29
   5   5  -8    0.68    0.23
  -5   5   8    0.58    0.26
  -5   5   8    0.92    0.28
   5  -5   8    0.84    0.31
   5  -5   8    0.37    0.42
   5   5  -8    0.15    0.44
   5   5   8    0.66    0.37
   5  -5  -8    0.35    0.40
  -5   5  -8    0.54    0.34
   5   5   8    0.73    0.23
  -5  -5   8    0.68    0.37
  -5   5  -8    0.02    0.28
  -5   5  -8    0.60    0.30
   5  -5  -8    0.28    0.47
   6   5  -8    3.66    0.41
   6  -5   8    3.99    0.46
   6   5  -8    2.50    0.63
   6   5  -8    2.83    0.43
  -6  -5  -8    3.49    0.60
  -6   5   8    3.42    0.39
   6  -5   8    3.80    0.59
  -6  -5   8    3.89    0.52
   6   5   8    3.60    0.46
   6  -5  -8    2.45    0.55
  -6   5  -8    3.39    0.46
   6  -5  -8    2.20    0.35
   6   5   8    3.22    0.49
   7  -5   8    3.39    0.52
  -7   5   8    3.11    0.43
   7  -5   8    3.68    0.64
  -7  -5  -8    3.28    0.61
   7   5  -8    3.23    0.47
   7  -5  -8    4.20    0.66
   7  -5  -8    3.21    0.50
  -7  -5   8    3.04    0.55
   7   5   8    3.15    0.38
   0   6  -8    1.12    0.24
   0  -6   8    0.97    0.31
   0  -6   8    0.77    0.22
   0   6  -8    1.12    0.33
   0   6   8    1.43    0.34
   0   6   8    1.02    0.27
   0  -6  -8    1.06    0.25
   0  -6  -8    1.13    0.36
   0  -6   8    1.71    0.29
   1   6  -8   13.00    0.63
   1   6  -8   12.62    0.68
   1  -6   8   13.13    0.63
  -1  -6  -8   13.64    0.62
   1  -6   8   12.74    0.46
  -1   6   8   12.43    0.68
   1  -6   8   13.44    0.70
  -1   6   8   12.10    0.64
  -1  -6  -8   14.04    0.70
  -1  -6   8   12.04    0.53
   1   6   8   12.37    0.69
   1   6   8   12.54    0.65
  -1  -6   8   11.99    0.61
   1  -6  -8   12.83    0.67
  -1   6  -8   12.61    0.72
  -1  -6   8   11.97    0.62
  -1   6  -8   12.33    0.61
   1  -6  -8   12.05    0.70
  -2  -6  -8   35.36    1.11
   2  -6   8   33.73    1.11
  -2   6   8   34.00    1.16
   2  -6   8   33.60    1.15
   2  -6   8   33.92    0.86
   2   6  -8   34.25    1.15
   2   6  -8   34.00    1.09
  -2  -6  -8   34.18    1.07
  -2   6   8   33.99    1.10
   2   6  -8   34.24    0.92
   2   6   8   33.25    1.11
  -2  -6   8   33.01    1.02
  -2  -6   8   33.45    1.05
   2  -6  -8   34.01    1.16
   2  -6  -8   33.99    1.13
  -2   6  -8   33.38    0.92
  -2  -6   8   32.76    1.06
  -2   6  -8   34.13    1.15
  -2   6  -8   34.01    1.10
   2   6   8   33.79    1.14
  -3  -6  -8   11.29    0.68
   3   6  -8   11.31    0.61
   3   6  -8   11.27    0.70
  -3  -6  -8   10.97    0.61
  -3  -6  -8   11.29    0.56
   3  -6   8   12.68    0.81
  -3   6   8   11.56    0.72
   3   6  -8   10.93    0.58
   3  -6   8   10.59    0.66
  -3   6   8   11.26    0.60
  -3  -6   8   11.96    0.57
  -3   6  -8   11.71    0.72
   3   6   8   11.64    0.64
   3   6   8   11.27    0.69
   3  -6  -8   11.70    0.75
   3  -6  -8   10.40    0.65
  -3   6  -8   11.22    0.60
  -3  -6   8   11.32    0.62
  -3  -6   8   11.52    0.61
  -4   6   8   14.60    0.71
   4  -6   8   11.44    0.60
   4   6  -8   12.88    0.84
  -4  -6  -8   12.22    0.79
  -4  -6  -8   13.49    0.60
  -4  -6  -8   14.02    0.59
  -4   6   8   13.20    0.61
  -4   6   8   14.25    0.68
   4  -6   8   14.81    0.91
   4   6  -8   13.66    0.79
   4   6  -8   13.10    0.66
   4   6   8   13.77    0.80
   4  -6  -8   13.03    0.67
   4  -6  -8   14.75    0.92
  -4  -6   8   13.42    0.51
  -4  -6   8   12.55    0.70
  -4   6  -8   14.51    0.78
   4   6   8   13.55    0.69
  -4  -6   8   12.82    0.51
  -4   6  -8   13.29    0.65
  -4   6  -8   12.68    0.66
  -5   6   8    4.71    0.45
   5   6  -8    5.75    0.69
   5   6  -8    5.43    0.48
  -5   6   8    5.23    0.52
  -5   6   8    5.47    0.47
  -5  -6  -8    4.31    0.53
   5   6  -8    4.73    0.74
   5  -6   8    5.02    0.62
   5  -6   8    5.50    0.52
   5  -6  -8    4.67    0.62
   5   6   8    5.42    0.72
   5  -6  -8    4.84    0.68
   5   6   8    3.62    0.52
  -5   6  -8    4.92    0.59
   5  -6  -8    4.89    0.51
  -5  -6   8    5.10    0.56
  -5   6  -8    4.73    0.49
   6   6  -8    4.27    0.56
   6   6  -8    6.29    0.97
   6   6  -8    3.34    0.48
  -6  -6  -8    3.66    0.56
   6  -6   8    4.28    0.48
  -6   6   8    4.45    0.52
  -6  -6   8    3.77    0.53
   6   6   8    4.50    0.60
   6  -6  -8    3.39    0.65
   6  -6  -8    3.47    0.43
  -6   6  -8    4.28    0.53
   6   6   8    4.83    0.59
   7   6  -8    0.82    0.39
   7  -6   8    1.68    0.39
  -7  -6  -8    1.56    0.62
  -7   6   8    1.80    0.41
   7   6   8    0.88    0.35
   7  -6  -8    1.83    0.38
  -7  -6   8    1.64    0.35
   0   7  -8   61.38    1.74
   0   7   8   60.28    1.72
   0   7   8   57.95    1.77
   0  -7  -8   57.35    1.68
   0  -7   8   58.34    1.52
   0  -7   8   61.13    1.74
   0   7  -8   59.08    1.75
   0  -7   8   59.64    1.69
  -1  -7  -8   27.19    1.00
   1   7  -8   27.65    1.07
   1  -7   8   26.45    0.84
  -1  -7  -8   27.84    1.04
   1   7  -8   26.28    0.99
   1  -7   8   25.32    1.11
  -1   7   8   27.89    1.13
  -1   7   8   28.29    1.04
   1  -7   8   29.47    1.04
  -1  -7   8   27.61    1.05
   1   7   8   28.24    1.02
   1   7   8   25.90    1.07
  -1   7  -8   27.02    1.01
  -1  -7   8   24.52    0.88
   1  -7  -8   25.92    1.07
  -1  -7   8   27.76    1.01
  -1   7  -8   28.44    1.13
   1  -7  -8   28.18    1.03
   2   7  -8   26.63    0.97
  -2  -7  -8   26.94    0.94
   2  -7   8   26.15    0.72
   2  -7   8   25.07    0.96
  -2   7   8   24.58    0.97
  -2   7   8   26.85    1.10
  -2  -7  -8   27.12    1.02
   2   7  -8   26.56    1.08
   2  -7   8   25.57    1.13
  -2   7  -8   26.35    1.09
  -2  -7   8   25.24    0.90
  -2   7  -8   24.92    1.01
   2  -7  -8   24.60    1.07
   2   7   8   26.03    1.11
   2   7   8   26.51    1.02
   2  -7  -8   23.67    0.93
  -2  -7   8   24.95    0.99
  -2  -7   8   25.98    0.90
   3   7  -8    1.67    0.33
  -3   7   8    1.84    0.35
   3  -7   8    1.57    0.51
   3   7  -8    1.75    0.29
  -3  -7  -8    1.67    0.35
   3   7  -8    1.88    0.48
  -3  -7  -8    1.80    0.37
  -3   7   8    1.53    0.46
  -3  -7  -8    1.20    0.31
   3  -7   8    1.60    0.34
   3   7   8    1.03    0.33
  -3  -7   8    1.78    0.42
  -3  -7   8    1.67    0.29
  -3  -7   8    1.71    0.36
  -3   7  -8    1.24    0.33
   3  -7  -8    1.36    0.32
  -3   7  -8    0.79    0.44
   3  -7  -8    1.80    0.52
   3   7   8    1.68    0.50
   4   7  -8   -0.13    0.25
  -4   7   8    0.60    0.29
   4   7  -8    0.12    0.45
  -4   7   8    0.35    0.33
  -4  -7  -8   -0.22    0.26
   4   7  -8    0.52    0.39
   4  -7   8    0.17    0.28
  -4  -7  -8    0.00    0.30
  -4  -7  -8   -0.14    0.33
  -4   7   8    0.42    0.43
   4   7   8   -0.08    0.45
  -4   7  -8    0.22    0.43
   4  -7  -8   -0.10    0.45
  -4  -7   8   -0.11    0.37
   4  -7  -8   -0.05    0.67
   4   7   8    0.05    0.27
  -4  -7   8    0.15    0.28
  -4   7  -8   -0.43    0.27
  -4  -7   8    0.15    0.30
   4  -7  -8    0.27    0.30
   5  -7   8    2.20    0.39
   5   7  -8    2.77    0.50
  -5   7   8    1.57    0.34
  -5  -7  -8    2.29    0.41
  -5   7   8    2.08    0.35
  -5   7   8    2.15    0.46
   5   7  -8    2.19    0.32
   5   7  -8    2.19    0.54
  -5  -7   8    2.35    0.47
  -5   7  -8    1.85    0.34
   5  -7  -8    0.47    0.63
   5  -7  -8    1.59    0.32
  -5   7  -8    1.99    0.46
   5   7   8    1.54    0.54
   5   7   8    2.17    0.36
   6   7  -8    1.94    0.33
  -6   7   8    1.09    0.36
   6  -7   8    1.30    0.37
   6   7  -8    1.03    0.65
   6   7  -8    1.43    0.60
  -6  -7  -8    1.05    0.45
   6   7   8    1.75    0.63
  -6  -7   8    1.22    0.51
   6   7   8    0.75    0.35
   6  -7  -8    1.00    0.39
  -7  -7  -8    2.54    0.67
   0  -8  -8   59.25    1.91
   0   8   8   64.55    1.85
   0  -8   8   66.30    1.86
   0  -8  -8   65.33    1.86
   0  -8   8   63.37    1.65
   0  -8   8   61.96    1.91
   0   8  -8   63.30    1.86
   1   8  -8   11.56    0.88
   1  -8   8   13.05    0.73
  -1  -8  -8   13.41    0.74
  -1  -8  -8   12.28    0.90
   1   8  -8   12.66    0.70
  -1   8   8   14.10    0.76
   1  -8   8   12.67    0.56
   1  -8  -8   13.12    0.75
  -1   8  -8   12.10    0.72
   1   8   8   12.76    0.69
  -1  -8   8   13.30    0.90
  -1  -8   8   12.06    0.64
   1   8   8   11.25    0.88
  -1  -8   8   12.52    0.75
  -2  -8  -8   20.71    1.02
  -2  -8  -8   21.00    0.89
   2   8  -8   23.00    0.90
   2  -8   8   21.02    0.89
   2   8  -8   20.20    1.06
  -2   8   8   20.76    0.89
   2   8   8   21.09    0.92
  -2  -8   8   22.38    0.88
   2  -8  -8   21.48    0.95
  -2  -8   8   20.24    1.02
  -2  -8   8   21.58    0.91
   3   8  -8    1.16    0.52
  -3  -8  -8    1.93    0.46
  -3  -8  -8    1.28    0.32
  -3  -8  -8    1.86    0.36
  -3   8   8    1.72    0.35
  -3   8   8    1.30    0.48
   3   8  -8    1.58    0.34
   3  -8   8    1.33    0.35
   3   8   8    1.06    0.32
  -3   8  -8    1.85    0.36
   3  -8  -8    1.60    0.36
  -3  -8   8    1.79    0.30
  -3  -8   8    1.55    0.43
  -3  -8   8    1.36    0.40
  -4   8   8    8.22    0.65
  -4   8   8    9.24    0.58
  -4  -8  -8    9.89    0.69
  -4   8   8    9.50    0.87
   4   8  -8    9.97    0.62
  -4  -8  -8    9.85    0.69
  -4  -8  -8    9.03    0.56
   4  -8   8    8.27    0.68
   4  -8  -8    7.34    0.91
  -4  -8   8    9.16    0.57
   4  -8  -8    9.42    0.66
  -4  -8   8   10.16    0.75
   4   8   8    8.36    0.61
  -4  -8   8    9.42    0.62
  -4   8  -8    8.79    0.66
  -5   8   8    1.40    0.36
   5  -8   8    1.10    0.38
  -5   8   8    0.00    0.53
   5   8  -8    0.90    0.31
  -5  -8  -8    0.69    0.41
  -5   8   8    1.09    0.36
  -5   8  -8    0.46    0.45
  -5   8  -8    1.46    0.57
   5  -8  -8    0.01    0.40
  -5  -8   8    0.87    0.46
   5   8   8    0.37    0.33
   6   8  -8    0.36    0.38
   6  -8   8    1.12    0.51
  -6  -8  -8   -0.06    0.53
   6   8   8    0.16    0.40
   6  -8  -8    1.25    0.50
  -6  -8   8    0.23    0.46
   0   9   8    1.76    0.34
   0  -9   8    0.87    0.28
   0   9  -8    1.04    0.31
   0  -9  -8    1.26    0.31
   0  -9   8    1.35    0.35
  -1  -9  -8    2.87    0.40
   1  -9   8    4.02    0.57
   1  -9   8    3.93    0.47
  -1   9   8    3.16    0.44
   1   9  -8    3.38    0.50
  -1  -9   8    4.01    0.54
   1   9   8    4.07    0.51
   1  -9  -8    4.14    0.59
  -1  -9   8    4.79    0.52
   2   9  -8   28.71    1.12
  -2  -9  -8   27.93    1.06
  -2  -9  -8   26.96    1.05
  -2   9   8   27.22    1.10
   2  -9   8   28.36    1.11
  -2   9  -8   28.30    1.07
  -2  -9   8   23.76    1.19
  -2  -9   8   27.38    1.04
   2  -9  -8   28.48    1.17
   2   9   8   28.72    1.13
  -2  -9   8   28.79    1.02
  -3  -9  -8    3.41    0.47
  -3   9   8    4.19    0.53
  -3  -9  -8    3.09    0.59
  -3  -9  -8    3.61    0.45
   3  -9   8    4.24    0.65
   3   9  -8    2.85    0.45
   3   9   8    3.48    0.48
  -3  -9   8    3.81    0.53
  -3  -9   8    3.21    0.57
   3  -9  -8    3.76    0.53
  -3   9  -8    3.02    0.44
  -3  -9   8    3.62    0.53
  -4   9   8    0.43    0.35
  -4  -9  -8    1.33    0.40
  -4  -9  -8    0.80    0.43
  -4   9   8    0.64    0.37
   4   9  -8    1.48    0.38
   4  -9   8    0.46    0.43
  -4  -9   8    1.46    0.35
   4  -9  -8    1.40    0.65
  -4   9  -8   -0.14    0.33
   4  -9  -8    1.40    0.44
  -4  -9   8    0.46    0.43
   4   9   8    0.84    0.37
  -5  -9  -8    1.67    0.47
   5  -9   8    2.50    0.57
  -5   9   8    2.35    0.56
  -5   9   8    1.89    0.43
   5   9  -8    1.37    0.46
   5   9   8    1.43    0.45
  -5   9  -8    2.53    0.44
   5  -9  -8    1.29    0.55
  -5  -9   8    2.81    0.47
   0 -10   8    0.04    0.37
   0  10   8    0.84    0.49
   0 -10   8   -0.26    0.37
   0 -10  -8   -0.21    0.38
   1 -10   8   -0.05    0.37
  -1  10   8    0.53    0.43
   1 -10   8    0.50    0.36
  -1 -10   8   -0.23    0.32
  -1  10  -8    0.71    0.40
   1  10   8   -0.12    0.42
   1 -10  -8   -0.31    0.40
  -1 -10   8    0.25    0.38
  -2  10   8    1.86    0.45
   2  10  -8    2.11    0.43
  -2 -10  -8    2.28    0.48
  -2 -10  -8    1.22    0.36
   2 -10   8    2.16    0.59
   2  10   8    2.44    0.49
  -2 -10   8    1.96    0.50
   2 -10  -8    1.83    0.48
  -2 -10   8    1.21    0.34
  -2  10  -8    2.40    0.49
  -3 -10  -8   11.84    0.79
   3  10  -8   12.48    0.81
   3 -10   8   11.23    0.89
  -3 -10  -8   11.42    1.01
  -3  10   8   11.64    0.84
   3 -10  -8   11.45    1.03
   3  10   8   12.23    0.87
  -3 -10   8   12.22    0.79
  -3 -10   8    9.46    0.73
  -3  10  -8   11.91    0.88
   4 -10   8    5.09    0.74
  -4  10   8    6.30    0.74
  -4  10   8    5.93    0.68
   4  10  -8    6.96    0.86
  -4 -10  -8    5.87    0.74
  -4 -10   8    6.42    0.57
   4 -10  -8    6.72    0.99
   4  10   8    5.45    0.70
  -4  10  -8    5.44    0.77
   0 -11   8    0.84    0.54
   0 -11   8    0.51    0.43
   0  11   8    0.48    0.55
   0  11  -8    1.49    0.56
   0 -11  -8   -0.44    0.58
  -1  11   8    1.22    0.50
   1  11  -8    1.09    0.48
   1 -11   8    0.67    0.51
  -1 -11  -8    0.88    0.48
   1  11   8   -0.19    0.52
  -1  11  -8    1.02    0.48
  -1 -11   8    0.75    0.47
  -1 -11   8    1.21    0.48
  -2  11   8    0.18    0.59
   2 -11   8    1.07    0.62
  -2 -11  -8    0.09    0.44
   2  11   8   -0.23    0.60
  -2 -11   8    1.00    0.43
  -2  11  -8    0.17    0.50
   2 -11  -8   -0.62    0.54
  -2 -11   8    0.60    0.50
   0   0   9    0.07    0.13
   0   0  -9   -0.06    0.17
   0   0  -9    0.03    0.15
   0   0   9    0.12    0.17
   0   0   9   -0.02    0.15
   1   0   9   51.60    1.31
  -1   0   9   52.79    1.26
  -1   0   9   51.20    1.30
   1   0  -9   50.80    1.31
  -1   0  -9   50.78    1.30
  -1   0  -9   51.76    1.31
  -1   0   9   51.76    1.30
   1   0   9   50.80    1.32
   1   0  -9   50.91    1.31
  -2   0   9    5.25    0.34
   2   0  -9    5.28    0.37
  -2   0  -9    5.33    0.38
   2   0   9    5.16    0.35
  -2   0   9    5.33    0.32
   2   0  -9    5.62    0.38
  -2   0   9    6.01    0.35
  -2   0  -9    5.06    0.35
   2   0   9    4.95    0.39
   3   0   9    0.26    0.19
  -3   0  -9    0.35    0.16
  -3   0   9    0.01    0.13
  -3   0   9    0.15    0.09
  -3   0  -9    0.26    0.22
   3   0  -9    0.18    0.19
   3   0   9    0.38    0.20
  -3   0  -9    0.18    0.13
   3   0  -9    0.23    0.19
  -3   0   9    0.17    0.23
   4   0   9  104.41    2.51
   4   0   9  108.22    2.51
  -4   0   9  104.24    2.52
  -4   0  -9  105.56    2.73
   4   0  -9  106.89    2.49
   4   0  -9  106.25    2.48
  -4   0  -9  104.16    2.34
   5   0  -9    2.45    0.46
   5   0   9    2.62    0.40
   5   0   9    2.09    0.27
   5   0  -9    2.42    0.28
  -5   0  -9    2.30    0.38
  -5   0   9    2.16    0.31
   5   0  -9    2.05    0.27
   6   0  -9    0.75    0.50
  -6   0  -9    1.28    0.33
   6   0  -9    1.00    0.26
   6   0   9    1.31    0.24
   6   0  -9    0.94    0.29
   6   0   9    1.18    0.35
  -6   0   9    1.36    0.35
   7   0  -9    0.67    0.30
   7   0   9    0.77    0.39
  -7   0   9    0.61    0.38
  -7   0  -9    0.94    0.42
   7   0  -9    0.44    0.23
   7   0   9    0.36    0.23
  -8   0  -9    0.65    0.53
   8   0   9    0.04    0.25
  -8   0   9   -0.20    0.43
   0  -1   9   53.91    1.28
   0  -1   9   54.29    1.35
   0   1  -9   54.93    1.37
   0  -1   9   52.34    1.35
   0   1   9   52.73    1.37
   0  -1  -9   53.23    1.36
   0  -1  -9   52.21    1.35
   0   1  -9   53.63    1.36
   0   1   9   53.19    1.35
  -1  -1  -9    4.91    0.33
   1   1  -9    5.02    0.34
   1  -1   9    5.06    0.34
   1   1  -9    4.50    0.35
   1  -1   9    5.03    0.26
  -1   1   9    4.74    0.36
  -1   1   9    5.21    0.29
  -1   1   9    4.56    0.34
   1  -1   9    4.78    0.38
  -1  -1  -9    4.39    0.35
  -1  -1   9    4.52    0.32
  -1  -1   9    4.45    0.28
   1   1   9    4.18    0.34
  -1   1  -9    4.56    0.34
   1   1   9    4.92    0.34
   1  -1  -9    4.87    0.34
  -1   1  -9    4.91    0.36
  -1  -1   9    5.01    0.34
   1  -1  -9    4.14    0.37
   2   1  -9   51.75    1.34
  -2   1   9   53.01    1.33
  -2  -1  -9   52.39    1.33
   2  -1   9   51.81    1.37
   2   1  -9   53.55    1.35
  -2   1   9   52.75    1.33
   2  -1   9   53.49    1.36
  -2   1   9   53.76    1.33
  -2  -1  -9   52.30    1.33
   2   1   9   53.14    1.36
  -2  -1   9   50.65    1.31
   2  -1  -9   53.37    1.36
   2  -1  -9   53.34    1.36
   2   1   9   52.34    1.34
  -2  -1   9   51.77    1.34
  -2  -1   9   51.95    1.30
  -2   1  -9   53.14    1.35
  -2   1  -9   53.47    1.35
   3   1  -9   27.31    0.80
   3  -1   9   28.94    0.85
  -3   1   9   28.06    0.76
  -3  -1  -9   28.47    0.77
  -3   1   9   27.78    0.76
  -3  -1  -9   27.72    0.75
   3  -1   9   27.46    0.85
  -3   1   9   27.50    0.83
   3   1  -9   28.06    0.82
  -3   1  -9   27.13    0.78
   3  -1  -9   28.40    0.84
  -3  -1   9   27.83    0.83
  -3  -1   9   23.23    0.70
  -3   1  -9   28.64    0.95
  -3  -1   9   27.71    0.72
   3   1   9   27.72    0.84
   3   1   9   28.75    0.83
  -3   1  -9   27.62    0.79
   3  -1  -9   28.31    0.84
   4  -1   9   12.24    0.55
   4   1  -9   12.62    0.51
  -4   1   9   12.18    0.55
   4   1  -9   12.89    0.52
   4   1  -9   12.18    0.68
  -4  -1  -9   12.64    0.66
   4  -1   9   12.19    0.54
  -4  -1   9   12.08    0.54
   4   1   9   12.41    0.54
   4  -1  -9   13.04    0.53
   4   1   9   12.70    0.54
   4  -1  -9   12.92    0.55
  -4   1  -9   11.83    0.61
  -4   1  -9   12.69    0.41
   5   1  -9    9.08    0.47
   5   1  -9    9.56    0.47
  -5   1   9    9.55    0.54
   5  -1   9   10.20    0.48
   5   1  -9   10.22    0.74
  -5  -1  -9    9.37    0.62
   5  -1   9    8.92    0.56
   5   1   9    9.45    0.52
  -5  -1   9    9.11    0.52
  -5   1  -9    9.00    0.65
   5  -1  -9    8.97    0.50
   5  -1  -9    9.84    0.73
   5   1   9    9.38    0.50
   5  -1  -9   10.03    0.52
   6  -1   9    2.53    0.39
  -6   1   9    3.02    0.39
  -6  -1  -9    2.29    0.36
   6   1  -9    2.29    0.30
   6   1  -9    2.57    0.56
   6  -1   9    2.56    0.36
   6   1  -9    2.66    0.30
  -6  -1   9    3.85    0.49
  -6   1  -9    3.49    0.51
   6   1   9    2.58    0.34
   6  -1  -9    3.20    0.36
   6  -1  -9    2.72    0.33
   6   1   9    2.68    0.35
   7  -1   9    0.81    0.37
  -7   1   9    0.34    0.38
  -7  -1  -9    0.47    0.40
   7  -1   9    0.59    0.27
   7   1  -9    0.59    0.26
   7   1  -9    0.52    0.30
  -7  -1   9    0.62    0.38
   7  -1  -9    0.84    0.25
   7  -1  -9    1.07    0.37
   7   1   9    0.94    0.24
   7   1   9    0.84    0.34
  -7   1  -9    0.16    0.41
   8  -1   9    4.82    0.49
  -8   1   9    6.30    0.69
  -8  -1  -9    4.42    0.69
   8  -1  -9    7.01    0.61
   8   1   9    5.16    0.50
  -8  -1   9    4.75    0.59
  -8   1  -9    6.34    0.91
   0  -2  -9    1.51    0.24
   0  -2   9    1.53    0.24
   0  -2  -9    1.61    0.26
   0   2  -9    1.57    0.25
   0   2   9    1.54    0.26
   0   2  -9    1.65    0.24
   0  -2   9    1.60    0.24
   0  -2   9    1.97    0.21
   0   2   9    1.73    0.26
  -1   2   9    0.71    0.24
  -1   2   9    0.76    0.24
   1  -2   9    0.73    0.15
   1   2  -9    0.44    0.23
  -1  -2  -9    0.51    0.21
   1  -2   9    1.01    0.25
   1  -2   9    0.94    0.25
  -1  -2  -9    0.38    0.22
   1   2  -9    0.66    0.21
   1  -2  -9    0.45    0.24
  -1  -2   9    0.53    0.21
   1  -2  -9    0.95    0.25
   1   2   9    0.52    0.22
  -1  -2   9    0.84    0.23
  -1  -2   9    0.59    0.19
  -1   2  -9    0.60    0.23
   1   2   9    0.73    0.24
  -1   2  -9    0.82    0.22
   2   2  -9  153.16    3.57
   2   2  -9  156.40    3.58
   2  -2   9  156.68    3.45
   2  -2   9  159.44    3.61
  -2   2   9  157.62    3.55
   2  -2   9  155.58    3.61
  -2  -2  -9  156.77    3.56
  -2   2   9  154.92    3.58
  -2   2   9  151.41    3.57
  -2  -2  -9  153.07    3.55
   2  -2  -9  156.75    3.60
  -2   2  -9  153.02    3.58
  -2  -2   9  159.26    3.57
   2  -2  -9  157.80    3.61
   2   2   9  153.86    3.59
   2   2   9  155.56    3.60
  -2  -2   9  154.07    3.54
  -2  -2   9  154.93    3.54
  -2   2  -9  159.70    3.59
   3  -2   9    6.68    0.48
  -3   2   9    6.89    0.42
  -3   2   9    7.51    0.40
   3  -2   9    7.64    0.42
   3   2  -9    7.73    0.43
  -3  -2  -9    7.35    0.37
  -3   2   9    7.25    0.40
   3   2  -9    7.16    0.42
  -3  -2  -9    7.56    0.34
   3  -2  -9    7.97    0.45
  -3  -2   9    6.85    0.42
  -3   2  -9    7.37    0.42
   3   2   9    7.34    0.45
  -3  -2   9    7.55    0.32
  -3   2  -9    7.50    0.46
   3   2   9    7.58    0.43
   3  -2  -9    7.47    0.45
  -3   2  -9    7.45    0.42
  -3  -2   9    7.53    0.29
   4  -2   9    0.82    0.21
  -4  -2  -9    0.90    0.31
  -4   2   9    0.83    0.23
   4   2  -9    1.16    0.33
   4  -2   9    0.91    0.27
  -4   2   9    0.84    0.14
   4   2  -9    1.04    0.22
   4   2  -9    0.58    0.21
  -4   2   9    0.68    0.13
   4  -2  -9    1.19    0.29
   4   2   9    0.61    0.23
  -4  -2   9    0.62    0.28
   4   2   9    0.91    0.24
  -4   2  -9    0.47    0.21
  -4   2  -9    0.69    0.18
   4  -2  -9    0.66    0.19
   5  -2   9    0.16    0.20
  -5   2   9    0.32    0.27
   5   2  -9    0.55    0.23
   5   2  -9    0.31    0.39
   5  -2   9    0.49    0.35
   5   2  -9    0.66    0.24
   5   2   9    0.17    0.24
   5  -2  -9    0.70    0.28
  -5  -2   9    0.69    0.32
   5   2   9    0.73    0.20
   5  -2  -9    0.88    0.44
   5  -2  -9    0.81    0.22
  -5   2  -9    0.37    0.30
   6   2  -9    2.74    0.58
  -6   2   9    3.15    0.38
   6  -2   9    3.30    0.40
   6  -2   9    3.06    0.40
   6   2  -9    3.06    0.42
  -6  -2  -9    3.81    0.53
   6   2  -9    2.99    0.44
  -6  -2   9    3.38    0.46
   6  -2  -9    2.82    0.32
   6   2   9    2.65    0.40
  -6   2  -9    3.41    0.50
   6  -2  -9    3.61    0.50
   6   2   9    3.14    0.38
   7   2  -9    4.19    0.51
   7  -2   9    3.49    0.43
  -7  -2  -9    3.80    0.62
  -7   2   9    4.19    0.48
   7   2  -9    3.86    0.40
   7  -2   9    3.74    0.50
  -7   2  -9    4.78    0.62
   7  -2  -9    3.02    0.46
  -7  -2   9    4.70    0.56
   7  -2  -9    4.25    0.59
   7   2   9    3.90    0.45
   7   2   9    4.67    0.43
   8  -2   9    7.95    0.60
  -8   2   9    9.28    0.71
  -8  -2  -9   10.65    1.11
  -8  -2   9    9.12    0.81
   8  -2  -9    8.64    0.61
  -8   2  -9    8.65    0.90
   0   3   9  244.90    5.66
   0  -3   9  246.13    5.65
   0   3  -9  252.07    5.66
   0  -3   9  258.36    5.54
   0   3   9  258.24    5.67
   0  -3  -9  251.32    5.66
   0  -3  -9  240.43    5.65
   0  -3   9  247.28    5.66
   0   3  -9  253.51    5.66
  -1   3   9    3.66    0.38
  -1   3   9    3.21    0.41
  -1  -3  -9    3.56    0.37
   1   3  -9    3.64    0.35
  -1  -3  -9    3.54    0.43
   1  -3   9    3.97    0.25
   1   3  -9    3.35    0.38
   1  -3   9    4.10    0.35
   1  -3   9    3.60    0.44
   1  -3  -9    2.84    0.34
  -1  -3   9    3.41    0.35
   1  -3  -9    3.75    0.39
  -1   3  -9    3.77    0.42
   1   3   9    3.87    0.39
   1   3   9    2.98    0.39
  -1  -3   9    3.58    0.33
  -1   3  -9    3.68    0.40
  -1  -3   9    3.45    0.38
   2   3  -9    2.94    0.36
  -2   3   9    3.41    0.31
   2  -3   9    2.95    0.21
  -2   3   9    3.37    0.41
  -2  -3  -9    3.18    0.38
   2   3  -9    3.14    0.39
   2  -3   9    3.10    0.32
  -2  -3  -9    2.81    0.35
  -2   3   9    2.76    0.39
   2  -3   9    3.28    0.50
   2   3   9    3.25    0.35
   2  -3  -9    2.70    0.32
  -2   3  -9    2.91    0.39
  -2   3  -9    2.94    0.39
  -2  -3   9    3.50    0.37
  -2  -3   9    3.18    0.33
  -2   3  -9    2.97    0.35
   2   3   9    3.33    0.41
   2  -3  -9    2.48    0.31
  -2  -3   9    3.18    0.34
   3  -3   9   11.51    0.53
   3  -3   9   11.58    0.34
   3  -3   9   11.68    0.56
  -3   3   9   11.64    0.50
  -3  -3  -9   12.08    0.48
   3   3  -9   11.35    0.52
   3   3  -9   11.61    0.52
   3   3  -9   10.99    0.59
  -3   3   9   11.31    0.52
  -3   3   9   11.67    0.51
  -3  -3  -9   11.22    0.48
   3   3   9   10.51    0.57
  -3   3  -9   10.98    0.54
  -3  -3   9   11.62    0.55
   3   3   9   11.29    0.51
   3  -3  -9   11.04    0.64
  -3  -3   9   10.67    0.43
  -3   3  -9   11.51    0.56
   3  -3  -9   10.81    0.52
  -3  -3   9   11.23    0.42
  -3   3  -9   11.72    0.54
   4   3  -9    7.13    0.41
  -4  -3  -9    7.11    0.55
  -4   3   9    7.48    0.45
   4   3  -9    6.58    0.57
  -4  -3  -9    6.96    0.28
   4  -3   9    6.89    0.45
  -4   3   9    7.42    0.40
   4   3  -9    7.12    0.46
  -4  -3  -9    7.03    0.27
  -4   3   9    7.57    0.40
   4  -3   9    6.46    0.51
   4   3   9    6.59    0.43
   4  -3  -9    7.51    0.53
  -4   3  -9    7.51    0.50
  -4   3  -9    7.14    0.45
  -4  -3   9    6.28    0.50
   4   3   9    7.84    0.51
   4  -3  -9    6.50    0.43
  -5   3   9    0.28    0.28
   5  -3   9    0.32    0.30
   5   3  -9   -0.09    0.40
   5   3  -9    0.29    0.25
   5  -3   9    0.09    0.21
  -5  -3  -9    0.61    0.28
   5   3  -9    0.69    0.19
  -5   3  -9    0.34    0.15
  -5   3  -9    0.41    0.15
   5   3   9    0.60    0.22
   5   3   9    0.29    0.28
   5  -3  -9    0.50    0.31
   5  -3  -9    0.30    0.44
  -5   3  -9    0.03    0.31
   5  -3  -9    0.23    0.24
  -5  -3   9    0.54    0.33
   6   3  -9    5.66    0.55
  -6   3   9    6.31    0.51
   6  -3   9    7.27    0.51
   6  -3   9    8.02    0.61
  -6  -3  -9    7.03    0.62
   6   3  -9    7.27    0.97
   6   3  -9    6.69    0.43
   6  -3  -9    7.70    0.62
  -6  -3   9    7.04    0.58
   6  -3  -9    6.14    0.47
   6   3   9    6.17    0.46
   6   3   9    6.27    0.70
  -6   3  -9    6.90    0.65
   7  -3   9    7.19    0.56
  -7   3   9    7.68    0.62
   7   3  -9    7.29    0.88
  -7  -3  -9    7.11    0.77
   7  -3   9   11.09    0.85
   7   3  -9    8.23    0.49
  -7  -3   9    9.48    0.69
   7  -3  -9    9.04    0.61
   7   3   9    7.84    0.53
   7   3   9    8.61    0.69
   7  -3  -9    7.83    0.74
   8  -3   9    1.37    0.35
  -8   3   9    1.52    0.45
  -8  -3  -9    2.30    0.72
   8  -3  -9    2.54    0.47
  -8   3  -9    2.06    0.60
  -8  -3   9    2.05    0.59
   0  -4   9    3.07    0.43
   0  -4  -9    3.14    0.44
   0  -4   9    2.79    0.27
   0  -4  -9    2.49    0.36
   0  -4   9    3.02    0.38
   0   4   9    2.45    0.31
   0   4   9    3.26    0.38
   0   4  -9    2.70    0.33
   0   4  -9    2.79    0.37
  -1   4   9    8.32    0.52
   1  -4   9    8.93    0.47
   1   4  -9    7.99    0.44
   1  -4   9    8.31    0.50
  -1  -4  -9    8.05    0.55
  -1  -4  -9    7.88    0.46
  -1   4   9    7.65    0.48
   1  -4   9    8.60    0.34
   1   4  -9    7.89    0.52
  -1  -4   9    8.24    0.46
  -1  -4   9    8.68    0.51
   1   4   9    8.57    0.46
   1  -4  -9    8.66    0.50
  -1   4  -9    7.95    0.48
  -1  -4   9    8.27    0.40
  -1   4  -9    8.51    0.46
   1   4   9    8.49    0.53
   1  -4  -9    8.07    0.46
   2   4  -9   17.11    0.64
  -2   4   9   17.06    0.68
  -2   4   9   17.38    0.64
   2  -4   9   16.75    0.67
   2  -4   9   16.23    0.45
  -2  -4  -9   16.23    0.66
   2   4  -9   16.68    0.71
  -2  -4  -9   16.35    0.64
   2  -4   9   16.48    0.71
   2  -4  -9   16.58    0.71
   2  -4  -9   16.76    0.67
  -2  -4   9   16.49    0.60
  -2  -4   9   13.91    0.61
  -2   4  -9   16.20    0.67
  -2   4  -9   16.45    0.62
   2   4   9   16.43    0.64
  -2  -4   9   16.24    0.62
  -2   4  -9   16.15    0.65
   2   4   9   15.68    0.65
  -3   4   9   13.62    0.55
   3  -4   9   13.57    0.61
   3   4  -9   13.47    0.67
   3   4  -9   13.47    0.57
  -3   4   9   13.08    0.57
  -3   4   9   13.50    0.64
   3   4  -9   13.64    0.64
  -3  -4  -9   13.99    0.56
   3  -4   9   13.37    0.64
  -3   4  -9   13.15    0.57
  -3   4  -9   12.86    0.59
   3  -4  -9   13.71    0.63
  -3  -4   9   13.16    0.51
  -3   4  -9   13.70    0.61
   3   4   9   13.39    0.63
  -3  -4   9   13.41    0.52
   3   4   9   13.41    0.59
  -3  -4   9   13.22    0.61
   3  -4  -9   13.72    0.60
   4   4  -9   24.29    0.91
  -4   4   9   24.12    0.78
   4   4  -9   24.62    0.95
  -4   4   9   25.28    0.81
   4   4  -9   25.24    0.81
   4  -4   9   24.19    0.92
  -4   4   9   19.91    0.79
   4  -4   9   22.99    0.84
  -4  -4  -9   24.31    0.68
  -4  -4  -9   22.55    0.99
  -4  -4  -9   23.57    0.65
  -4   4  -9   24.83    0.89
  -4  -4   9   24.34    0.86
   4   4   9   24.55    0.86
   4  -4  -9   24.35    0.92
  -4   4  -9   25.06    0.91
   4  -4  -9   25.43    0.87
   4   4   9   23.61    0.83
   5  -4   9    0.43    0.38
  -5   4   9    0.25    0.17
  -5   4   9    0.16    0.27
   5   4  -9    0.63    0.41
   5  -4   9    0.73    0.28
   5   4  -9    0.21    0.21
   5   4  -9   -0.08    0.42
  -5  -4  -9    0.13    0.29
  -5   4   9    0.46    0.15
   5  -4  -9    0.42    0.49
  -5  -4   9    0.74    0.37
  -5   4  -9    0.31    0.24
  -5   4  -9    0.17    0.25
   5   4   9    0.31    0.25
   5   4   9    0.83    0.32
  -5   4  -9   -0.32    0.27
   5  -4  -9    0.38    0.27
   5  -4  -9    0.21    0.32
  -6   4   9   28.57    0.97
   6   4  -9   31.22    0.95
  -6  -4  -9   28.71    1.24
   6  -4   9   29.94    1.18
   6   4  -9   30.80    1.08
   6  -4   9   28.04    1.05
   6   4  -9   29.08    1.37
  -6   4  -9   30.09    1.18
   6   4   9   30.23    1.05
  -6  -4   9   29.46    1.10
   6   4   9   30.79    0.98
   6  -4  -9   29.67    1.03
   6  -4  -9   32.23    1.19
   7  -4   9    0.27    0.29
   7  -4   9    0.78    0.55
   7   4  -9    1.11    0.28
  -7  -4  -9   -0.35    0.42
  -7   4   9    0.90    0.36
   7  -4  -9    0.77    0.37
   7  -4  -9    0.28    0.51
  -7   4  -9    1.18    0.40
  -7  -4   9    0.22    0.44
   7   4   9    0.48    0.29
   8  -4   9    0.54    0.35
  -8   4   9    0.90    0.44
   8  -4  -9    1.47    0.37
  -8   4  -9    0.90    0.55
  -8  -4   9    0.43    0.37
   0  -5   9    3.90    0.49
   0  -5   9    4.58    0.36
   0   5  -9    4.16    0.41
   0  -5  -9    5.16    0.47
   0   5   9    3.43    0.38
   0   5   9    4.38    0.45
   0   5  -9    4.55    0.45
   0  -5  -9    4.24    0.41
   0  -5   9    3.69    0.38
   1   5  -9    2.06    0.33
  -1   5   9    2.97    0.42
  -1  -5  -9    3.45    0.39
  -1   5   9    2.56    0.36
   1  -5   9    2.99    0.40
   1  -5   9    2.32    0.30
   1   5  -9    2.75    0.38
  -1  -5  -9    2.23    0.32
   1  -5   9    2.59    0.27
  -1  -5   9    1.96    0.27
   1  -5  -9    2.31    0.33
  -1   5  -9    2.35    0.31
  -1  -5   9    2.66    0.41
  -1   5  -9    2.64    0.23
   1   5   9    2.18    0.33
   1  -5  -9    2.79    0.38
   1   5   9    2.72    0.43
  -1  -5   9    2.11    0.28
  -1   5  -9    2.53    0.40
   2  -5   9   25.39    0.93
   2   5  -9   26.29    0.93
  -2  -5  -9   26.38    0.86
   2   5  -9   24.77    0.78
   2  -5   9   25.57    0.67
   2   5  -9   26.19    0.87
  -2  -5  -9   27.13    0.89
  -2   5   9   26.52    0.93
   2  -5   9   25.26    0.90
  -2   5   9   26.16    0.88
  -2  -5   9   26.58    0.86
  -2  -5   9   25.78    0.85
  -2   5  -9   25.02    0.80
  -2   5  -9   24.48    0.87
   2  -5  -9   25.21    0.88
   2   5   9   25.87    0.94
  -2  -5   9   25.26    0.84
   2  -5  -9   26.29    0.97
   2   5   9   25.48    0.87
  -2   5  -9   27.26    0.93
   3  -5   9    2.12    0.42
  -3   5   9    1.84    0.35
  -3  -5  -9    2.23    0.31
  -3  -5  -9    2.30    0.37
   3   5  -9    2.18    0.36
   3  -5   9    1.74    0.31
   3   5  -9    2.54    0.36
  -3   5   9    2.57    0.39
   3   5  -9    2.22    0.32
  -3   5   9    2.33    0.30
  -3   5  -9    2.08    0.35
   3  -5  -9    1.96    0.32
  -3  -5   9    1.85    0.31
  -3  -5   9    2.42    0.37
  -3   5  -9    2.52    0.33
   3  -5  -9    1.67    0.42
   3   5   9    2.39    0.38
  -3   5  -9    2.97    0.35
  -3  -5   9    2.58    0.34
   3   5   9    2.55    0.37
  -4   5   9   32.38    0.98
   4  -5   9   32.48    1.18
   4  -5   9   31.63    1.09
  -4  -5  -9   32.18    1.19
   4   5  -9   33.41    1.08
   4   5  -9   32.69    1.02
  -4   5   9   32.32    1.01
   4   5  -9   33.34    1.15
  -4  -5  -9   33.52    0.93
  -4  -5  -9   31.97    0.91
  -4   5   9   33.45    1.05
  -4   5  -9   33.37    1.09
  -4  -5   9   30.01    0.83
   4   5   9   33.25    1.10
   4  -5  -9   33.43    1.18
  -4  -5   9   30.75    1.08
   4  -5  -9   33.50    1.10
  -4   5  -9   32.30    1.04
  -4   5  -9   33.33    1.03
  -4  -5   9   32.07    0.84
   4   5   9   32.35    1.04
  -5   5   9   21.79    0.80
   5   5  -9   23.23    0.92
  -5   5   9   21.92    0.79
   5  -5   9   24.30    0.94
  -5   5   9   22.23    0.80
   5   5  -9   23.24    0.81
  -5  -5  -9   22.98    1.00
   5   5  -9   24.66    1.13
   5  -5   9   22.12    1.04
  -5  -5   9   22.40    0.92
   5  -5  -9   23.15    0.93
   5   5   9   24.08    0.88
   5   5   9   23.63    0.93
   5  -5  -9   22.23    1.16
  -5   5  -9   22.27    0.85
  -5   5  -9   22.13    0.94
  -5   5  -9   24.67    0.87
   5  -5  -9   23.07    1.03
   6   5  -9    0.68    0.60
  -6   5   9    1.54    0.35
   6   5  -9    1.70    0.43
  -6  -5  -9    1.73    0.41
   6   5  -9    0.82    0.25
   6  -5   9    1.16    0.54
   6  -5   9    1.47    0.33
  -6   5  -9    1.92    0.39
   6  -5  -9    2.11    0.54
   6   5   9    0.86    0.30
  -6   5  -9    1.17    0.26
   6   5   9    1.28    0.43
   6  -5  -9    1.00    0.31
  -6  -5   9    1.34    0.45
  -6   5  -9    1.45    0.20
   7  -5   9    2.61    0.34
   7  -5   9    1.21    0.76
  -7  -5  -9    1.34    0.62
  -7   5   9    2.00    0.42
   7   5  -9    2.19    0.37
   7  -5  -9    1.62    0.38
   7   5   9    2.18    0.39
  -7  -5   9    2.45    0.55
  -7   5  -9    2.04    0.46
   7  -5  -9    1.73    0.63
   0   6  -9   14.57    0.70
   0  -6  -9   14.96    0.75
   0   6   9   14.02    0.68
   0  -6  -9   15.45    0.68
   0   6   9   16.12    0.80
   0  -6   9   14.91    0.66
   0  -6   9   13.39    0.57
   0   6  -9   14.96    0.74
   0  -6   9   15.77    0.79
   1   6  -9    1.07    0.17
   1  -6   9    0.99    0.37
   1  -6   9    1.20    0.32
  -1  -6  -9    0.90    0.24
   1   6  -9    1.21    0.38
   1   6  -9    1.00    0.26
  -1  -6  -9    0.73    0.35
   1  -6   9    0.64    0.20
  -1   6   9    1.00    0.28
  -1   6   9    1.12    0.38
   1   6   9    1.38    0.40
  -1   6  -9    1.08    0.30
   1  -6  -9    0.93    0.28
  -1   6  -9    0.96    0.16
  -1  -6   9    0.85    0.31
  -1  -6   9    1.20    0.26
   1   6   9    0.75    0.28
   1  -6  -9    1.07    0.37
  -1   6  -9    0.99    0.35
  -1  -6   9    0.90    0.25
   2   6  -9    1.05    0.39
  -2   6   9    0.55    0.37
   2   6  -9    0.77    0.27
   2  -6   9    0.90    0.19
   2  -6   9    0.86    0.27
  -2   6   9    1.13    0.27
  -2  -6  -9    0.75    0.28
   2  -6   9    0.89    0.38
   2   6  -9    0.77    0.21
   2   6   9    0.67    0.38
  -2  -6   9    1.25    0.32
   2  -6  -9    0.71    0.41
  -2  -6   9    1.08    0.28
  -2   6  -9    0.99    0.29
   2  -6  -9    0.91    0.28
  -2   6  -9    0.65    0.35
  -2   6  -9    1.08    0.22
  -2  -6   9    0.99    0.32
   2   6   9    1.35    0.33
   3  -6   9   28.19    1.05
  -3  -6  -9   28.16    0.94
   3  -6   9   26.17    1.08
  -3   6   9   29.46    0.98
  -3  -6  -9   28.14    0.92
  -3   6   9   25.85    1.03
   3   6  -9   27.76    1.05
   3   6  -9   27.24    0.92
   3   6  -9   28.08    0.98
   3   6   9   27.08    1.03
  -3  -6   9   27.63    0.88
  -3   6  -9   28.14    0.92
   3  -6  -9   27.19    1.01
   3   6   9   27.68    0.97
   3  -6  -9   27.18    1.08
  -3  -6   9   28.10    0.92
  -3   6  -9   28.10    1.05
  -3  -6   9   24.84    0.93
   4  -6   9    9.98    0.79
  -4  -6  -9   10.34    0.57
  -4  -6  -9    8.92    0.61
  -4   6   9   10.39    0.58
  -4   6   9   11.38    0.71
   4   6  -9   10.53    0.78
   4   6  -9   11.32    0.60
   4   6  -9   10.16    0.78
  -4  -6  -9    9.07    0.57
   4  -6   9   10.38    0.59
  -4   6   9   10.56    0.62
  -4   6  -9   10.46    0.58
  -4  -6   9   10.94    0.66
  -4   6  -9   10.22    0.61
   4  -6  -9   11.23    0.62
  -4   6  -9   10.09    0.70
  -4  -6   9   10.55    0.50
   4   6   9   10.63    0.75
   4  -6  -9    9.46    0.85
  -4  -6   9   11.07    0.50
   4   6   9   10.83    0.62
  -5   6   9    0.56    0.29
   5  -6   9    0.75    0.29
  -5   6   9   -0.05    0.30
   5   6  -9   -0.43    0.26
  -5  -6  -9    0.14    0.30
  -5   6   9    0.72    0.28
   5   6  -9    0.06    0.43
   5  -6   9   -0.19    0.49
   5  -6  -9   -0.37    0.50
   5   6   9    0.68    0.36
   5  -6  -9    0.56    0.52
  -5   6  -9   -0.12    0.33
  -5  -6   9    0.19    0.38
   5  -6  -9    0.75    0.30
  -5   6  -9    0.03    0.27
   5   6   9    0.32    0.44
   6   6  -9    2.82    0.43
  -6  -6  -9    4.17    0.66
   6  -6   9    3.61    0.48
   6   6  -9    2.98    0.54
   6   6  -9    4.19    0.72
  -6   6   9    1.68    0.37
  -6   6  -9    2.34    0.44
  -6  -6   9    2.63    0.51
   6   6   9    3.38    0.60
   6   6   9    2.02    0.33
   7  -6   9    1.45    0.40
   7   6  -9    0.64    0.32
  -7   6   9    1.45    0.44
  -7  -6  -9    1.96    0.65
   7   6   9    0.69    0.35
   7  -6  -9    0.38    0.40
  -7  -6   9    1.79    0.46
   0   7  -9   31.29    1.10
   0  -7   9   31.80    1.14
   0   7  -9   26.30    1.15
   0   7   9   30.34    1.10
   0  -7   9   30.88    0.92
   0  -7   9   30.26    1.05
   0  -7  -9   30.01    1.07
   0  -7  -9   29.58    1.13
   1  -7   9    3.04    0.31
   1  -7   9    2.68    0.43
   1   7  -9    2.35    0.39
   1   7  -9    2.02    0.49
  -1   7   9    3.09    0.52
  -1  -7  -9    2.51    0.35
  -1   7   9    2.19    0.45
   1   7   9    3.62    0.52
  -1  -7   9    2.56    0.38
  -1  -7   9    2.47    0.35
  -1   7  -9    2.42    0.36
   1   7   9    2.48    0.48
  -1  -7   9    2.53    0.42
  -1   7  -9    2.35    0.50
   1  -7  -9    2.13    0.37
   2   7  -9   11.64    0.77
   2   7  -9   11.83    0.63
   2  -7   9   11.94    0.68
  -2  -7  -9   12.65    0.65
  -2  -7  -9   11.41    0.74
  -2   7   9   10.67    0.75
  -2   7   9   11.49    0.72
   2  -7   9   11.44    0.44
  -2  -7   9   11.51    0.60
  -2  -7   9   11.35    0.71
  -2  -7   9   10.98    0.65
   2  -7  -9    9.89    0.80
   2   7   9   10.53    0.85
   2  -7  -9    9.92    0.66
   2   7   9    9.47    0.58
  -2   7  -9   10.57    0.70
  -2   7  -9   11.02    0.84
  -3   7   9    9.18    0.78
   3  -7   9    9.59    0.62
  -3   7   9    7.23    0.59
  -3  -7  -9    9.10    0.56
   3   7  -9    8.83    0.53
  -3  -7  -9    9.51    0.69
  -3  -7  -9    7.46    0.64
   3   7  -9    7.15    0.53
   3  -7   9    6.51    0.81
   3   7  -9    8.61    0.73
  -3   7  -9    8.68    0.61
  -3   7  -9    8.25    0.79
   3   7   9    9.76    0.59
   3  -7  -9    6.90    0.79
  -3  -7   9    9.11    0.61
   3   7   9    9.01    0.84
  -3  -7   9    8.17    0.53
   3  -7  -9    9.49    0.59
  -3  -7   9    9.54    0.66
   4   7  -9   12.51    0.64
   4   7  -9   14.04    0.86
   4   7  -9   12.53    0.92
  -4   7   9   11.82    0.63
  -4  -7  -9   11.83    0.60
  -4  -7  -9   11.80    0.64
  -4   7   9   12.39    0.82
  -4   7   9   12.76    0.70
   4  -7   9   12.52    0.69
  -4  -7  -9   11.83    0.74
  -4  -7   9   11.60    0.73
  -4   7  -9   13.18    0.74
   4   7   9   12.67    0.92
  -4   7  -9   11.35    0.85
  -4  -7   9   13.03    0.66
   4   7   9   12.16    0.68
   4  -7  -9   12.36    0.71
  -4  -7   9   12.22    0.62
  -5   7   9    2.35    0.37
   5  -7   9    2.03    0.40
  -5   7   9    2.07    0.35
   5   7  -9    2.12    0.57
  -5  -7  -9    1.76    0.40
   5   7  -9    2.58    0.53
   5   7  -9    3.06    0.44
  -5   7   9    2.57    0.48
  -5   7  -9    2.07    0.49
   5  -7  -9    0.33    0.92
  -5   7  -9    2.63    0.39
   5   7   9    3.35    0.60
   5   7   9    2.71    0.37
  -5  -7   9    2.19    0.48
  -6   7   9    2.52    0.39
  -6  -7  -9    1.43    0.47
   6   7  -9    1.97    0.78
   6   7  -9    2.75    0.71
   6  -7   9    1.88    0.43
   6   7  -9    3.32    0.50
   6   7   9    1.87    0.34
  -6  -7   9    2.32    0.49
   6   7   9    1.92    0.65
   6  -7  -9    1.69    0.43
   0   8  -9   12.56    0.74
   0  -8   9   10.93    0.85
   0  -8  -9   12.44    0.70
   0   8   9   13.14    0.71
   0  -8   9   13.08    0.70
   0  -8   9   13.54    0.62
  -1   8   9    5.13    0.57
  -1  -8  -9    3.38    0.42
  -1  -8  -9    4.04    0.59
   1   8  -9    3.67    0.46
   1  -8   9    4.37    0.43
   1  -8   9    4.41    0.53
  -1  -8   9    3.43    0.51
   1   8   9    4.82    0.51
  -1   8  -9    4.48    0.54
  -1  -8   9    4.27    0.61
   1  -8  -9    3.97    0.54
  -1  -8   9    4.18    0.50
   2   8  -9   47.26    1.48
  -2   8   9   49.35    1.51
   2  -8   9   48.31    1.21
  -2  -8  -9   47.27    1.56
  -2  -8  -9   44.81    1.46
   2  -8   9   45.74    1.47
   2   8   9   46.94    1.51
  -2  -8   9   47.10    1.43
   2  -8  -9   47.50    1.51
  -2  -8   9   47.43    1.52
  -2  -8   9   46.56    1.46
  -3   8   9    3.32    0.51
   3  -8   9    2.74    0.42
  -3  -8  -9    2.44    0.49
  -3  -8  -9    2.53    0.40
   3   8  -9    2.52    0.38
  -3  -8  -9    2.21    0.50
  -3  -8   9    3.43    0.46
  -3  -8   9    2.12    0.47
  -3  -8   9    2.37    0.45
   3  -8  -9    3.10    0.47
  -3   8  -9    2.24    0.38
   3   8   9    2.29    0.33
  -4   8   9    2.20    0.56
   4   8  -9    1.78    0.30
  -4  -8  -9    1.77    0.40
  -4  -8  -9    1.36    0.41
   4  -8   9    0.78    0.35
  -4   8   9    1.28    0.37
  -4   8   9    1.33    0.36
  -4  -8  -9    1.35    0.32
   4   8   9    1.55    0.35
  -4  -8   9    1.41    0.30
  -4  -8   9    1.58    0.37
   4  -8  -9    2.05    0.38
  -4   8  -9    2.04    0.40
   4  -8  -9    1.91    0.61
  -4  -8   9    2.05    0.48
  -5   8   9    5.12    0.58
   5  -8   9    3.72    0.52
  -5  -8  -9    5.16    0.66
   5   8  -9    3.48    0.41
  -5   8   9    3.86    0.64
  -5   8   9    4.28    0.65
  -5  -8   9    4.32    0.64
  -5   8  -9    4.25    0.64
   5   8   9    4.83    0.58
   5  -8  -9    4.88    0.72
  -5   8  -9    4.03    0.51
   6  -8   9    4.68    0.64
  -6   8   9    5.43    0.63
   6   8  -9    4.15    0.48
  -6  -8  -9    3.20    0.65
  -6  -8   9    5.47    0.67
   6   8   9    4.19    0.50
   6  -8  -9    4.62    0.67
   0  -9   9    5.76    0.55
   0  -9  -9    4.52    0.56
   0   9   9    5.28    0.58
   0  -9   9    6.56    0.52
   0   9  -9    6.50    0.56
  -1   9   9    6.13    0.56
   1  -9   9    5.08    0.50
   1   9  -9    4.51    0.60
   1  -9   9    4.56    0.60
  -1  -9  -9    4.38    0.57
   1  -9  -9    5.61    0.56
  -1  -9   9    4.78    0.57
  -1  -9   9    4.73    0.55
   1   9   9    5.62    0.63
   2  -9   9    0.34    0.34
  -2   9   9    0.68    0.34
  -2  -9  -9    1.18    0.34
   2   9  -9    0.47    0.36
   2   9   9    0.93    0.38
  -2   9  -9    0.23    0.30
  -2  -9   9    0.60    0.39
  -2  -9   9    0.80    0.32
   2  -9  -9    1.00    0.36
   3   9  -9    8.30    0.67
  -3  -9  -9    6.08    0.70
  -3  -9  -9    5.46    0.60
   3  -9   9    6.04    0.70
  -3   9   9    6.80    0.63
  -3  -9  -9    6.75    0.89
   3   9   9    6.92    0.67
  -3  -9   9    5.51    0.56
  -3   9  -9    7.30    0.66
   3  -9  -9    6.27    0.66
  -3  -9   9    6.32    0.83
  -3  -9   9    6.81    0.71
  -4  -9  -9   17.75    0.87
  -4   9   9   14.42    0.85
   4  -9   9   14.58    0.92
  -4  -9  -9   16.20    0.90
  -4   9   9   15.18    0.83
   4   9  -9   17.24    0.87
   4  -9  -9   16.34    1.25
   4  -9  -9   15.41    1.01
  -4  -9   9   15.85    0.80
  -4   9  -9   15.57    0.85
   4   9   9   17.06    0.92
  -4  -9   9   16.83    0.90
  -5   9   9    1.49    0.58
  -5   9   9    1.49    0.44
  -5  -9  -9    1.32    0.48
   5   9  -9    1.09    0.44
   5  -9   9    1.24    0.53
  -5   9  -9    1.10    0.49
   5  -9  -9    1.19    0.55
  -5  -9   9    1.23    0.50
   5   9   9    1.14    0.46
   0  10   9    2.89    0.58
   0 -10   9    3.79    0.51
   0 -10   9    3.47    0.50
   0 -10  -9    2.89    0.48
   1 -10   9    2.25    0.40
   1 -10   9    1.98    0.47
  -1 -10  -9    1.69    0.42
  -1  10   9    2.34    0.46
   1  10  -9    1.63    0.43
  -1 -10   9    3.54    0.55
  -1 -10   9    2.48    0.45
   1  10   9    2.75    0.46
  -1  10  -9    1.82    0.50
   1 -10  -9    2.19    0.47
  -2 -10  -9    0.50    0.39
   2  10  -9    0.20    0.41
   2 -10   9   -0.04    0.49
  -2  10   9   -0.98    0.42
  -2 -10   9   -0.30    0.40
  -2  10  -9    0.79    0.42
   2  10   9    0.03    0.40
   2 -10  -9    0.73    0.46
  -2 -10   9    0.10    0.33
  -3 -10  -9    3.66    0.66
   3  10  -9    2.44    0.61
   3 -10   9    4.43    0.66
  -3  10   9    4.74    0.72
  -3 -10  -9    3.29    0.45
  -3 -10   9    3.01    0.45
  -3  10  -9    4.03    0.53
   3  10   9    4.13    0.69
   3 -10  -9    5.50    0.78
  -3 -10   9    3.57    0.58
  -4  10   9    5.70    0.74
  -4 -10  -9    5.39    0.69
  -4  10   9    5.23    0.65
   4 -10   9    4.34    0.73
   4  10  -9    5.41    0.84
  -4 -10   9    6.31    0.68
   4  10   9    4.08    0.64
   4 -10  -9    4.60    0.71
  -4  10  -9    6.61    0.85
   0 -11  -9    1.55    0.61
   0  11   9    2.08    0.57
   0 -11   9    1.78    0.47
   0 -11   9    1.08    0.62
   0  11  -9    1.06    0.65
  -1 -11  -9    1.60    0.50
   1 -11   9    2.24    0.59
  -1  11   9    2.35    0.59
  -1 -11   9    1.20    0.50
  -1 -11   9    2.03    0.49
   1 -11  -9    2.03    0.53
  -1  11  -9    2.02    0.56
   1  11   9    1.79    0.56
  -2  11   9   -0.86    0.53
   2 -11   9    0.23    0.61
  -2 -11  -9   -0.53    0.48
  -2 -11   9   -0.27    0.45
   2 -11  -9    0.40    0.61
  -2  11  -9    0.46    0.57
   2  11   9    0.70    0.58
  -2 -11   9    0.02    0.44
   0   0  10   12.27    0.53
   0   0  10   12.64    0.51
   0   0 -10   12.54    0.51
   0   0  10   12.86    0.45
   0   0 -10   12.61    0.53
  -1   0 -10   51.32    1.34
   1   0  10   50.16    1.33
   1   0  10   52.31    1.34
  -1   0  10   51.17    1.28
  -1   0  10   52.11    1.33
   1   0 -10   51.81    1.34
   1   0 -10   50.74    1.34
  -1   0 -10   51.53    1.34
  -1   0  10   51.74    1.32
   2   0  10   47.97    1.27
  -2   0 -10   46.87    1.24
   2   0 -10   46.68    1.25
  -2   0 -10   48.25    1.24
  -2   0  10   47.37    1.22
   2   0 -10   49.17    1.26
  -2   0  10   46.27    1.23
  -2   0  10   47.33    1.22
   2   0  10   47.08    1.27
   3   0  10   49.11    1.28
   3   0 -10   47.03    1.26
  -3   0  10   48.85    1.27
  -3   0 -10   47.99    1.22
  -3   0  10   47.42    1.19
  -3   0  10   46.33    1.18
  -3   0 -10   48.60    1.22
   3   0 -10   49.30    1.27
   3   0  10   46.52    1.28
  -4   0  10    1.30    0.29
  -4   0 -10    1.88    0.20
  -4   0 -10    2.03    0.22
   4   0 -10    1.89    0.26
   4   0  10    2.20    0.32
   4   0 -10    1.70    0.27
   4   0  10    1.92    0.28
  -4   0 -10    1.65    0.32
   5   0 -10    0.63    0.24
   5   0  10    0.37    0.20
  -5   0  10    0.10    0.26
   5   0 -10    0.36    0.25
   5   0 -10    0.66    0.40
  -5   0 -10    0.11    0.23
   5   0  10    0.45    0.28
   6   0 -10    1.23    0.29
   6   0 -10    1.38    0.24
   6   0 -10    2.05    0.55
   6   0  10    1.77    0.26
   6   0  10    1.38    0.42
  -6   0 -10    1.42    0.29
  -6   0  10    1.29    0.34
   7   0 -10    0.07    0.37
   7   0  10    0.09    0.25
   7   0 -10   -0.24    0.23
   7   0  10    0.37    0.35
  -7   0 -10   -0.83    0.38
  -7   0  10    0.22    0.38
  -8   0  10   -0.26    0.41
  -8   0 -10    0.30    0.54
   8   0  10   -0.23    0.28
   0  -1  10   45.21    1.19
   0  -1  10   44.32    1.20
   0   1  10   42.78    1.18
   0  -1  10   45.67    1.11
   0   1 -10   45.52    1.19
   0  -1 -10   44.39    1.19
   0   1 -10   43.41    1.19
   0  -1 -10   44.19    1.19
   0   1  10   44.67    1.20
   1  -1  10   17.87    0.53
  -1   1  10   17.38    0.63
  -1   1  10   17.17    0.64
  -1   1  10   17.70    0.59
   1   1 -10   17.25    0.64
  -1  -1 -10   17.82    0.64
   1  -1  10   18.15    0.66
   1  -1  10   17.62    0.66
  -1  -1 -10   16.71    0.61
   1   1 -10   17.34    0.62
   1   1  10   18.22    0.66
   1  -1 -10   17.58    0.65
  -1  -1  10   17.88    0.64
   1   1  10   17.23    0.63
  -1   1 -10   17.09    0.64
  -1  -1  10   18.22    0.58
  -1   1 -10   17.64    0.65
  -1  -1  10   17.05    0.62
   1  -1 -10   17.84    0.63
  -2  -1 -10   31.04    0.88
  -2   1  10   31.00    0.88
  -2   1  10   29.86    0.86
  -2   1  10   29.81    0.87
   2  -1  10   29.32    0.90
   2   1 -10   29.14    0.89
  -2  -1 -10   30.89    0.88
   2   1 -10   30.07    0.89
   2  -1  10   30.82    0.92
   2   1  10   29.91    0.91
  -2   1 -10   30.82    0.89
   2   1  10   30.28    0.91
   2  -1 -10   31.79    0.92
  -2   1 -10   30.04    0.89
  -2  -1  10   29.20    0.86
   2  -1 -10   30.32    0.92
  -2  -1  10   29.18    0.86
  -2  -1  10   30.01    0.85
   3   1 -10   12.88    0.54
  -3   1  10   12.77    0.47
   3  -1  10   13.68    0.59
  -3  -1 -10   12.83    0.49
   3   1 -10   12.44    0.52
  -3   1  10   12.39    0.53
  -3  -1 -10   12.90    0.48
   3  -1  10   13.27    0.54
  -3   1  10   13.15    0.48
  -3  -1  10   12.79    0.45
   3  -1 -10   13.35    0.57
   3  -1 -10   12.55    0.55
  -3   1 -10   12.79    0.61
   3   1  10   12.72    0.57
  -3   1 -10   12.74    0.51
  -3  -1  10   12.85    0.44
  -3   1 -10   12.88    0.51
   3   1  10   12.17    0.54
  -3  -1  10   12.34    0.53
   4  -1  10   20.22    0.71
  -4   1  10   18.19    0.51
   4   1 -10   20.06    0.69
  -4   1  10   20.02    0.52
  -4   1  10   19.78    0.69
  -4  -1 -10   20.96    0.87
   4  -1  10   21.50    0.77
  -4  -1 -10   20.42    0.55
   4   1 -10   20.84    0.70
  -4  -1 -10   20.49    0.55
   4  -1 -10   20.58    0.71
  -4  -1  10   19.43    0.72
  -4   1 -10   20.86    0.60
  -4   1 -10   20.66    0.61
   4   1  10   20.36    0.69
   4  -1 -10   20.95    0.72
   4   1  10   20.43    0.73
  -4   1 -10   21.15    0.86
   5  -1  10    1.15    0.38
  -5   1  10    1.20    0.31
   5   1 -10    1.70    0.27
   5   1 -10    1.57    0.28
   5  -1  10    1.70    0.26
   5   1 -10    1.21    0.45
  -5  -1 -10    1.46    0.32
   5  -1 -10    1.33    0.43
   5   1  10    1.44    0.33
   5   1  10    1.41    0.24
  -5  -1  10    1.51    0.33
   5  -1 -10    1.39    0.25
  -5   1 -10    1.31    0.39
   5  -1 -10    1.25    0.31
   6   1 -10   10.57    0.92
   6  -1  10   11.41    0.56
   6   1 -10   11.30    0.58
   6  -1  10   11.53    0.65
  -6  -1 -10   11.35    0.71
  -6   1  10   11.32    0.64
   6   1 -10   11.38    0.50
   6  -1 -10   10.95    0.64
  -6  -1  10   10.54    0.71
   6   1  10   12.14    0.54
   6  -1 -10   11.40    0.54
  -6   1 -10   12.48    0.72
   6   1  10   11.20    0.67
   7  -1  10   -0.23    0.23
   7   1 -10    0.25    0.23
   7  -1  10    0.07    0.36
  -7   1  10   -0.45    0.35
  -7  -1 -10    0.88    0.41
   7   1 -10    0.39    0.31
  -7  -1  10   -0.03    0.37
   7   1  10    0.52    0.27
   7  -1 -10    0.60    0.27
  -7   1 -10    0.26    0.41
   7   1  10    0.64    0.36
   7  -1 -10    1.02    0.50
  -8  -1 -10   -0.35    0.61
   8  -1  10   -0.43    0.29
  -8   1  10    0.02    0.42
  -8  -1  10    0.34    0.45
  -8   1 -10    0.07    0.51
   8   1  10    0.30    0.27
   8  -1 -10   -0.38    0.32
   0  -2 -10  414.18    9.66
   0  -2  10  456.28    9.58
   0   2  10  428.26    9.67
   0   2 -10  438.55    9.67
   0   2  10  438.39    9.67
   0  -2  10  421.23    9.66
   0   2 -10  436.49    9.67
   0  -2  10  446.25    9.67
   0  -2 -10  452.11    9.68
   1  -2  10    2.26    0.25
  -1  -2 -10    2.12    0.33
   1  -2  10    2.54    0.38
  -1  -2 -10    2.29    0.30
  -1   2  10    2.22    0.29
   1  -2  10    1.45    0.28
   1   2 -10    2.20    0.34
   1   2 -10    1.68    0.27
  -1   2  10    2.53    0.34
   1  -2 -10    1.78    0.30
  -1  -2  10    2.62    0.37
   1   2  10    1.91    0.27
  -1  -2  10    1.93    0.23
  -1   2 -10    1.75    0.28
   1  -2 -10    1.99    0.30
  -1  -2  10    2.13    0.28
   1   2  10    2.39    0.31
  -1   2 -10    1.72    0.28
   2   2 -10   24.52    0.78
  -2   2  10   23.56    0.72
   2   2 -10   24.01    0.78
   2  -2  10   23.82    0.78
  -2  -2 -10   24.92    0.76
  -2   2  10   23.87    0.77
  -2   2  10   23.64    0.76
   2  -2  10   24.46    0.63
  -2  -2 -10   23.78    0.75
   2  -2  10   24.74    0.81
   2   2  10   23.61    0.78
  -2  -2  10   21.46    0.73
  -2   2 -10   23.33    0.76
  -2   2 -10   22.68    0.78
  -2  -2  10   24.00    0.75
   2  -2 -10   23.18    0.76
  -2  -2  10   23.58    0.72
   2   2  10   23.74    0.79
  -3   2  10    2.95    0.33
  -3   2  10    2.80    0.34
   3  -2  10    3.11    0.47
   3  -2  10    2.87    0.21
  -3  -2 -10    2.79    0.33
   3  -2  10    3.33    0.35
  -3  -2 -10    2.84    0.33
   3   2 -10    2.32    0.35
   3   2 -10    2.93    0.38
  -3   2  10    2.65    0.34
  -3   2 -10    2.95    0.34
   3  -2 -10    2.72    0.33
   3   2  10    2.35    0.31
  -3  -2  10    3.04    0.35
  -3  -2  10    2.72    0.24
  -3   2 -10    2.49    0.36
  -3  -2  10    2.86    0.27
  -3   2 -10    3.13    0.36
   3  -2 -10    2.85    0.40
   3   2  10    2.66    0.32
  -4  -2 -10    1.91    0.21
   4  -2  10    1.84    0.25
   4   2 -10    2.14    0.29
   4   2 -10    1.97    0.26
  -4  -2 -10    2.07    0.35
  -4   2  10    2.06    0.28
  -4   2  10    2.36    0.24
   4   2 -10    2.00    0.39
   4  -2  10    2.60    0.35
  -4   2  10    2.05    0.26
   4   2  10    2.15    0.32
  -4  -2  10    2.39    0.33
  -4   2 -10    1.93    0.25
   4  -2 -10    1.72    0.26
  -4   2 -10    2.14    0.32
   4  -2 -10    2.37    0.32
   4   2  10    1.92    0.31
  -4   2 -10    1.81    0.32
   5   2 -10    4.23    0.36
   5  -2  10    2.96    0.37
  -5  -2 -10    3.90    0.47
   5   2 -10    4.31    0.63
   5   2 -10    3.85    0.45
   5  -2  10    3.61    0.42
  -5   2  10    3.55    0.38
   5  -2 -10    3.70    0.56
   5   2  10    3.91    0.48
  -5   2 -10    4.23    0.53
  -5  -2  10    3.59    0.42
   5  -2 -10    4.17    0.60
   5  -2 -10    4.31    0.40
   5   2  10    4.18    0.39
   6   2 -10    3.05    0.36
   6   2 -10    3.32    0.61
   6   2 -10    3.64    0.37
   6  -2  10    3.35    0.43
  -6   2  10    4.75    0.51
   6  -2  10    3.65    0.40
  -6  -2 -10    3.75    0.52
  -6  -2  10    3.05    0.45
   6  -2 -10    3.57    0.43
   6   2  10    2.76    0.49
  -6   2 -10    3.05    0.48
   6  -2 -10    3.44    0.54
   6   2  10    2.83    0.37
  -7  -2 -10    1.39    0.47
   7   2 -10    0.64    0.24
  -7   2  10    0.93    0.41
   7  -2  10    0.46    0.30
   7  -2  10    1.04    0.43
   7   2 -10    1.34    0.42
  -7  -2  10    1.27    0.45
   7   2  10    1.20    0.37
   7   2  10    1.61    0.30
   7  -2 -10    1.40    0.28
   7  -2 -10    0.70    0.39
  -7   2 -10    1.17    0.47
  -8  -2 -10    3.97    0.75
   8  -2  10    1.73    0.43
  -8   2  10    2.79    0.52
  -8  -2  10    2.35    0.53
  -8   2 -10    2.93    0.64
   8  -2 -10    2.09    0.37
   0   3  10   90.24    2.24
   0   3 -10   88.39    2.25
   0   3 -10   91.21    2.24
   0  -3 -10   93.29    2.26
   0   3  10   92.01    2.26
   0  -3  10   92.79    2.26
   0  -3  10   92.91    2.13
   0  -3 -10   89.65    2.24
   0  -3  10   91.01    2.24
   1  -3  10   14.05    0.60
  -1  -3 -10   14.31    0.62
   1  -3  10   14.06    0.45
  -1   3  10   13.35    0.58
  -1   3  10   13.80    0.66
   1   3 -10   13.71    0.60
   1   3 -10   13.83    0.56
  -1  -3 -10   13.47    0.57
   1  -3  10   14.75    0.67
   1   3  10   13.23    0.67
  -1   3 -10   14.16    0.57
   1   3  10   13.61    0.60
  -1  -3  10   14.52    0.58
   1  -3 -10   14.62    0.65
  -1   3 -10   14.51    0.64
   1  -3 -10   14.40    0.59
  -1  -3  10   13.94    0.54
  -1  -3  10   13.86    0.57
   2  -3  10   91.75    2.07
   2  -3  10   95.51    2.30
  -2  -3 -10   87.10    2.22
  -2   3  10   90.90    2.24
  -2   3  10   92.89    2.20
  -2   3  10   92.37    2.27
   2   3 -10   90.97    2.24
   2   3 -10   92.72    2.26
   2  -3  10   94.44    2.28
  -2   3 -10   90.55    2.26
   2   3  10   92.27    2.28
  -2  -3  10   89.68    2.20
  -2   3 -10   91.05    2.25
   2   3  10   92.55    2.27
  -2  -3  10   88.82    2.20
  -2  -3  10   92.57    2.22
  -2   3 -10   93.21    2.27
   2  -3 -10   92.31    2.27
   2  -3 -10   92.72    2.28
   3   3 -10    5.86    0.47
  -3  -3 -10    6.80    0.43
  -3  -3 -10    6.63    0.41
   3   3 -10    6.68    0.41
  -3   3  10    5.92    0.45
  -3   3  10    6.85    0.42
   3  -3  10    6.37    0.44
  -3   3  10    6.48    0.45
   3  -3  10    7.02    0.25
   3  -3  10    6.12    0.46
   3  -3 -10    6.23    0.43
  -3  -3  10    6.38    0.36
  -3  -3  10    6.77    0.36
   3  -3 -10    7.06    0.51
   3   3  10    6.59    0.42
  -3   3 -10    6.10    0.50
  -3   3 -10    6.36    0.44
  -3  -3  10    6.24    0.45
  -3   3 -10    5.99    0.44
   3   3  10    6.53    0.54
  -4   3  10   -0.02    0.20
   4   3 -10   -0.24    0.24
  -4  -3 -10   -0.07    0.14
  -4  -3 -10    0.16    0.11
  -4   3  10    0.17    0.23
   4   3 -10   -0.02    0.18
   4  -3  10   -0.17    0.21
   4  -3  10    0.03    0.28
  -4   3  10    0.30    0.22
   4   3 -10    0.11    0.30
  -4   3 -10   -0.10    0.26
   4  -3 -10    0.09    0.27
   4   3  10    0.23    0.20
   4   3  10    0.37    0.35
  -4   3 -10    0.09    0.23
  -4   3 -10    0.19    0.23
  -4  -3  10   -0.14    0.27
   4  -3 -10    0.20    0.22
  -5  -3 -10    0.64    0.29
   5   3 -10    0.66    0.42
   5  -3  10    1.03    0.25
  -5   3  10    0.97    0.30
   5  -3  10    1.03    0.35
   5   3 -10    0.95    0.23
   5   3 -10    1.33    0.31
  -5   3 -10    1.10    0.18
  -5  -3  10    0.88    0.38
   5  -3 -10    1.24    0.26
   5   3  10    1.21    0.32
   5  -3 -10    1.09    0.33
   5   3  10    0.97    0.26
  -5   3 -10    1.12    0.38
   5  -3 -10    0.65    0.46
  -5   3 -10    1.04    0.20
  -6  -3 -10   15.52    0.88
   6   3 -10   15.88    0.63
  -6   3  10   15.51    0.71
   6   3 -10   17.85    1.15
   6  -3  10   17.33    0.86
   6   3 -10   16.57    0.77
   6  -3  10   16.54    0.74
   6  -3 -10   16.58    0.71
   6   3  10   16.16    0.75
  -6  -3  10   16.91    0.80
   6  -3 -10   17.86    0.84
  -6   3 -10   17.21    0.89
   6   3  10   16.45    0.68
   7   3 -10    4.70    0.47
   7  -3  10    3.89    0.59
   7  -3  10    4.15    0.58
  -7   3  10    5.40    0.64
  -7  -3 -10    5.24    0.81
  -7   3 -10    5.07    0.72
   7  -3 -10    5.79    0.76
   7  -3 -10    4.21    0.53
  -7  -3  10    5.25    0.59
   7   3  10    5.67    0.70
   7   3  10    4.85    0.46
  -8   3  10   13.83    0.83
   8  -3  10   14.69    0.77
  -8   3 -10   14.91    1.14
  -8  -3  10   15.48    0.90
   8  -3 -10   12.56    0.75
   0   4  10    4.44    0.41
   0  -4  10    3.65    0.36
   0   4 -10    3.39    0.44
   0  -4  10    3.74    0.29
   0   4 -10    3.39    0.38
   0  -4  10    4.83    0.40
   0   4  10    3.94    0.38
   0  -4 -10    3.63    0.42
   0  -4 -10    3.67    0.41
   1  -4  10    0.86    0.16
  -1  -4 -10    0.38    0.20
   1  -4  10    0.81    0.24
   1   4 -10    1.03    0.22
  -1  -4 -10    0.85    0.28
   1   4 -10    0.62    0.26
  -1   4  10    0.61    0.21
  -1   4  10    0.42    0.24
   1  -4  10    0.69    0.26
   1   4  10    0.39    0.22
   1  -4 -10    0.68    0.23
  -1  -4  10    0.83    0.23
  -1  -4  10    0.55    0.24
   1  -4 -10    0.56    0.28
  -1   4 -10    0.74    0.27
   1   4  10    0.77    0.28
  -1   4 -10    0.32    0.19
  -1  -4  10    0.65    0.26
  -2  -4 -10   33.38    1.05
   2  -4  10   35.30    1.11
   2   4 -10   34.22    1.04
  -2  -4 -10   34.82    1.02
   2  -4  10   34.21    1.06
   2  -4  10   34.76    0.85
  -2   4  10   34.64    1.04
   2   4 -10   35.29    1.05
  -2   4  10   34.86    1.05
  -2   4 -10   34.22    1.07
   2   4  10   34.82    1.08
  -2   4 -10   34.78    1.06
  -2  -4  10   32.88    1.00
   2  -4 -10   35.58    1.11
  -2  -4  10   34.06    1.03
  -2   4 -10   35.19    1.02
  -2  -4  10   34.87    1.02
   2   4  10   33.22    1.06
   2  -4 -10   34.36    1.08
  -3  -4 -10    1.24    0.25
   3   4 -10    1.48    0.25
  -3   4  10    1.65    0.30
  -3  -4 -10    1.23    0.28
  -3   4  10    1.92    0.27
   3  -4  10    1.20    0.32
   3   4 -10    1.26    0.30
  -3   4  10    1.56    0.26
   3   4 -10    1.73    0.30
   3  -4  10    1.69    0.26
  -3   4 -10    1.21    0.24
   3  -4 -10    1.08    0.25
  -3   4 -10    1.31    0.26
  -3  -4  10    1.31    0.24
  -3   4 -10    1.63    0.30
   3   4  10    1.16    0.30
   3  -4 -10    0.82    0.33
   3   4  10    1.27    0.26
  -3  -4  10    1.25    0.25
  -3  -4  10    1.02    0.28
  -4   4  10   50.37    1.36
   4   4 -10   49.22    1.51
  -4  -4 -10   49.53    1.24
   4   4 -10   49.04    1.40
  -4  -4 -10   50.59    1.61
  -4   4  10   47.97    1.34
  -4   4  10   49.27    1.36
  -4  -4 -10   50.48    1.26
   4  -4  10   49.96    1.45
   4  -4  10   51.18    1.49
   4   4 -10   49.43    1.37
   4  -4 -10   51.22    1.47
  -4   4 -10   49.88    1.38
  -4  -4  10   49.35    1.16
   4   4  10   49.44    1.41
  -4  -4  10   48.49    1.42
   4  -4 -10   49.69    1.42
  -4   4 -10   48.76    1.47
   4   4  10   50.70    1.41
  -4  -4  10   48.34    1.16
   5  -4  10    5.23    0.66
  -5  -4 -10    5.82    0.60
   5   4 -10    5.91    0.46
  -5   4  10    5.39    0.35
  -5   4  10    6.02    0.38
   5  -4  10    6.27    0.49
   5   4 -10    6.08    0.55
   5   4 -10    6.62    0.75
  -5   4  10    5.03    0.48
  -5   4 -10    5.11    0.59
   5  -4 -10    5.51    0.78
   5   4  10    6.30    0.54
   5  -4 -10    5.19    0.64
  -5  -4  10    4.85    0.54
   5   4  10    5.97    0.44
  -5   4 -10    6.51    0.49
  -5   4 -10    5.75    0.49
   5  -4 -10    6.57    0.52
   6   4 -10    6.20    0.95
   6  -4  10    6.73    0.76
   6   4 -10    6.61    0.47
   6   4 -10    6.40    0.61
   6  -4  10    6.03    0.59
  -6   4  10    6.37    0.53
  -6  -4 -10    5.61    0.63
   6   4  10    4.95    0.63
  -6   4 -10    6.69    0.63
   6  -4 -10    5.01    0.57
  -6  -4  10    6.94    0.62
   6   4  10    6.34    0.49
   7   4 -10   11.39    0.58
  -7  -4 -10   11.28    0.98
  -7   4  10   11.07    0.74
   7  -4  10   13.16    1.04
   7  -4  10   11.99    0.65
  -7   4 -10   10.69    0.86
   7   4  10   11.49    0.66
   7  -4 -10    9.84    0.97
   7  -4 -10   10.97    0.63
  -7  -4  10   11.40    0.78
   8  -4  10    0.44    0.37
  -8   4  10    1.53    0.48
  -8  -4  10   -0.08    0.44
   8  -4 -10    0.69    0.39
  -8   4 -10    0.81    0.62
   0   5 -10    2.85    0.37
   0   5  10    2.55    0.37
   0   5  10    2.93    0.35
   0  -5 -10    2.71    0.36
   0  -5  10    2.76    0.39
   0  -5 -10    2.54    0.36
   0  -5  10    2.55    0.29
   0  -5  10    2.29    0.33
   0   5 -10    3.11    0.37
  -1  -5 -10    0.95    0.32
   1  -5  10    0.36    0.31
  -1   5  10    0.65    0.25
   1   5 -10    0.60    0.27
   1  -5  10    0.52    0.17
   1  -5  10    0.44    0.20
  -1  -5 -10    0.48    0.25
  -1   5  10    0.70    0.30
   1   5 -10    0.68    0.23
   1   5  10    0.61    0.23
   1  -5 -10    0.77    0.30
  -1   5 -10    0.69    0.16
   1  -5 -10    0.56    0.21
   1   5  10    0.80    0.27
  -1  -5  10    0.82    0.25
  -1  -5  10    0.67    0.26
  -1   5 -10    0.62    0.22
  -1   5 -10   -0.02    0.29
  -1  -5  10    0.55    0.24
  -2   5  10    1.48    0.33
   2  -5  10    1.71    0.39
  -2  -5 -10    1.84    0.32
  -2  -5 -10    1.87    0.28
   2  -5  10    1.72    0.18
  -2   5  10    1.83    0.30
   2  -5  10    2.03    0.34
   2   5 -10    1.84    0.34
   2   5 -10    1.66    0.24
   2   5 -10    1.82    0.25
  -2  -5  10    1.66    0.27
  -2   5 -10    1.49    0.28
  -2  -5  10    1.87    0.30
   2   5  10    1.97    0.35
   2   5  10    2.18    0.33
  -2  -5  10    2.02    0.31
  -2   5 -10    2.11    0.37
   2  -5 -10    1.37    0.36
  -2   5 -10    1.88    0.26
   2  -5 -10    1.69    0.28
   3   5 -10   14.68    0.63
   3   5 -10   14.47    0.73
  -3   5  10   14.51    0.66
   3  -5  10   14.11    0.75
   3   5 -10   14.80    0.68
  -3  -5 -10   14.54    0.61
   3  -5  10   14.36    0.67
  -3   5  10   14.76    0.70
  -3   5  10   14.58    0.61
  -3  -5  10   14.45    0.62
   3  -5 -10   14.45    0.71
  -3   5 -10   13.63    0.72
  -3  -5  10   14.15    0.65
  -3  -5  10   14.91    0.64
   3   5  10   14.95    0.74
   3  -5 -10   15.13    0.82
   3   5  10   14.45    0.66
  -3   5 -10   13.96    0.65
  -3   5 -10   15.17    0.63
  -4   5  10   15.09    0.66
  -4  -5 -10   15.78    0.62
   4   5 -10   15.33    0.66
  -4   5  10   15.73    0.72
  -4   5  10   15.24    0.64
  -4  -5 -10   13.76    0.73
   4   5 -10   14.36    0.74
  -4  -5 -10   15.27    0.61
   4  -5  10   15.58    0.75
   4   5 -10   16.34    0.80
   4  -5  10   15.60    0.88
  -4   5 -10   15.76    0.74
   4  -5 -10   14.51    0.72
   4   5  10   15.05    0.77
  -4  -5  10   14.94    0.52
  -4   5 -10   15.70    0.71
  -4  -5  10   14.61    0.74
   4   5  10   16.02    0.72
   4  -5 -10   14.38    0.81
  -4  -5  10   15.73    0.51
   5   5 -10    6.31    0.61
  -5   5  10    4.84    0.48
  -5  -5 -10    5.20    0.54
   5  -5  10    4.59    0.46
   5  -5  10    5.18    0.77
  -5   5  10    5.23    0.52
   5   5 -10    4.97    0.46
   5   5 -10    4.76    0.75
  -5   5  10    5.16    0.53
   5   5  10    5.36    0.49
   5  -5 -10    4.64    0.53
  -5   5 -10    4.81    0.46
  -5   5 -10    5.04    0.51
   5   5  10    4.92    0.67
  -5  -5  10    4.87    0.55
  -5   5 -10    4.71    0.59
   5  -5 -10    4.93    0.60
  -6   5  10    3.76    0.43
   6  -5  10    3.67    0.48
   6   5 -10    4.01    0.50
   6   5 -10    4.75    0.48
  -6  -5 -10    3.14    0.48
   6  -5  10    3.69    0.62
   6   5 -10    3.14    0.70
   6  -5 -10    3.45    0.61
   6   5  10    2.57    0.39
  -6  -5  10    3.35    0.54
  -6   5 -10    3.63    0.52
  -6   5 -10    5.37    0.59
   6   5  10    3.85    0.54
   6  -5 -10    3.82    0.53
  -6   5 -10    4.21    0.34
   7  -5  10    1.94    0.35
  -7   5  10    1.43    0.43
  -7  -5 -10    2.55    0.65
   7  -5 -10    1.03    0.72
   7  -5 -10    1.16    0.32
  -7  -5  10    0.52    0.48
   7   5  10    1.09    0.38
  -7   5 -10    0.46    0.48
   0   6  10    5.16    0.47
   0  -6  10    5.77    0.56
   0   6 -10    5.56    0.47
   0   6 -10    6.35    0.64
   0  -6 -10    5.09    0.61
   0  -6  10    6.39    0.41
   0   6 -10    5.66    0.21
   0  -6 -10    5.87    0.53
   0  -6  10    6.41    0.54
   0   6  10    5.99    0.64
   1   6 -10    0.87    0.34
  -1  -6 -10    0.84    0.36
  -1   6  10    0.99    0.29
   1   6 -10    0.84    0.25
   1  -6  10    1.03    0.21
  -1  -6 -10    0.41    0.24
   1  -6  10    1.14    0.30
   1   6 -10    0.74    0.15
  -1   6  10    1.10    0.39
   1  -6  10    0.21    0.34
  -1   6 -10    0.98    0.29
  -1   6 -10    0.85    0.15
   1  -6 -10    0.87    0.26
  -1  -6  10    0.47    0.24
  -1  -6  10    0.86    0.28
  -1  -6  10    0.45    0.34
   1  -6 -10    0.98    0.41
  -1   6 -10    0.90    0.34
   1   6  10    0.67    0.29
   1   6  10    0.92    0.39
   2  -6  10   51.34    1.20
   2  -6  10   51.00    1.57
   2   6 -10   48.33    1.49
  -2  -6 -10   48.52    1.42
  -2   6  10   48.97    1.47
   2  -6  10   48.90    1.49
   2   6 -10   48.21    1.44
  -2   6  10   49.98    1.53
   2   6 -10   49.85    1.29
   2  -6 -10   49.72    1.48
   2   6  10   49.15    1.46
  -2   6 -10   49.50    1.29
  -2  -6  10   48.02    1.37
   2  -6 -10   51.64    1.58
  -2   6 -10   48.01    1.51
  -2  -6  10   50.24    1.43
   2   6  10   51.94    1.55
  -2   6 -10   50.23    1.48
  -2  -6  10   48.77    1.42
  -3   6  10    9.65    0.59
   3   6 -10    9.11    0.57
   3   6 -10    9.11    0.54
   3   6 -10    8.12    0.70
   3  -6  10    9.15    0.82
  -3   6  10    9.40    0.69
  -3  -6 -10    9.24    0.54
   3  -6  10    8.16    0.57
  -3  -6 -10    9.66    0.64
   3  -6 -10    9.42    0.63
  -3  -6  10    8.83    0.50
  -3  -6  10    8.97    0.59
  -3   6 -10    8.70    0.71
   3   6  10    9.04    0.59
  -3   6 -10    9.11    0.52
  -3  -6  10    8.61    0.57
  -3   6 -10    8.85    0.60
   3   6  10    8.90    0.68
   3  -6 -10    9.41    0.75
   4  -6  10    0.94    0.27
  -4  -6 -10    0.78    0.29
   4  -6  10    0.42    0.50
  -4  -6 -10    0.81    0.36
   4   6 -10    1.12    0.38
  -4   6  10    0.92    0.28
  -4  -6 -10    0.61    0.31
   4   6 -10   -0.07    0.38
  -4   6  10    0.72    0.29
  -4   6  10    0.82    0.40
  -4   6 -10    1.10    0.28
  -4  -6  10    1.14    0.26
   4  -6 -10    1.09    0.30
  -4   6 -10    0.67    0.28
   4  -6 -10    0.83    0.50
  -4   6 -10    0.79    0.39
  -4  -6  10    1.05    0.39
   4   6  10    0.83    0.43
  -4  -6  10    1.14    0.27
   4   6  10    1.60    0.37
   5  -6  10   12.59    0.69
   5   6 -10   10.33    0.66
  -5  -6 -10   10.11    0.67
  -5   6  10   13.14    0.70
  -5   6  10   10.93    0.62
  -5   6  10   11.57    0.60
   5   6 -10   12.32    0.86
   5   6 -10   11.65    0.92
   5   6  10   11.25    0.89
  -5   6 -10   11.09    0.74
   5  -6 -10   12.02    0.95
  -5  -6  10   10.71    0.73
  -5   6 -10   11.41    0.65
   5  -6 -10   12.35    0.69
  -5   6 -10    9.39    0.69
   5   6  10   10.37    0.63
   6  -6  10    0.44    0.32
  -6  -6 -10    0.70    0.42
   6   6 -10   -0.06    0.61
   6   6 -10    0.05    0.31
  -6   6  10   -0.07    0.34
   6   6 -10    1.23    0.52
   6   6  10    0.19    0.31
  -6   6 -10   -0.46    0.35
   6  -6 -10    0.26    0.32
  -6  -6  10    0.10    0.47
   6   6  10    0.00    0.55
  -7   6  10    0.47    0.46
  -7  -6 -10    0.92    0.57
   7   6 -10    0.19    0.34
   7  -6  10    0.03    0.40
   7   6  10   -0.41    0.37
   7  -6 -10   -0.41    0.39
  -7  -6  10    0.14    0.48
   0  -7 -10   63.96    1.82
   0   7  10   54.70    1.72
   0   7 -10   51.62    1.70
   0  -7  10   63.57    1.59
   0  -7  10   65.86    1.82
   0  -7  10   65.37    1.80
   0  -7 -10   63.56    1.81
  -1   7  10   14.29    0.75
  -1  -7 -10   13.28    0.67
  -1   7  10   13.00    0.88
   1   7 -10   13.42    0.90
   1  -7  10   13.38    0.54
   1   7 -10   11.83    0.65
   1  -7  10   12.44    0.67
  -1   7 -10   11.74    0.87
  -1  -7  10   13.41    0.63
   1   7  10   13.38    0.83
  -1  -7  10   14.19    0.83
  -1  -7  10   13.08    0.66
   1   7  10   13.07    0.68
  -1   7 -10   10.73    0.66
   1  -7 -10   13.11    0.65
  -2   7  10   25.42    1.13
   2   7 -10   26.10    0.95
   2   7 -10   26.27    0.74
  -2   7  10   26.91    1.03
   2   7 -10   25.97    1.15
  -2  -7 -10   27.80    1.07
  -2  -7 -10   26.31    0.99
   2  -7  10   27.08    0.75
   2  -7  10   27.21    1.03
   2   7  10   26.81    1.18
   2  -7 -10   27.41    1.03
  -2   7 -10   26.04    1.14
  -2  -7  10   26.83    0.96
  -2  -7  10   27.51    1.04
   2  -7 -10   23.61    1.10
  -2   7 -10   25.35    0.97
   2   7  10   25.54    1.00
  -2  -7  10   26.26    0.95
  -3  -7 -10   18.82    0.79
  -3  -7 -10   19.97    0.91
  -3   7  10   18.69    0.87
   3   7 -10   19.54    0.83
   3  -7  10   18.90    0.84
   3   7 -10   17.80    1.02
  -3   7  10   18.84    0.98
   3   7 -10   19.88    0.76
  -3  -7  10   19.74    0.84
  -3   7 -10   18.84    1.01
   3   7  10   20.70    1.05
  -3  -7  10   18.78    0.78
  -3  -7  10   17.95    0.85
   3  -7 -10   18.98    0.84
   3   7  10   18.75    0.81
  -4  -7 -10    1.15    0.35
   4   7 -10    0.77    0.53
   4   7 -10    0.73    0.51
  -4   7  10    2.51    0.50
   4  -7  10    1.15    0.33
  -4  -7 -10    1.22    0.35
  -4  -7 -10    1.51    0.29
  -4   7  10    1.27    0.33
  -4   7  10    1.03    0.33
   4   7 -10    1.20    0.30
  -4   7 -10    1.26    0.51
  -4  -7  10    1.33    0.38
   4  -7 -10    0.92    0.30
  -4  -7  10    1.22    0.41
   4   7  10    0.83    0.32
  -4  -7  10    1.33    0.33
   4   7  10    1.12    0.49
  -4   7 -10    1.00    0.36
   5   7 -10    6.33    0.88
   5  -7  10    4.72    0.54
  -5  -7 -10    6.26    0.65
  -5   7  10    5.68    0.73
  -5   7  10    4.36    0.56
   5   7 -10    6.10    0.54
   5   7 -10    6.54    0.83
  -5   7  10    5.16    0.51
  -5  -7  10    4.93    0.60
   5   7  10    5.00    0.56
  -5   7 -10    5.41    0.59
  -5   7 -10    4.44    0.58
   5   7  10    3.65    0.63
   5  -7 -10    4.95    0.53
  -6   7  10    5.47    0.57
   6   7 -10    3.14    0.75
   6  -7  10    3.73    0.51
  -6  -7 -10    3.55    0.60
  -6  -7  10    4.01    0.50
   6   7  10    3.49    0.43
   6  -7 -10    4.04    0.54
   0   8  10   63.21    1.88
   0  -8  10   63.36    1.87
   0  -8  10   63.45    1.67
   0   8 -10   63.68    1.89
   0  -8 -10   66.70    1.88
  -1   8  10    6.88    0.57
   1  -8  10    6.83    0.61
  -1  -8 -10    7.79    0.80
   1  -8  10    7.04    0.48
   1   8 -10    7.99    0.60
  -1  -8 -10    8.35    0.61
  -1   8 -10    8.35    0.65
  -1  -8  10    5.72    0.81
  -1  -8  10    6.40    0.53
  -1  -8  10    5.98    0.55
   1  -8 -10    7.59    0.69
   1   8  10    7.02    0.61
  -2  -8 -10    1.98    0.39
   2  -8  10    1.60    0.33
  -2  -8 -10    1.48    0.52
   2  -8  10    2.58    0.28
  -2   8  10    2.30    0.37
   2   8 -10    1.85    0.30
  -2   8 -10    1.85    0.39
  -2  -8  10    1.57    0.38
   2   8  10    2.02    0.35
   2  -8 -10    1.31    0.30
  -2  -8  10    1.92    0.51
  -2  -8  10    2.77    0.44
  -3   8  10   -0.26    0.31
  -3  -8 -10   -0.07    0.44
   3   8 -10    0.24    0.27
   3  -8  10    0.64    0.34
  -3  -8 -10   -0.42    0.28
  -3  -8 -10   -0.32    0.31
   3   8  10   -0.42    0.26
   3  -8 -10   -0.23    0.29
  -3  -8  10   -0.04    0.39
  -3  -8  10   -0.40    0.27
  -3   8 -10    0.40    0.32
  -3  -8  10   -0.14    0.40
  -4  -8 -10    7.96    0.72
  -4  -8 -10    6.64    0.57
  -4  -8 -10    6.28    0.69
   4  -8  10    7.30    0.69
  -4   8  10    7.49    0.61
   4   8 -10    8.46    0.59
  -4   8  10    8.24    0.62
  -4  -8  10    7.40    0.57
   4  -8 -10    6.87    0.70
  -4  -8  10    7.19    0.65
  -4   8 -10    8.02    0.64
  -4  -8  10    6.60    0.66
   4   8  10    7.90    0.63
  -5   8  10    2.94    0.47
   5  -8  10    3.04    0.52
   5   8 -10    2.61    0.39
  -5   8  10    3.75    0.72
  -5  -8 -10    3.15    0.52
  -5   8  10    3.08    0.44
   5  -8 -10    3.48    0.52
  -5  -8  10    4.15    0.57
  -5   8 -10    1.66    0.72
   5   8  10    3.27    0.46
   6  -8  10   -0.80    0.50
   6   8 -10    0.07    0.39
  -6  -8 -10    0.61    0.62
  -6   8  10    0.33    0.46
   6   8  10   -0.41    0.44
   6  -8 -10    0.31    0.54
  -6  -8  10    0.01    0.46
   0  -9  10    0.14    0.33
   0   9  10   -0.65    0.38
   0  -9 -10   -0.28    0.32
   0  -9  10    0.25    0.34
   0   9 -10    0.35    0.36
   1  -9  10    0.52    0.33
   1   9 -10    1.04    0.36
   1  -9  10    0.84    0.35
  -1  -9 -10    0.82    0.28
  -1   9  10    1.14    0.40
   1  -9 -10    0.04    0.37
  -1   9 -10    0.00    0.32
  -1  -9  10   -0.15    0.41
  -1  -9  10    0.05    0.32
   1   9  10    0.49    0.37
   2  -9  10   12.56    0.82
  -2   9  10   12.32    0.77
   2   9 -10   13.16    0.80
  -2  -9 -10   13.95    0.76
   2  -9 -10   13.88    0.85
  -2  -9  10   13.12    0.72
   2   9  10   13.43    0.83
  -2  -9  10   12.66    0.77
   3   9 -10    1.97    0.43
  -3   9  10    2.40    0.38
  -3  -9 -10    1.13    0.35
  -3  -9 -10    1.63    0.40
   3  -9  10    2.39    0.45
  -3  -9 -10    1.06    0.55
  -3  -9  10    3.15    0.57
  -3   9 -10    1.97    0.40
   3  -9 -10    1.89    0.50
  -3  -9  10    1.64    0.45
  -3  -9  10    1.75    0.42
   3   9  10    1.24    0.40
  -4  -9 -10    0.62    0.40
   4  -9  10    0.60    0.56
  -4   9  10    0.05    0.35
  -4   9  10    0.72    0.37
  -4  -9 -10    0.52    0.36
   4   9 -10    0.18    0.39
  -4   9 -10    0.26    0.38
   4   9  10    1.25    0.44
  -4  -9  10    1.55    0.54
  -4  -9  10    0.85    0.51
   4  -9 -10    0.92    0.58
   4  -9 -10   -0.14    0.63
  -5   9  10    0.59    0.52
  -5  -9 -10    1.07    0.51
   5  -9  10    0.38    0.53
  -5   9  10    0.59    0.40
   5   9 -10    0.27    0.44
   5   9  10    1.59    0.47
   5  -9 -10    0.34    0.51
  -5   9 -10    1.81    0.50
  -5  -9  10    0.77    0.46
   0 -10 -10    0.56    0.39
   0 -10  10    0.03    0.46
   0  10  10    0.97    0.53
   0  10 -10    0.69    0.43
   0 -10  10    0.68    0.40
  -1  10  10    0.00    0.45
  -1 -10 -10   -0.09    0.34
   1  10 -10    0.14    0.41
   1 -10  10    0.69    0.47
   1 -10  10   -0.25    0.35
  -1 -10  10   -0.23    0.37
   1 -10 -10    0.60    0.43
   1  10  10   -0.06    0.44
  -1 -10  10   -0.28    0.39
  -2 -10 -10    0.33    0.38
   2  10 -10    0.45    0.50
  -2 -10 -10    0.83    0.38
  -2  10  10    0.25    0.46
   2 -10  10   -0.27    0.60
  -2  10 -10    0.32    0.40
  -2 -10  10    0.08    0.35
  -2 -10  10   -0.28    0.43
   2  10  10   -0.10    0.55
   2 -10 -10    0.75    0.59
  -3  10  10    1.15    0.49
  -3 -10 -10    1.54    0.43
  -3 -10 -10    0.76    0.58
   3  10 -10    2.04    0.58
   3 -10  10    0.94    0.46
   3 -10 -10    1.58    0.55
  -3 -10  10    0.95    0.51
   3  10  10    0.79    0.55
  -3 -10  10    0.91    0.39
  -3  10 -10    1.95    0.51
   4 -10  10    5.53    0.98
   4  10 -10    5.50    0.84
  -4  10  10    5.30    0.68
  -4 -10 -10    6.43    0.84
   4 -10 -10    6.86    1.05
  -4  10 -10    6.36    0.81
   4  10  10    6.30    0.90
   0 -11  10    1.55    0.58
   0  11  10    2.06    0.60
   0  11 -10   -0.50    0.64
   0 -11  10    1.06    0.45
   0 -11 -10    1.19    0.57
   1 -11  10    0.40    0.49
  -1  11  10    0.38    0.58
  -1 -11 -10   -0.09    0.52
   1  11  10    0.42    0.62
  -1 -11  10    0.95    0.49
  -1  11 -10    1.03    0.52
  -1 -11  10    0.13    0.50
   1 -11 -10    0.59    0.51
   2 -11  10   -0.26    0.59
   2  11 -10   -0.26    0.51
  -2 -11 -10    0.25    0.48
  -2 -11  10    1.19    0.49
   2 -11 -10    0.60    0.80
   0   0  11   -0.13    0.22
   0   0 -11   -0.14    0.20
   0   0  11   -0.29    0.20
   0   0  11    0.01    0.18
   0   0 -11   -0.22    0.24
  -1   0  11    2.25    0.28
   1   0 -11    2.71    0.36
  -1   0 -11    2.71    0.35
   1   0  11    2.01    0.30
  -1   0  11    2.71    0.37
  -1   0 -11    2.63    0.38
   1   0 -11    1.77    0.26
  -1   0  11    2.78    0.37
   1   0  11    2.62    0.36
   2   0  11   13.85    0.54
   2   0  11   11.22    0.55
  -2   0 -11   13.29    0.54
   2   0 -11   12.64    0.56
  -2   0  11   11.78    0.54
  -2   0  11   13.45    0.53
  -2   0  11   12.90    0.52
   2   0 -11   12.91    0.57
  -2   0 -11   13.24    0.54
  -3   0 -11   22.13    0.71
   3   0 -11   22.32    0.76
  -3   0 -11   22.70    0.72
   3   0 -11   21.81    0.73
   3   0  11   22.17    0.74
  -3   0  11   22.05    0.72
  -3   0  11   22.74    0.68
   3   0  11   22.75    0.78
  -3   0  11   22.41    0.68
  -4   0  11   16.29    0.43
  -4   0  11   16.38    0.65
  -4   0 -11   16.66    0.52
   4   0  11   16.85    0.68
  -4   0 -11   16.39    0.77
   4   0 -11   17.78    0.69
   4   0 -11   16.88    0.62
  -4   0 -11   16.66    0.54
   4   0  11   17.03    0.63
   5   0  11    3.89    0.57
   5   0  11    3.73    0.37
  -5   0 -11    3.75    0.47
   5   0 -11    3.51    0.54
   5   0 -11    3.78    0.50
  -5   0  11    4.26    0.48
   5   0 -11    4.07    0.37
  -6   0 -11    1.03    0.32
   6   0 -11    0.83    0.32
   6   0  11    0.94    0.26
   6   0 -11    0.89    0.52
   6   0 -11    1.12    0.24
   6   0  11    1.03    0.34
  -6   0  11    0.79    0.41
   7   0  11   -0.25    0.24
   7   0 -11    0.03    0.26
   7   0  11    0.51    0.37
  -7   0 -11   -0.31    0.41
   7   0 -11    0.24    0.48
  -7   0  11    0.21    0.38
  -8   0  11    0.23    0.44
  -8   0 -11   -0.14    0.62
   8   0  11    0.17    0.30
   0   1  11   22.39    0.77
   0  -1 -11   21.84    0.77
   0   1 -11   21.88    0.78
   0   1 -11   23.75    0.78
   0  -1  11   25.91    0.70
   0  -1  11   24.75    0.79
   0  -1 -11   24.33    0.78
   0   1  11   24.13    0.79
   0  -1  11   24.68    0.79
  -1   1  11   33.33    0.92
   1  -1  11   34.42    0.86
  -1  -1 -11   33.13    0.96
   1   1 -11   33.19    0.98
   1   1 -11   33.66    0.97
  -1  -1 -11   34.40    0.98
   1  -1  11   33.05    0.98
  -1   1  11   32.44    0.97
   1  -1  11   31.70    0.97
  -1   1  11   34.21    0.98
   1   1  11   33.08    0.98
  -1  -1  11   32.99    0.92
  -1  -1  11   33.35    0.96
   1  -1 -11   28.82    0.95
   1  -1 -11   33.27    0.98
   1   1  11   27.25    0.94
  -1   1 -11   27.03    0.94
  -1   1 -11   33.48    0.99
  -1  -1  11   33.62    0.96
   2  -1  11   91.10    2.15
   2   1 -11   87.53    2.13
  -2   1  11   89.75    2.11
  -2   1  11   82.31    2.08
   2   1 -11   92.44    2.14
   2  -1  11   87.98    2.14
  -2  -1 -11   89.26    2.11
  -2  -1 -11   89.43    2.12
  -2   1  11   87.47    2.11
  -2   1 -11   90.82    2.13
   2   1  11   77.73    2.12
  -2  -1  11   87.43    2.09
   2  -1 -11   74.41    2.11
  -2  -1  11   89.29    2.10
  -2  -1  11   88.80    2.10
   2  -1 -11   86.58    2.13
  -2   1 -11   87.27    2.12
   2   1  11   87.73    2.14
  -3  -1 -11    5.24    0.37
   3  -1  11    4.95    0.47
   3  -1  11    4.82    0.38
  -3   1  11    4.94    0.35
  -3   1  11    5.19    0.38
  -3  -1 -11    4.74    0.37
   3   1 -11    5.14    0.43
   3   1 -11    5.35    0.38
  -3   1  11    5.23    0.38
  -3   1 -11    5.14    0.40
  -3  -1  11    5.37    0.33
  -3   1 -11    4.85    0.39
  -3  -1  11    5.25    0.33
   3  -1 -11    5.12    0.36
   3  -1 -11    5.02    0.45
  -3  -1  11    5.23    0.38
  -3   1 -11    4.50    0.46
   3   1  11    4.80    0.37
   3   1  11    5.61    0.44
  -4   1  11    1.71    0.22
   4   1 -11    1.41    0.27
  -4  -1 -11    1.33    0.19
  -4  -1 -11    1.04    0.29
   4  -1  11    1.31    0.35
  -4   1  11    1.35    0.26
  -4  -1 -11    1.40    0.20
   4   1 -11    1.27    0.21
  -4   1  11    1.43    0.18
   4  -1  11    1.27    0.24
   4   1  11    1.39    0.25
  -4   1 -11    1.27    0.22
   4   1  11    1.28    0.29
   4  -1 -11    1.12    0.23
   4  -1 -11    1.32    0.27
  -4   1 -11    1.28    0.21
  -4  -1  11    0.94    0.29
  -5   1  11    2.35    0.34
   5   1 -11    2.08    0.51
   5  -1  11    1.79    0.33
  -5  -1 -11    2.75    0.44
   5   1 -11    2.02    0.35
   5   1 -11    2.35    0.32
   5  -1  11    1.92    0.28
   5  -1 -11    2.02    0.27
  -5  -1  11    1.35    0.33
   5  -1 -11    2.26    0.36
  -5   1 -11    1.84    0.32
   5   1  11    1.62    0.42
   5   1  11    1.64    0.26
   6   1 -11   10.83    0.50
  -6   1  11    9.88    0.60
   6   1 -11    9.24    0.98
   6  -1  11    9.07    0.53
  -6  -1 -11   11.47    0.77
   6   1 -11   10.33    0.63
   6  -1  11   10.34    0.65
   6  -1 -11   10.11    0.54
   6   1  11    9.66    0.53
   6   1  11    9.74    0.62
  -6   1 -11   10.95    0.71
   6  -1 -11    9.11    0.69
  -6  -1  11   10.74    0.68
   7  -1  11    0.79    0.30
   7   1 -11    1.04    0.26
   7   1 -11    1.12    0.44
   7  -1  11    0.06    0.39
  -7   1  11    1.28    0.41
  -7  -1 -11    0.87    0.49
  -7   1 -11    0.29    0.42
   7   1  11    1.38    0.39
   7  -1 -11    1.17    0.39
  -7  -1  11    1.71    0.45
   7  -1 -11    0.51    0.26
   7   1  11    1.30    0.27
  -8  -1 -11    7.10    1.04
   8  -1  11    6.06    0.64
  -8   1  11    8.17    0.74
   8   1  11    7.43    0.60
   8  -1 -11    7.57    0.79
  -8  -1  11    5.43    0.61
  -8   1 -11    6.45    1.04
   0  -2 -11  117.77    2.83
   0  -2  11  122.92    2.73
   0   2  11  120.43    2.83
   0   2  11  116.07    2.82
   0  -2  11  118.89    2.82
   0   2 -11  116.70    2.82
   0   2 -11  120.75    2.84
   0  -2 -11  118.35    2.84
   0  -2  11  116.83    2.82
  -1  -2 -11   24.46    0.81
   1   2 -11   24.01    0.81
  -1   2  11   24.66    0.81
  -1   2  11   23.68    0.80
   1   2 -11   24.99    0.79
   1  -2  11   23.39    0.85
  -1  -2 -11   23.58    0.80
   1  -2  11   23.47    0.80
   1  -2  11   25.35    0.67
  -1  -2  11   24.53    0.76
   1   2  11   24.12    0.78
  -1   2 -11   22.63    0.82
   1  -2 -11   23.62    0.81
  -1   2 -11   23.44    0.77
   1  -2 -11   24.02    0.79
   1   2  11   23.14    0.80
  -1  -2  11   23.71    0.80
  -2   2  11    2.37    0.27
  -2   2  11    2.64    0.38
   2   2 -11    2.48    0.31
   2  -2  11    2.70    0.34
   2   2 -11    1.97    0.29
  -2  -2 -11    1.99    0.30
  -2  -2 -11    2.22    0.28
   2  -2  11    2.46    0.23
  -2   2  11    2.39    0.37
   2  -2  11    2.19    0.33
   2  -2 -11    1.79    0.26
  -2  -2  11    2.03    0.26
   2   2  11    2.39    0.34
  -2  -2  11    1.73    0.26
   2  -2 -11    2.22    0.32
  -2  -2  11    2.16    0.29
  -2   2 -11    2.30    0.31
   2   2  11    1.58    0.28
  -2   2 -11    2.41    0.36
   3  -2  11    0.44    0.19
   3  -2  11    0.51    0.15
  -3   2  11    0.20    0.21
  -3   2  11    0.47    0.22
  -3   2  11    0.11    0.22
   3  -2  11    0.25    0.25
  -3  -2 -11    0.26    0.22
   3   2 -11    0.52    0.18
  -3  -2 -11    0.12    0.21
   3   2 -11    0.52    0.26
  -3  -2  11    0.71    0.25
  -3   2 -11    0.35    0.23
   3  -2 -11    0.35    0.34
  -3   2 -11    0.13    0.21
   3   2  11    0.52    0.20
  -3   2 -11    0.49    0.24
   3   2  11    0.35    0.28
  -3  -2  11    0.58    0.18
   3  -2 -11    0.34    0.20
  -3  -2  11    0.38    0.18
   4   2 -11    0.62    0.28
  -4  -2 -11    0.32    0.14
  -4   2  11    0.43    0.17
  -4  -2 -11    0.43    0.17
  -4  -2 -11   -0.33    0.30
   4  -2  11    0.39    0.23
  -4   2  11    0.39    0.18
  -4   2  11    0.49    0.24
   4  -2  11    0.04    0.26
   4   2 -11    0.27    0.19
   4   2 -11    0.20    0.32
  -4   2 -11    0.40    0.27
  -4  -2  11    0.55    0.25
   4   2  11    0.91    0.37
  -4   2 -11    0.64    0.23
   4   2  11    0.19    0.21
   4  -2 -11    0.52    0.21
   4  -2 -11    0.55    0.27
  -4   2 -11    0.37    0.22
  -5  -2 -11    4.30    0.50
   5  -2  11    5.40    0.41
   5   2 -11    4.77    0.50
  -5   2  11    3.50    0.39
   5   2 -11    4.32    0.64
   5  -2  11    5.55    0.56
   5   2 -11    4.46    0.39
   5   2  11    4.86    0.49
  -5   2 -11    4.84    0.49
   5  -2 -11    3.44    0.49
  -5   2 -11    4.75    0.26
   5   2  11    5.06    0.43
  -5  -2  11    4.41    0.49
   5  -2 -11    4.29    0.45
  -5   2 -11    4.45    0.27
   6  -2  11    8.07    0.66
   6   2 -11    7.92    0.46
  -6   2  11    8.07    0.58
   6   2 -11    7.71    0.94
  -6  -2 -11    6.69    0.64
   6   2 -11    7.86    0.62
   6  -2  11    8.01    0.54
   6   2  11    7.56    0.60
  -6   2 -11    7.97    0.64
   6   2  11    8.48    0.50
  -6  -2  11    8.16    0.60
   6  -2 -11    8.46    0.63
   6  -2 -11    8.83    0.51
   7   2 -11    0.66    0.63
   7   2 -11    0.36    0.26
  -7  -2 -11    1.28    0.50
  -7   2  11   -0.13    0.37
   7  -2  11   -0.19    0.28
   7  -2  11   -0.03    0.46
   7  -2 -11    0.01    0.31
   7   2  11    0.62    0.26
  -7  -2  11   -0.20    0.37
   7   2  11    0.84    0.39
   7  -2 -11    0.21    0.42
  -7   2 -11    0.33    0.40
  -8   2  11    6.37    0.72
   8  -2  11    7.13    0.59
  -8  -2  11    8.28    0.81
   8  -2 -11    5.73    0.69
   8   2  11    7.04    0.91
  -8   2 -11    9.37    0.99
   0  -3 -11    2.03    0.30
   0   3  11    2.52    0.37
   0   3 -11    2.22    0.32
   0  -3  11    2.85    0.28
   0  -3  11    2.45    0.35
   0   3 -11    2.34    0.31
   0   3  11    2.44    0.33
   0  -3 -11    2.92    0.38
   0  -3  11    2.38    0.36
  -1   3  11    7.05    0.46
  -1  -3 -11    6.27    0.43
   1   3 -11    6.71    0.41
   1  -3  11    5.70    0.40
  -1  -3 -11    5.83    0.50
   1   3 -11    6.44    0.46
  -1   3  11    6.74    0.49
   1  -3  11    6.84    0.31
   1  -3  11    6.81    0.46
  -1   3 -11    5.81    0.44
   1   3  11    5.87    0.44
  -1  -3  11    6.99    0.53
  -1   3 -11    6.01    0.40
  -1  -3  11    6.73    0.42
   1   3  11    6.42    0.44
   1  -3 -11    6.65    0.45
  -1  -3  11    7.08    0.38
   1  -3 -11    6.65    0.50
  -2   3  11   13.19    0.55
  -2  -3 -11   13.17    0.57
   2  -3  11   13.20    0.42
   2  -3  11   13.62    0.58
   2  -3  11   12.66    0.60
  -2   3  11   12.13    0.60
   2   3 -11   12.80    0.65
  -2  -3 -11   13.30    0.62
   2   3 -11   13.15    0.57
  -2   3  11   12.07    0.55
  -2   3 -11   13.05    0.58
   2  -3 -11   14.37    0.65
   2   3  11   13.99    0.59
  -2   3 -11   13.14    0.60
   2   3  11   13.66    0.62
  -2  -3  11   12.94    0.56
  -2  -3  11   13.51    0.57
  -2  -3  11   12.36    0.53
   2  -3 -11   13.09    0.57
  -3  -3 -11    3.77    0.39
  -3   3  11    3.52    0.48
  -3  -3 -11    3.91    0.40
   3   3 -11    3.65    0.51
   3   3 -11    3.90    0.35
  -3   3  11    3.58    0.40
   3  -3  11    3.90    0.43
   3  -3  11    3.58    0.36
  -3   3  11    4.05    0.39
   3  -3  11    3.28    0.23
  -3  -3  11    3.61    0.36
  -3  -3  11    3.60    0.35
   3  -3 -11    3.40    0.41
   3   3  11    3.87    0.44
  -3  -3  11    3.68    0.42
  -3   3 -11    3.72    0.38
   3  -3 -11    3.75    0.40
  -3   3 -11    4.07    0.36
  -3   3 -11    3.65    0.42
   3   3  11    3.49    0.37
   4  -3  11    3.62    0.39
  -4   3  11    3.21    0.41
   4  -3  11    3.48    0.19
  -4  -3 -11    3.30    0.29
   4   3 -11    4.18    0.56
   4   3 -11    3.98    0.58
  -4   3  11    3.90    0.39
  -4   3  11    3.73    0.41
   4   3 -11    3.20    0.37
  -4  -3 -11    3.68    0.51
   4  -3  11    3.53    0.43
  -4   3 -11    3.68    0.50
  -4   3 -11    3.48    0.42
  -4  -3  11    3.16    0.20
   4  -3 -11    3.45    0.40
  -4  -3  11    3.56    0.40
   4  -3 -11    4.52    0.51
   4   3  11    3.48    0.40
  -4   3 -11    4.26    0.46
   4   3  11    4.35    0.48
   5   3 -11    1.15    0.46
   5  -3  11    0.74    0.38
   5  -3  11    0.57    0.28
  -5   3  11    0.80    0.14
   5   3 -11    0.90    0.36
  -5   3  11    0.85    0.30
  -5   3  11    0.68    0.18
  -5  -3 -11    0.48    0.30
   5   3 -11    0.89    0.24
  -5   3 -11    0.70    0.22
  -5  -3  11    0.54    0.34
   5  -3 -11    0.98    0.26
   5   3  11    0.82    0.32
   5   3  11    0.86    0.26
  -5   3 -11    0.41    0.34
   5  -3 -11    1.25    0.36
  -5   3 -11    0.79    0.22
   6  -3  11    6.06    0.55
   6   3 -11    7.44    0.50
  -6  -3 -11    9.29    0.75
  -6   3  11    7.29    0.56
   6   3 -11    7.97    0.93
   6  -3  11    7.13    0.78
   6   3 -11    7.45    0.63
  -6  -3  11    8.22    0.70
   6  -3 -11    7.60    0.72
   6   3  11    7.65    0.50
   6  -3 -11    7.26    0.57
  -6   3 -11    7.84    0.61
   6   3  11    7.37    0.66
   7  -3  11    0.38    0.28
   7  -3  11    0.70    0.54
  -7  -3 -11    0.91    0.54
  -7   3  11    1.45    0.41
   7   3 -11    0.59    0.27
   7   3  11    0.91    0.67
   7  -3 -11    0.82    0.37
   7  -3 -11    1.44    0.52
   7   3  11    1.31    0.35
  -7   3 -11    0.63    0.42
  -7  -3  11    1.04    0.43
   8  -3  11    2.05    0.40
  -8   3  11    3.04    0.52
   8  -3 -11    2.53    0.42
  -8  -3  11    2.02    0.39
  -8   3 -11    1.63    0.66
   0  -4  11    0.85    0.21
   0   4 -11    0.71    0.26
   0  -4 -11    0.39    0.26
   0   4  11    0.64    0.27
   0   4  11    0.79    0.24
   0   4 -11    0.59    0.24
   0  -4  11    0.94    0.28
   0  -4  11    0.86    0.23
   0  -4 -11    0.38    0.26
  -1   4  11    6.17    0.51
  -1  -4 -11    5.86    0.44
   1  -4  11    6.03    0.53
  -1  -4 -11    6.16    0.46
   1   4 -11    6.15    0.47
   1   4 -11    6.52    0.43
   1  -4  11    6.49    0.33
   1  -4  11    6.12    0.43
  -1   4  11    5.89    0.46
   1   4  11    5.93    0.47
  -1   4 -11    5.83    0.47
  -1  -4  11    6.24    0.38
  -1  -4  11    6.15    0.40
   1  -4 -11    6.55    0.54
  -1   4 -11    5.65    0.42
   1   4  11    5.45    0.43
  -1  -4  11    5.87    0.46
   1  -4 -11    6.04    0.44
  -2  -4 -11    4.43    0.39
   2  -4  11    4.53    0.39
   2   4 -11    4.15    0.41
  -2   4  11    4.68    0.47
   2  -4  11    4.47    0.51
  -2   4  11    4.21    0.40
   2  -4  11    5.08    0.27
   2   4 -11    5.50    0.44
  -2  -4 -11    4.50    0.44
  -2  -4  11    4.71    0.38
   2  -4 -11    5.42    0.43
  -2  -4  11    4.17    0.42
  -2   4 -11    4.31    0.41
   2   4  11    4.78    0.40
  -2   4 -11    5.63    0.46
  -2  -4  11    4.71    0.48
   2  -4 -11    4.89    0.52
   2   4  11    4.37    0.45
  -2   4 -11    4.25    0.42
   3   4 -11    8.78    0.56
  -3   4  11    7.89    0.48
  -3   4  11    7.63    0.51
   3   4 -11    7.97    0.50
   3  -4  11    8.34    0.63
   3  -4  11    8.62    0.52
   3   4 -11    7.87    0.57
  -3   4  11    8.30    0.48
  -3  -4 -11    8.23    0.58
  -3  -4 -11    8.26    0.52
   3  -4  11    8.06    0.27
  -3   4 -11    7.70    0.55
  -3  -4  11    8.01    0.47
  -3  -4  11    7.45    0.52
[truncated: 322,681 more chars]
