# Supplementary material for: (2-Hy­droxy­phen­yl)(4,2′:4′,4′′-terpyridin-6′-yl)methanone
Source: IUCrdata. 2020 Jul 10;5(Pt 7):x200857. doi: 10.1107/S2414314620008573 (PMC9462256; doi:10.1107/S2414314620008573)
Supplement: Supplementary file 2 [file x-05-x200857-Isup2.hkl]

data_I                                                                          
_shelx_title ' bmk4589 in P2(1)2(1)2(1)'                                        
_shelx_refln_list_code          4                                               
_shelx_F_calc_maximum      178.62                                               
_exptl_crystal_F_000       736.00                                               
_reflns_d_resolution_high  0.7996                                               
                                                                                
loop_                                                                           
 _space_group_symop_operation_xyz                                               
 'x, y, z'                                                                      
 '-x+1/2, -y, z+1/2'                                                            
 '-x, y+1/2, -z+1/2'                                                            
 'x+1/2, -y+1/2, -z'                                                            
                                                                                
_cell_length_a     7.2994                                                       
_cell_length_b     9.6105                                                       
_cell_length_c    23.9296                                                       
_cell_angle_alpha  90.000                                                       
_cell_angle_beta   90.000                                                       
_cell_angle_gamma  90.000                                                       
                                                                                
_shelx_F_squared_multiplier     1.000                                           
                                                                                
loop_                                                                           
 _refln_index_h                                                                 
 _refln_index_k                                                                 
 _refln_index_l                                                                 
 _refln_F_squared_calc                                                          
 _refln_F_squared_meas                                                          
 _refln_F_squared_sigma                                                         
 _refln_observed_status                                                         
   2   0   0        601.69        590.46        11.76 o                         
   4   0   0         43.42         42.04         4.22 o                         
   6   0   0        738.58        766.80        19.07 o                         
   8   0   0        119.23        126.12        16.34 o                         
   1   1   0        554.39        467.49        11.21 o                         
   2   1   0      31903.50      27979.92       218.32 o                         
   3   1   0         48.46         57.40         2.50 o                         
   4   1   0        157.04        163.17         3.63 o                         
   5   1   0        204.60        212.02         4.10 o                         
   6   1   0        221.61        227.97         5.18 o                         
   7   1   0          0.98         -2.06         3.87 o                         
   8   1   0          0.35          6.87         5.30 o                         
   9   1   0         23.70         20.67        12.90 o                         
   0   2   0          7.18          8.08         1.41 o                         
   1   2   0         23.87         20.84         1.03 o                         
   2   2   0        164.95        170.85         2.23 o                         
   3   2   0        116.20        121.52         2.29 o                         
   4   2   0       1092.82       1141.24        10.06 o                         
   5   2   0         55.81         55.91         3.07 o                         
   6   2   0        389.24        381.48         7.69 o                         
   7   2   0        191.99        183.96         6.92 o                         
   8   2   0         35.82         43.34         5.62 o                         
   1   3   0       1026.03        973.31         8.01 o                         
   2   3   0          3.73          5.96         1.27 o                         
   3   3   0       1293.77       1321.22        10.25 o                         
   4   3   0          3.06         -0.86         1.23 o                         
   5   3   0        589.88        592.01         7.24 o                         
   6   3   0        246.42        241.16         4.80 o                         
   7   3   0         80.90         74.54         4.38 o                         
   8   3   0         30.53         22.28         6.71 o                         
   0   4   0        183.66        225.12         5.07 o                         
   1   4   0        693.53        685.29         6.63 o                         
   2   4   0       3437.40       3667.60        25.64 o                         
   3   4   0        296.49        322.39         3.77 o                         
   4   4   0        657.30        678.65         6.92 o                         
   5   4   0       1204.26       1198.53        11.57 o                         
   6   4   0        309.46        313.06         6.25 o                         
   7   4   0        112.50        104.53         5.73 o                         
   8   4   0        546.93        486.81        17.71 o                         
   1   5   0       1105.70       1143.96        10.69 o                         
   2   5   0       1403.34       1588.10        12.55 o                         
   3   5   0        212.27        207.07         3.87 o                         
   4   5   0          0.02         -0.89         1.96 o                         
   5   5   0        427.55        413.20         5.84 o                         
   6   5   0         69.64         68.65         4.93 o                         
   7   5   0        418.68        382.93         9.87 o                         
   8   5   0        121.46        127.90        23.79 o                         
   0   6   0       1622.84       1861.97        21.93 o                         
   1   6   0        125.95        134.76         3.33 o                         
   2   6   0         56.83         53.11         2.64 o                         
   3   6   0          0.03         -0.19         2.16 o                         
   4   6   0        123.79        133.82         3.34 o                         
   5   6   0          1.66         -3.67         3.67 o                         
   6   6   0        243.86        255.29         7.42 o                         
   7   6   0         29.76         27.62         7.18 o                         
   1   7   0        202.61        229.64         4.20 o                         
   2   7   0        126.49        128.49         4.04 o                         
   3   7   0        169.65        142.91         4.41 o                         
   4   7   0         39.99         36.39         2.48 o                         
   5   7   0          0.01          4.90         3.53 o                         
   6   7   0          5.42          5.82         5.27 o                         
   7   7   0         34.21         17.48         6.89 o                         
   0   8   0        171.32        180.17        13.55 o                         
   1   8   0         79.56         71.77         2.83 o                         
   2   8   0        298.91        290.78         5.59 o                         
   3   8   0          2.69          2.89         2.74 o                         
   4   8   0          4.03          5.10         2.99 o                         
   5   8   0         36.92         39.91         5.58 o                         
   6   8   0        110.65        100.61         6.49 o                         
   1   9   0        241.65        254.00         8.42 o                         
   2   9   0         60.64         60.22         4.16 o                         
   3   9   0          1.64          6.93         3.28 o                         
   4   9   0         32.94         22.75         5.19 o                         
   5   9   0          2.36         -5.31         5.31 o                         
   6   9   0         14.34         11.40         7.54 o                         
   0  10   0        502.03        495.81        17.73 o                         
   1  10   0         41.22         29.15         5.14 o                         
   2  10   0         12.79         10.04         4.82 o                         
   3  10   0        156.55        171.14         8.76 o                         
   4  10   0         99.72        109.03         8.22 o                         
   5  10   0        124.64        153.37        12.20 o                         
   1  11   0         33.78         34.99         6.95 o                         
   2  11   0         36.75         37.80         6.82 o                         
   3  11   0          2.15         -2.74         9.56 o                         
   0  12   0         17.02         32.96        15.48 o                         
   2   0   1      16098.17      13883.08       158.58 o                         
   3   0   1        470.01        453.53         6.56 o                         
   4   0   1         34.16         38.81         2.92 o                         
   5   0   1         30.23         22.13         3.23 o                         
   6   0   1         18.48         19.31         2.61 o                         
   7   0   1         48.31         52.67         2.57 o                         
   8   0   1          0.51         -1.94         4.79 o                         
   9   0   1         75.94         67.00        10.02 o                         
  -9   1   1         27.63         33.22        10.69 o                         
  -8   1   1        146.23        138.88        10.10 o                         
  -7   1   1         67.97         69.33         4.32 o                         
  -6   1   1         30.87         31.05         5.91 o                         
  -5   1   1          1.05         -1.84         1.84 o                         
  -4   1   1        890.66        889.90        16.15 o                         
  -3   1   1         99.04         96.13         2.63 o                         
  -2   1   1      21815.41      18567.67       198.30 o                         
  -1   1   1       2399.54       2026.56        28.76 o                         
   1   1   1       2399.87       2023.28        46.74 o                         
   2   1   1      21821.44      18518.17       201.03 o                         
   3   1   1         99.42         95.17         2.57 o                         
   4   1   1        891.75        922.55         9.20 o                         
   5   1   1          1.00         -0.90         1.69 o                         
   6   1   1         30.74         28.86         2.46 o                         
   7   1   1         68.18         63.14         4.47 o                         
   8   1   1        146.09        140.92         8.93 o                         
   9   1   1         27.67         42.68        12.75 o                         
  -8   2   1         14.24          5.26         5.21 o                         
  -7   2   1         80.21         92.78         5.53 o                         
  -6   2   1        489.41        506.01         8.09 o                         
  -5   2   1         54.75         54.28         3.31 o                         
  -4   2   1       8030.09       7920.00        62.12 o                         
  -3   2   1        823.01        835.38         7.84 o                         
  -2   2   1       3609.48       3468.63        39.63 o                         
  -1   2   1       7703.21       6562.53        47.29 o                         
   0   2   1         13.65         18.66         1.07 o                         
   1   2   1       7703.16       6552.82        67.78 o                         
   2   2   1       3612.19       3483.30        24.97 o                         
   3   2   1        823.97        822.55         6.42 o                         
   4   2   1       8026.09       7819.74        72.48 o                         
   5   2   1         54.48         56.88         2.22 o                         
   6   2   1        490.14        499.35         6.77 o                         
   7   2   1         80.29         73.75         3.37 o                         
   8   2   1         14.28          9.89         5.29 o                         
  -8   3   1         96.42         82.45        11.36 o                         
  -7   3   1         62.78         51.62         3.40 o                         
  -6   3   1        821.39        815.95         8.89 o                         
  -5   3   1        486.57        486.40         6.08 o                         
  -4   3   1        513.61        544.20         5.65 o                         
  -3   3   1        688.39        666.43         6.05 o                         
  -2   3   1        570.03        643.07         6.52 o                         
  -1   3   1        869.46        860.33         7.20 o                         
   0   3   1        979.58        891.08         7.43 o                         
   1   3   1        868.57        842.27        10.30 o                         
   2   3   1        570.07        640.25         6.52 o                         
   3   3   1        690.52        657.89         6.00 o                         
   4   3   1        512.79        544.25         5.24 o                         
   5   3   1        486.56        494.52         6.09 o                         
   6   3   1        821.63        824.86        10.42 o                         
   7   3   1         62.80         58.02         3.67 o                         
   8   3   1         96.45         72.88         7.73 o                         
  -8   4   1         88.50         89.77        19.33 o                         
  -7   4   1         60.25         55.88         6.50 o                         
  -6   4   1        241.04        242.26         5.31 o                         
  -5   4   1          9.30         12.20         2.36 o                         
  -4   4   1        191.91        199.35         3.62 o                         
  -3   4   1       1689.27       1744.83        13.40 o                         
  -2   4   1        214.13        237.95         3.79 o                         
  -1   4   1        830.87        842.69         7.72 o                         
   0   4   1       1628.75       1776.17        13.97 o                         
   1   4   1        829.87        844.57         7.69 o                         
   2   4   1        214.52        246.07         4.12 o                         
   3   4   1       1689.15       1752.87        12.52 o                         
   4   4   1        191.74        195.74         3.53 o                         
   5   4   1          9.37          9.36         2.47 o                         
   6   4   1        240.75        233.61         6.69 o                         
   7   4   1         60.30         60.97         4.55 o                         
   8   4   1         88.51         72.10        15.76 o                         
  -8   5   1        344.61        323.39        14.30 o                         
  -7   5   1         87.48         84.51         6.85 o                         
  -6   5   1        251.17        251.72         6.91 o                         
  -5   5   1         20.43         21.12         2.33 o                         
  -4   5   1         89.59         84.83         3.26 o                         
  -3   5   1        254.07        254.21         4.09 o                         
  -2   5   1        211.92        211.66         3.79 o                         
  -1   5   1        402.70        419.02         4.91 o                         
   0   5   1       3088.84       3509.79        27.67 o                         
   1   5   1        402.98        418.17         5.28 o                         
   2   5   1        212.15        214.26         3.83 o                         
   3   5   1        254.28        255.08         4.38 o                         
   4   5   1         89.16         89.28         3.20 o                         
   5   5   1         20.61         17.86         2.52 o                         
   6   5   1        251.29        240.11         6.97 o                         
   7   5   1         87.37         89.16         6.70 o                         
   8   5   1        344.79        338.87        26.94 o                         
  -7   6   1        248.91        237.35         9.23 o                         
  -6   6   1         99.11         87.16         5.60 o                         
  -5   6   1         33.34         35.58         4.02 o                         
  -4   6   1        138.46        148.07         3.39 o                         
  -3   6   1        140.29        148.21         3.96 o                         
  -2   6   1       1118.44       1224.64        10.60 o                         
  -1   6   1        316.83        327.60         4.71 o                         
   0   6   1          7.17          7.73         2.25 o                         
   1   6   1        316.76        329.38         4.84 o                         
   2   6   1       1117.05       1215.07        10.57 o                         
   3   6   1        139.94        152.32         4.00 o                         
   4   6   1        138.72        146.90         3.60 o                         
   5   6   1         33.36         35.23         3.67 o                         
   6   6   1         99.28         99.36         5.42 o                         
   7   6   1        248.65        218.72        10.89 o                         
  -7   7   1         38.17         41.27         5.47 o                         
  -6   7   1          3.61         -0.78         4.35 o                         
  -5   7   1        144.67        147.15         6.06 o                         
  -4   7   1        408.44        403.78         5.89 o                         
  -3   7   1        196.60        196.93         4.96 o                         
  -2   7   1         98.12        107.61         4.01 o                         
  -1   7   1        198.46        199.00         3.97 o                         
   0   7   1        210.16        229.25         5.29 o                         
   1   7   1        198.87        211.21         4.33 o                         
   2   7   1         98.16        101.27         3.86 o                         
   3   7   1        196.08        212.77         4.92 o                         
   4   7   1        408.42        410.01         6.12 o                         
   5   7   1        145.13        127.13         5.32 o                         
   6   7   1          3.57          4.16         4.77 o                         
   7   7   1         38.08         24.79         6.11 o                         
  -6   8   1         61.18         54.16         5.72 o                         
  -5   8   1          8.61          2.68         3.92 o                         
  -4   8   1        380.43        375.74         6.18 o                         
  -3   8   1         63.32         61.21         3.43 o                         
  -2   8   1        300.79        261.71         5.45 o                         
  -1   8   1         14.99          8.08         2.73 o                         
   0   8   1         34.87         26.15         3.33 o                         
   1   8   1         14.91          6.29         2.56 o                         
   2   8   1        300.89        268.55         5.88 o                         
   3   8   1         63.14         63.04         3.53 o                         
   4   8   1        380.20        383.56         6.80 o                         
   5   8   1          8.71          4.16         4.27 o                         
   6   8   1         60.96         59.20        11.34 o                         
  -6   9   1         80.95         81.82         8.34 o                         
  -5   9   1          7.99          5.59         6.21 o                         
  -4   9   1          6.47          8.05         4.05 o                         
  -3   9   1          6.23          7.61         3.23 o                         
  -2   9   1        288.12        249.25         6.89 o                         
  -1   9   1          7.26         -0.93         3.27 o                         
   0   9   1          3.88         -1.69         5.95 o                         
   1   9   1          7.24          5.37         3.07 o                         
   2   9   1        288.12        257.45        10.57 o                         
   3   9   1          6.25          4.27         4.15 o                         
   4   9   1          6.56          7.62         4.14 o                         
   5   9   1          8.07          6.32         7.41 o                         
   6   9   1         81.11         70.43        10.39 o                         
  -5  10   1         22.93         13.11         8.87 o                         
  -4  10   1         14.92         14.92         7.74 o                         
  -3  10   1        107.84        139.25         7.55 o                         
  -2  10   1        200.70        208.72         9.29 o                         
  -1  10   1         36.22         17.96         7.54 o                         
   0  10   1        428.33        380.76        11.28 o                         
   1  10   1         36.28         28.64         5.25 o                         
   2  10   1        200.30        186.34         8.60 o                         
   3  10   1        107.66        133.70         7.32 o                         
   4  10   1         14.99         12.11         6.46 o                         
   5  10   1         23.04         32.85         9.29 o                         
  -3  11   1         17.38          7.65        15.85 o                         
  -2  11   1         33.98         35.17         9.37 o                         
  -1  11   1         62.69         70.48         7.59 o                         
   0  11   1         11.62         -7.65         7.65 o                         
   1  11   1         62.75         69.03         7.27 o                         
   2  11   1         33.91         35.69         7.75 o                         
   3  11   1         17.28         26.91         5.98 o                         
   0  12   1         14.79         10.82        10.60 o                         
   1   0   2         17.62          5.80         1.24 o                         
   2   0   2       4983.71       4586.24        45.96 o                         
   3   0   2        324.44        341.74         5.99 o                         
   4   0   2        636.12        675.96         8.51 o                         
   5   0   2        749.29        764.44         8.66 o                         
   6   0   2         16.87         18.35         4.16 o                         
   7   0   2        163.93        155.59         3.55 o                         
   8   0   2         12.80          7.16         5.04 o                         
   9   0   2          3.26         12.99        11.04 o                         
  -9   1   2         86.31         56.65        10.34 o                         
  -8   1   2         27.09         23.06         5.35 o                         
  -7   1   2         94.91         90.37         5.12 o                         
  -6   1   2        171.41        178.35         4.96 o                         
  -5   1   2        198.86        202.71         4.47 o                         
  -4   1   2        612.28        662.51         7.69 o                         
  -3   1   2        421.91        419.10         5.38 o                         
  -2   1   2      13779.53      12254.11        88.03 o                         
  -1   1   2        248.03        226.51         3.01 o                         
   1   1   2        247.64        222.08         4.85 o                         
   2   1   2      13777.67      12131.28       102.52 o                         
   3   1   2        422.11        428.65         4.56 o                         
   4   1   2        612.37        647.19         9.44 o                         
   5   1   2        198.54        203.17         4.12 o                         
   6   1   2        171.57        174.84         5.57 o                         
   7   1   2         94.81         85.75         3.45 o                         
   8   1   2         27.06         30.17         5.68 o                         
  -8   2   2        136.42        125.87         7.64 o                         
  -7   2   2        101.05        113.42         6.24 o                         
  -6   2   2        199.28        203.75         5.79 o                         
  -5   2   2         83.18         78.68         2.53 o                         
  -4   2   2        179.26        164.69         5.48 o                         
  -3   2   2        227.57        227.63         3.06 o                         
  -2   2   2        520.45        494.80         4.36 o                         
  -1   2   2       3762.48       3475.28        25.38 o                         
   0   2   2       1781.64       1660.01        13.02 o                         
   1   2   2       3766.10       3468.81        42.75 o                         
   2   2   2        520.40        503.49         4.50 o                         
   3   2   2        228.04        223.41         2.91 o                         
   4   2   2        179.33        184.24         3.55 o                         
   5   2   2         83.12         73.07         3.20 o                         
   6   2   2        199.22        206.30         3.97 o                         
   7   2   2        100.96        103.37         4.26 o                         
   8   2   2        136.49        132.57         9.92 o                         
  -8   3   2         26.65         22.67         6.06 o                         
  -7   3   2          4.25         -1.21         2.71 o                         
  -6   3   2        472.94        456.78         6.36 o                         
  -5   3   2          2.14          1.53         1.95 o                         
  -4   3   2       2320.62       2420.74        18.55 o                         
  -3   3   2       1676.15       1696.29        12.70 o                         
  -2   3   2       1004.10       1001.01         7.67 o                         
  -1   3   2        176.77        160.77         2.24 o                         
   0   3   2       1376.60       1363.26        11.33 o                         
   1   3   2        176.60        153.99         2.56 o                         
   2   3   2       1003.73        992.95         8.44 o                         
   3   3   2       1675.96       1685.77        14.23 o                         
   4   3   2       2321.07       2425.19        18.46 o                         
   5   3   2          2.14          2.12         1.91 o                         
   6   3   2        473.05        461.84         6.60 o                         
   7   3   2          4.22          1.87         3.55 o                         
   8   3   2         26.67         20.46         6.67 o                         
  -8   4   2         91.06         67.84         9.09 o                         
  -7   4   2         87.75         83.73         4.33 o                         
  -6   4   2        249.16        240.65         5.42 o                         
  -5   4   2        336.16        320.10         5.46 o                         
  -4   4   2         68.44         67.31         2.69 o                         
  -3   4   2        293.32        308.43         3.65 o                         
  -2   4   2       1318.94       1473.49        11.01 o                         
  -1   4   2         70.15         68.15         2.34 o                         
   0   4   2        128.66        106.70         3.27 o                         
   1   4   2         70.53         68.17         2.70 o                         
   2   4   2       1319.73       1472.12        12.02 o                         
   3   4   2        293.81        296.42         3.99 o                         
   4   4   2         68.66         63.51         3.12 o                         
   5   4   2        336.35        330.13         6.49 o                         
   6   4   2        249.34        247.92         6.78 o                         
   7   4   2         87.64         81.63         9.06 o                         
   8   4   2         91.03         58.15         8.91 o                         
  -8   5   2        151.87        160.56        11.11 o                         
  -7   5   2         80.23         63.82         6.41 o                         
  -6   5   2         56.16         61.21         3.60 o                         
  -5   5   2        116.63        111.91         3.67 o                         
  -4   5   2         14.70         12.64         2.15 o                         
  -3   5   2        113.93        118.48         3.30 o                         
  -2   5   2         50.77         60.09         2.48 o                         
  -1   5   2        480.30        531.50         5.59 o                         
   0   5   2       4112.23       4533.77        35.14 o                         
   1   5   2        480.14        532.74         5.96 o                         
   2   5   2         50.51         58.62         2.66 o                         
   3   5   2        113.83        115.34         2.87 o                         
   4   5   2         14.71         16.65         2.56 o                         
   5   5   2        116.74        114.04         4.38 o                         
   6   5   2         56.07         69.06         4.72 o                         
   7   5   2         80.27         82.76         7.16 o                         
   8   5   2        151.96        163.51        17.91 o                         
  -7   6   2         49.70         45.99         6.52 o                         
  -6   6   2        285.93        277.20         8.06 o                         
  -5   6   2        154.02        150.34         4.75 o                         
  -4   6   2        405.01        399.07         4.99 o                         
  -3   6   2         56.87         47.39         2.60 o                         
  -2   6   2         24.45         29.45         2.18 o                         
  -1   6   2        840.38        900.00         8.76 o                         
   0   6   2          0.07          3.53         2.33 o                         
   1   6   2        839.35        896.88         9.52 o                         
   2   6   2         24.42         28.95         2.27 o                         
   3   6   2         56.91         54.89         2.70 o                         
   4   6   2        404.65        405.56         5.24 o                         
   5   6   2        153.86        157.48         5.37 o                         
   6   6   2        286.23        268.69         6.45 o                         
   7   6   2         49.67         55.31         6.29 o                         
  -7   7   2         15.98         13.57         5.40 o                         
  -6   7   2        242.73        234.83         8.85 o                         
  -5   7   2         26.53         25.59         3.85 o                         
  -4   7   2        188.91        176.69         4.32 o                         
  -3   7   2         56.89         57.44         3.00 o                         
  -2   7   2        363.83        384.82         5.99 o                         
  -1   7   2         39.37         42.13         2.94 o                         
   0   7   2        220.40        210.36         5.25 o                         
   1   7   2         39.37         36.70         3.06 o                         
   2   7   2        363.95        387.73         6.24 o                         
   3   7   2         56.82         53.96         3.09 o                         
   4   7   2        189.01        179.08         5.16 o                         
   5   7   2         26.61         18.82         4.64 o                         
   6   7   2        242.63        242.21         9.13 o                         
   7   7   2         15.94         19.79         6.20 o                         
  -6   8   2         46.59         51.80         5.71 o                         
  -5   8   2         28.32         24.54         3.98 o                         
  -4   8   2        137.58        146.01         5.47 o                         
  -3   8   2        345.79        334.14         7.76 o                         
  -2   8   2         49.51         42.35         2.90 o                         
  -1   8   2        166.49        145.62         6.31 o                         
   0   8   2          0.20         -2.88         2.88 o                         
   1   8   2        166.46        146.75         8.03 o                         
   2   8   2         49.63         43.51         3.32 o                         
   3   8   2        345.85        336.27         6.90 o                         
   4   8   2        137.56        128.60         5.35 o                         
   5   8   2         28.28         30.81         4.44 o                         
   6   8   2         46.52         70.21         6.83 o                         
  -6   9   2         56.75         62.17        18.77 o                         
  -5   9   2        124.02        107.71         6.63 o                         
  -4   9   2         15.23         18.39         3.65 o                         
  -3   9   2        146.63        129.83         5.27 o                         
  -2   9   2        110.88         96.41         5.12 o                         
  -1   9   2          3.78         -1.08         3.33 o                         
   0   9   2        737.76        724.85        14.44 o                         
   1   9   2          3.82          1.88         3.15 o                         
   2   9   2        110.48         93.34         4.77 o                         
   3   9   2        146.64        132.80         6.21 o                         
   4   9   2         15.17         13.76         3.98 o                         
   5   9   2        124.22        114.06         8.32 o                         
   6   9   2         56.85         50.73        15.76 o                         
  -5  10   2         52.93         56.18        18.06 o                         
  -4  10   2        119.41        107.14         8.15 o                         
  -3  10   2         63.39         66.88         5.03 o                         
  -2  10   2        140.77        121.66         7.00 o                         
  -1  10   2          0.91          1.76         3.24 o                         
   0  10   2         98.56         76.44         6.14 o                         
   1  10   2          0.95          2.50         3.52 o                         
   2  10   2        140.63        124.14         7.23 o                         
   3  10   2         63.42         68.74         5.61 o                         
   4  10   2        119.32        101.83         7.70 o                         
   5  10   2         52.92         81.69        20.35 o                         
  -3  11   2         23.71         22.39         8.52 o                         
  -2  11   2         85.85         97.20         7.96 o                         
  -1  11   2          1.24          3.62         6.56 o                         
   0  11   2          1.00         -6.84         8.18 o                         
   1  11   2          1.24          9.33        11.42 o                         
   2  11   2         85.92         83.10         6.88 o                         
   3  11   2         23.71         16.30         5.95 o                         
   1   0   3         31.71         29.88         1.18 o                         
   2   0   3       6094.23       5629.30        55.02 o                         
   3   0   3        865.07        867.48         7.47 o                         
   4   0   3        408.96        413.75         4.82 o                         
   5   0   3        207.09        190.23         3.43 o                         
   6   0   3         20.48         22.95         1.92 o                         
   7   0   3         27.03         20.99         2.35 o                         
   8   0   3        130.87        125.74         7.24 o                         
   9   0   3         37.47         28.53        10.69 o                         
  -9   1   3         12.02         14.76         9.42 o                         
  -8   1   3          9.77         20.71         5.56 o                         
  -7   1   3         41.27         42.53         3.92 o                         
  -6   1   3         29.17         29.59         3.07 o                         
  -5   1   3        283.84        282.07         5.30 o                         
  -4   1   3       2376.76       2419.28        22.32 o                         
  -3   1   3       3575.03       3461.45        26.19 o                         
  -2   1   3       3719.62       3487.61        31.94 o                         
  -1   1   3       4186.91       3799.82        28.11 o                         
   1   1   3       4187.01       3816.96        26.72 o                         
   2   1   3       3718.44       3480.93        29.47 o                         
   3   1   3       3574.52       3424.00        39.96 o                         
   4   1   3       2377.63       2428.61        19.26 o                         
   5   1   3        283.93        289.44         4.00 o                         
   6   1   3         29.28         29.74         2.11 o                         
   7   1   3         41.29         38.53         2.81 o                         
   8   1   3          9.81          7.68         5.38 o                         
   9   1   3         12.05         14.90        13.76 o                         
  -8   2   3         59.89         60.49         5.58 o                         
  -7   2   3         13.54         10.51         1.90 o                         
  -6   2   3         76.95         72.90         2.87 o                         
  -5   2   3        239.69        236.20         4.50 o                         
  -4   2   3       1473.47       1481.80        12.71 o                         
  -3   2   3        443.22        452.42         4.40 o                         
  -2   2   3         51.76         62.42         1.52 o                         
  -1   2   3       2625.17       2525.86        18.17 o                         
   0   2   3        373.83        376.98         3.98 o                         
   1   2   3       2625.52       2495.35        25.99 o                         
   2   2   3         51.66         59.61         1.76 o                         
   3   2   3        442.89        459.61         4.89 o                         
   4   2   3       1474.18       1488.77        12.66 o                         
   5   2   3        239.33        242.55         3.97 o                         
   6   2   3         76.88         81.92         3.33 o                         
   7   2   3         13.55         15.72         2.66 o                         
   8   2   3         59.79         52.72         7.42 o                         
  -8   3   3         21.34         15.58         5.34 o                         
  -7   3   3         60.50         53.90         3.40 o                         
  -6   3   3        590.41        594.44         7.52 o                         
  -5   3   3         95.23        107.05         3.55 o                         
  -4   3   3        714.60        750.79         6.68 o                         
  -3   3   3       1791.30       1841.49        13.64 o                         
  -2   3   3        558.88        582.02         5.22 o                         
  -1   3   3          0.12         -0.52         1.07 o                         
   0   3   3         54.86         59.65         2.28 o                         
   1   3   3          0.12         -0.89         1.13 o                         
   2   3   3        558.10        575.17         5.61 o                         
   3   3   3       1791.68       1817.61        14.45 o                         
   4   3   3        714.76        738.91         7.13 o                         
   5   3   3         95.23        107.60         3.49 o                         
   6   3   3        590.14        592.43         7.52 o                         
   7   3   3         60.46         58.41         4.20 o                         
   8   3   3         21.34         27.38         6.81 o                         
  -8   4   3         47.77         33.88         7.91 o                         
  -7   4   3         88.96         89.61         4.62 o                         
  -6   4   3        104.54         91.21         4.23 o                         
  -5   4   3        402.09        403.99         6.04 o                         
  -4   4   3         35.77         36.63         2.10 o                         
  -3   4   3         61.45         71.02         2.26 o                         
  -2   4   3        660.62        689.35         6.25 o                         
  -1   4   3        391.35        412.05         4.92 o                         
   0   4   3        639.14        684.98         7.16 o                         
   1   4   3        391.15        415.68         5.40 o                         
   2   4   3        660.56        691.58         7.27 o                         
   3   4   3         61.73         69.65         2.54 o                         
   4   4   3         35.80         35.25         2.41 o                         
   5   4   3        402.52        404.32         7.60 o                         
   6   4   3        104.69        106.33         5.35 o                         
   7   4   3         89.15         82.22         6.14 o                         
   8   4   3         47.70         43.98         8.85 o                         
  -8   5   3         35.70         36.79        10.65 o                         
  -7   5   3         33.36         24.64         6.08 o                         
  -6   5   3         87.81         84.04         4.13 o                         
  -5   5   3        168.56        177.47         4.82 o                         
  -4   5   3         98.20         94.52         3.55 o                         
  -3   5   3        217.95        225.01         3.87 o                         
  -2   5   3        339.50        368.59         4.79 o                         
  -1   5   3        129.48        125.81         3.44 o                         
   0   5   3        358.50        377.94         5.58 o                         
   1   5   3        129.28        127.40         4.44 o                         
   2   5   3        339.64        363.46         5.37 o                         
   3   5   3        217.76        230.64         4.65 o                         
   4   5   3         97.99         98.72         4.33 o                         
   5   5   3        168.42        176.89         5.04 o                         
   6   5   3         87.84         90.77         7.64 o                         
   7   5   3         33.35         28.39         5.34 o                         
   8   5   3         35.70         42.06         7.49 o                         
  -7   6   3         46.76         42.88         6.67 o                         
  -6   6   3         77.81         77.40         5.27 o                         
  -5   6   3         35.23         29.98         2.93 o                         
  -4   6   3         29.57         30.97         2.29 o                         
  -3   6   3         70.98         66.66         3.06 o                         
  -2   6   3         98.02        110.07         3.50 o                         
  -1   6   3        233.63        249.52         4.48 o                         
   0   6   3         78.71         86.35         3.78 o                         
   1   6   3        233.56        252.42         4.95 o                         
   2   6   3         97.94        110.53         4.09 o                         
   3   6   3         71.20         66.59         3.25 o                         
   4   6   3         29.63         30.60         2.26 o                         
   5   6   3         35.08         34.35         3.67 o                         
   6   6   3         77.72         79.75         4.12 o                         
   7   6   3         46.82         36.71         6.05 o                         
  -7   7   3         44.87         51.24         7.00 o                         
  -6   7   3         60.09         55.39         5.21 o                         
  -5   7   3        103.53         93.54         4.53 o                         
  -4   7   3        309.88        300.17         5.10 o                         
  -3   7   3         72.38         73.63         3.30 o                         
  -2   7   3        170.33        153.94         4.83 o                         
  -1   7   3         28.69         38.24         3.09 o                         
   0   7   3        231.12        221.71         5.70 o                         
   1   7   3         28.74         32.95         2.97 o                         
   2   7   3        170.21        159.57         5.05 o                         
   3   7   3         72.50         79.78         3.68 o                         
   4   7   3        309.70        302.80         5.77 o                         
   5   7   3        103.41        101.47         5.19 o                         
   6   7   3         60.15         45.44         6.83 o                         
   7   7   3         44.93         48.64         7.07 o                         
  -6   8   3         34.73         27.40         7.70 o                         
  -5   8   3         83.53         72.89         5.96 o                         
  -4   8   3         21.00         28.36         3.46 o                         
  -3   8   3         73.80         67.09         3.87 o                         
  -2   8   3        106.01         86.57         4.59 o                         
  -1   8   3        133.35        106.79         6.58 o                         
   0   8   3        152.49        135.18         5.73 o                         
   1   8   3        133.54        123.85         5.23 o                         
   2   8   3        105.89         86.53         4.36 o                         
   3   8   3         74.07         71.93         4.10 o                         
   4   8   3         21.06         25.41         3.46 o                         
   5   8   3         83.41         67.07         5.01 o                         
   6   8   3         34.69         14.14         5.87 o                         
  -5   9   3          2.48         -1.19         5.24 o                         
  -4   9   3        188.46        191.06         9.37 o                         
  -3   9   3          9.07         13.94         3.72 o                         
  -2   9   3        174.31        164.63         7.47 o                         
  -1   9   3         19.03         20.36         3.56 o                         
   0   9   3        161.53        136.36         6.60 o                         
   1   9   3         19.02         21.50         3.74 o                         
   2   9   3        174.27        163.44         6.60 o                         
   3   9   3          9.07          8.00         3.89 o                         
   4   9   3        188.35        171.32         7.00 o                         
   5   9   3          2.49         -5.06         5.45 o                         
  -4  10   3          3.18          6.11         7.41 o                         
  -3  10   3         18.20         16.86         4.49 o                         
  -2  10   3         25.70         20.80         5.20 o                         
  -1  10   3        128.67        122.18         6.74 o                         
   0  10   3         16.53         11.79         3.98 o                         
   1  10   3        128.50        118.66         5.85 o                         
   2  10   3         25.65         28.44         4.98 o                         
   3  10   3         18.04         18.32         4.96 o                         
   4  10   3          3.18          3.72         6.27 o                         
  -3  11   3         65.32         51.12         7.61 o                         
  -2  11   3         42.14         38.09         7.23 o                         
  -1  11   3        151.56        146.59        16.05 o                         
   0  11   3         34.82         21.78         7.88 o                         
   1  11   3        151.29        160.83         9.30 o                         
   2  11   3         42.30         47.55         6.36 o                         
   3  11   3         65.40         80.99         7.33 o                         
   0   0   4       2870.05       2528.31        40.33 o                         
   1   0   4      12877.43      10955.14       105.73 o                         
   2   0   4         18.80          9.72         0.88 o                         
   3   0   4         39.24         45.58         2.25 o                         
   4   0   4        916.08        961.00         8.69 o                         
   5   0   4          1.30          3.52         1.39 o                         
   6   0   4          0.08         -0.62         1.77 o                         
   7   0   4         71.75         71.47         3.46 o                         
   8   0   4         15.67         17.50         5.20 o                         
   9   0   4          2.99         -1.71         9.79 o                         
  -9   1   4          9.77          8.60        13.18 o                         
  -8   1   4         12.85          5.91         5.59 o                         
  -7   1   4         65.81         65.57         4.73 o                         
  -6   1   4        555.18        558.93         6.49 o                         
  -5   1   4         82.09         75.38         2.74 o                         
  -4   1   4        244.04        241.28         3.53 o                         
  -3   1   4        359.88        362.03         4.19 o                         
  -2   1   4         94.20         89.54         2.47 o                         
  -1   1   4       3177.45       2925.54        32.95 o                         
   0   1   4       7992.58       6728.35        66.66 o                         
   1   1   4       3174.97       2939.43        22.53 o                         
   2   1   4         94.11         90.24         1.97 o                         
   3   1   4        359.58        348.04         4.27 o                         
   4   1   4        244.17        242.38         3.99 o                         
   5   1   4         82.02         80.33         2.66 o                         
   6   1   4        555.08        552.42         6.90 o                         
   7   1   4         65.83         68.44         3.75 o                         
   8   1   4         12.89          8.75         5.31 o                         
   9   1   4          9.78         -0.57        13.76 o                         
  -8   2   4        181.72        165.33         8.69 o                         
  -7   2   4         76.54         75.84         4.06 o                         
  -6   2   4        433.47        428.91         5.95 o                         
  -5   2   4         24.41         22.95         1.85 o                         
  -4   2   4         54.37         52.16         2.31 o                         
  -3   2   4          8.94          9.50         1.31 o                         
  -2   2   4       1857.16       1814.72        12.52 o                         
  -1   2   4       1063.06       1025.15         9.19 o                         
   0   2   4        182.33        174.40         2.68 o                         
   1   2   4       1064.29       1019.36         8.15 o                         
   2   2   4       1857.12       1816.85        13.60 o                         
   3   2   4          8.97          8.78         1.53 o                         
   4   2   4         54.37         54.78         2.44 o                         
   5   2   4         24.29         21.14         2.00 o                         
   6   2   4        433.66        440.28         6.16 o                         
   7   2   4         76.28         71.41         4.00 o                         
   8   2   4        181.79        173.93        17.48 o                         
  -8   3   4         71.61         63.59         6.18 o                         
  -7   3   4          0.15         -2.22         2.87 o                         
  -6   3   4        260.98        244.88         5.29 o                         
  -5   3   4        158.17        157.08         4.07 o                         
  -4   3   4        300.60        309.64         3.97 o                         
  -3   3   4         44.63         38.41         1.55 o                         
  -2   3   4         50.52         44.26         1.96 o                         
  -1   3   4        109.19        127.09         2.44 o                         
   0   3   4         22.52         12.09         1.43 o                         
   1   3   4        109.21        128.95         2.58 o                         
   2   3   4         50.59         45.68         2.08 o                         
   3   3   4         44.83         41.60         2.29 o                         
   4   3   4        300.58        301.72         4.65 o                         
   5   3   4        158.31        162.28         4.77 o                         
   6   3   4        260.67        247.97         6.04 o                         
   7   3   4          0.14         -0.55         3.50 o                         
   8   3   4         71.66         63.92         7.77 o                         
  -8   4   4         74.28         66.01         7.97 o                         
  -7   4   4         58.03         59.52         4.02 o                         
  -6   4   4         45.54         38.83         3.21 o                         
  -5   4   4        172.19        163.39         4.65 o                         
  -4   4   4        269.97        284.09         4.33 o                         
  -3   4   4        374.58        415.36         4.38 o                         
  -2   4   4        600.55        653.36         6.27 o                         
  -1   4   4         10.88          5.05         1.62 o                         
   0   4   4        410.11        433.19         5.45 o                         
   1   4   4         10.91          7.42         2.06 o                         
   2   4   4        600.40        641.03         7.79 o                         
   3   4   4        374.61        416.83         5.40 o                         
   4   4   4        270.00        286.19         5.02 o                         
   5   4   4        172.17        171.88         3.87 o                         
   6   4   4         45.60         42.40         3.85 o                         
   7   4   4         58.07         55.31         5.33 o                         
   8   4   4         74.30         61.65        13.04 o                         
  -8   5   4        190.20        177.41        18.65 o                         
  -7   5   4         82.85         73.98         5.83 o                         
  -6   5   4        176.30        177.70         6.53 o                         
  -5   5   4         68.14         72.02         3.10 o                         
  -4   5   4         41.38         38.64         2.45 o                         
  -3   5   4         31.61         28.24         2.00 o                         
  -2   5   4        204.43        214.72         3.71 o                         
  -1   5   4        374.93        425.42         5.74 o                         
   0   5   4        222.08        198.39         4.49 o                         
   1   5   4        375.57        433.38         5.84 o                         
   2   5   4        204.55        216.08         4.43 o                         
   3   5   4         31.67         29.16         2.29 o                         
   4   5   4         41.45         40.30         3.07 o                         
   5   5   4         68.18         68.27         3.66 o                         
   6   5   4        176.12        165.34         8.08 o                         
   7   5   4         82.93         66.57        11.81 o                         
   8   5   4        190.28        185.44        31.96 o                         
  -7   6   4         31.82         21.49         5.46 o                         
  -6   6   4         78.99         82.58         4.41 o                         
  -5   6   4        108.39         94.04         3.86 o                         
  -4   6   4        279.67        276.37         4.37 o                         
  -3   6   4         46.09         46.41         2.65 o                         
  -2   6   4        401.33        402.56         5.76 o                         
  -1   6   4         47.25         45.13         2.75 o                         
   0   6   4         10.94         10.43         2.37 o                         
   1   6   4         47.27         41.16         2.98 o                         
   2   6   4        401.31        406.27         6.03 o                         
   3   6   4         46.13         47.17         2.84 o                         
   4   6   4        279.68        281.88         4.81 o                         
   5   6   4        108.61        105.54         5.39 o                         
   6   6   4         78.96         76.15         5.76 o                         
   7   6   4         31.86         20.09         5.74 o                         
  -7   7   4         22.51         23.90        13.55 o                         
  -6   7   4         63.15         58.90         5.33 o                         
  -5   7   4         84.38         86.32         4.48 o                         
  -4   7   4        240.57        242.15         4.91 o                         
  -3   7   4        243.54        245.12         5.44 o                         
  -2   7   4        275.60        282.03         5.59 o                         
  -1   7   4        323.47        351.88         6.29 o                         
   0   7   4        274.27        274.09         5.72 o                         
   1   7   4        323.55        346.65         6.27 o                         
   2   7   4        275.74        287.34         6.03 o                         
   3   7   4        243.39        239.99         5.51 o                         
   4   7   4        240.50        235.27         5.39 o                         
   5   7   4         84.44         84.41         5.21 o                         
   6   7   4         63.19         59.48         5.47 o                         
   7   7   4         22.50         18.93         6.60 o                         
  -6   8   4          6.37          1.42         6.36 o                         
  -5   8   4         18.97         19.04         3.99 o                         
  -4   8   4         90.18         90.35         4.06 o                         
  -3   8   4         21.52         16.42         3.25 o                         
  -2   8   4         75.58         70.85         4.04 o                         
  -1   8   4        369.21        358.91         8.31 o                         
   0   8   4        219.56        224.89         6.46 o                         
   1   8   4        368.98        376.63         7.25 o                         
   2   8   4         75.65         75.16         5.40 o                         
   3   8   4         21.53         15.05         3.40 o                         
   4   8   4         90.21         87.44         4.36 o                         
   5   8   4         19.02         20.46         4.59 o                         
   6   8   4          6.35         11.05         5.63 o                         
  -5   9   4         16.92          2.36         5.40 o                         
  -4   9   4         42.31         46.49         4.33 o                         
  -3   9   4          6.60          6.20         4.27 o                         
  -2   9   4         13.48          5.63         3.99 o                         
  -1   9   4        291.82        282.03         8.04 o                         
   0   9   4         26.85         11.61         3.91 o                         
   1   9   4        291.75        265.61        12.20 o                         
   2   9   4         13.53         21.83         3.79 o                         
   3   9   4          6.60          8.06         3.87 o                         
   4   9   4         42.24         49.05         4.60 o                         
   5   9   4         16.93         21.88         5.57 o                         
  -4  10   4         45.76         67.90         8.17 o                         
  -3  10   4          9.77         -1.75         4.60 o                         
  -2  10   4         58.02         55.52         5.18 o                         
  -1  10   4        115.92        124.47         7.22 o                         
   0  10   4        112.71         97.27         7.92 o                         
   1  10   4        115.92        121.03        10.58 o                         
   2  10   4         58.10         62.48         5.66 o                         
   3  10   4          9.76          7.25         5.06 o                         
   4  10   4         45.64         63.14         9.27 o                         
  -3  11   4         34.21         26.40         7.23 o                         
  -2  11   4          0.04          6.39         8.52 o                         
  -1  11   4          0.67          2.83         6.80 o                         
   0  11   4          4.35          0.94         7.57 o                         
   1  11   4          0.68         13.53         6.00 o                         
   2  11   4          0.04         -1.41         6.03 o                         
   3  11   4         34.21         33.69         6.66 o                         
   1   0   5       3091.09       2869.30        21.58 o                         
   2   0   5        994.64        963.75         7.52 o                         
   3   0   5        144.97        150.35         2.95 o                         
   4   0   5        317.02        316.77         4.29 o                         
   5   0   5         55.13         60.46         2.66 o                         
   6   0   5         50.71         46.23         2.78 o                         
   7   0   5          0.27         -1.74         2.64 o                         
   8   0   5          4.28         -0.24         5.30 o                         
  -8   1   5         30.39         32.59         8.09 o                         
  -7   1   5          8.94          6.36         2.41 o                         
  -6   1   5        112.76        106.07         3.56 o                         
  -5   1   5         70.36         68.61         3.72 o                         
  -4   1   5       1073.20       1078.95         9.82 o                         
  -3   1   5        378.88        380.34         4.74 o                         
  -2   1   5        569.47        606.29         5.40 o                         
  -1   1   5        228.99        218.01         2.54 o                         
   0   1   5        208.10        210.62         2.80 o                         
   1   1   5        229.16        217.38         2.77 o                         
   2   1   5        569.44        601.18         5.17 o                         
   3   1   5        379.07        381.49         4.39 o                         
   4   1   5       1073.22       1095.91        10.26 o                         
   5   1   5         70.42         69.70         2.92 o                         
   6   1   5        112.83        115.93         4.19 o                         
   7   1   5          8.94          2.73         3.32 o                         
   8   1   5         30.48         37.81         5.44 o                         
  -8   2   5        148.84        134.27        11.00 o                         
  -7   2   5         78.57         86.99         4.29 o                         
  -6   2   5         40.93         43.50         2.71 o                         
  -5   2   5        115.71        109.06         3.41 o                         
  -4   2   5        470.24        473.78         5.76 o                         
  -3   2   5        252.33        254.68         3.38 o                         
  -2   2   5        386.56        375.30         3.81 o                         
  -1   2   5        653.88        574.82         5.46 o                         
   0   2   5        607.52        593.47         5.69 o                         
   1   2   5        653.51        573.36         5.57 o                         
   2   2   5        386.44        373.92         4.04 o                         
   3   2   5        252.45        256.26         3.96 o                         
   4   2   5        470.07        489.77         6.53 o                         
   5   2   5        115.66        118.72         4.19 o                         
   6   2   5         40.94         43.59         3.46 o                         
   7   2   5         78.59         83.85         4.62 o                         
   8   2   5        149.01        159.23        10.03 o                         
  -8   3   5         10.55         21.00         5.76 o                         
  -7   3   5         15.45         18.83         3.24 o                         
  -6   3   5        290.02        295.97         5.74 o                         
  -5   3   5        465.35        473.17         6.41 o                         
  -4   3   5        518.38        507.31         5.37 o                         
  -3   3   5         32.55         34.72         1.68 o                         
  -2   3   5        360.48        357.78         4.72 o                         
  -1   3   5        366.38        343.84         4.37 o                         
   0   3   5         12.17         14.83         1.56 o                         
   1   3   5        366.04        357.75         4.23 o                         
   2   3   5        360.67        362.94         4.46 o                         
   3   3   5         32.54         32.39         1.88 o                         
   4   3   5        518.35        510.90         6.02 o                         
   5   3   5        465.26        476.57         7.39 o                         
   6   3   5        290.08        299.01         6.59 o                         
   7   3   5         15.47         16.92         3.77 o                         
   8   3   5         10.58          9.57        10.89 o                         
  -8   4   5         21.14          5.70         6.56 o                         
  -7   4   5        178.92        187.76         6.28 o                         
  -6   4   5         32.61         29.24         3.10 o                         
  -5   4   5         43.56         40.80         3.05 o                         
  -4   4   5        327.64        335.26         4.74 o                         
  -3   4   5         65.26         55.94         2.22 o                         
  -2   4   5        198.70        208.23         3.89 o                         
  -1   4   5        476.75        479.12         6.93 o                         
   0   4   5         75.09         78.16         3.25 o                         
   1   4   5        477.31        461.44         7.18 o                         
   2   4   5        198.42        203.21         3.91 o                         
   3   4   5         65.23         55.35         2.39 o                         
   4   4   5        327.89        332.69         5.40 o                         
   5   4   5         43.63         40.95         2.69 o                         
   6   4   5         32.65         30.80         3.38 o                         
   7   4   5        178.66        176.22         7.53 o                         
   8   4   5         21.16         16.47         9.15 o                         
  -8   5   5         75.46         88.69        12.27 o                         
  -7   5   5        168.33        166.58         7.17 o                         
  -6   5   5        370.48        385.52         7.20 o                         
  -5   5   5        187.26        182.02         4.50 o                         
  -4   5   5         87.06         90.13         2.66 o                         
  -3   5   5         72.61         67.04         2.76 o                         
  -2   5   5        148.49        162.06         3.82 o                         
  -1   5   5        312.29        325.44         5.00 o                         
   0   5   5        489.05        509.76         6.45 o                         
   1   5   5        312.14        330.53         5.22 o                         
   2   5   5        148.51        152.96         4.36 o                         
   3   5   5         72.74         65.07         3.00 o                         
   4   5   5         86.98         92.03         4.29 o                         
   5   5   5        187.00        183.91         5.49 o                         
   6   5   5        370.56        378.17        10.62 o                         
   7   5   5        168.54        145.78         8.23 o                         
   8   5   5         75.53         54.76         8.74 o                         
  -7   6   5         30.05         28.74         5.67 o                         
  -6   6   5        115.88        103.37         4.99 o                         
  -5   6   5        204.30        213.20         5.09 o                         
  -4   6   5        215.75        217.44         4.22 o                         
  -3   6   5        120.04        119.43         4.01 o                         
  -2   6   5          6.21          2.40         2.55 o                         
  -1   6   5        129.79        145.65         3.97 o                         
   0   6   5          0.85          2.58         2.26 o                         
   1   6   5        129.83        143.97         4.13 o                         
   2   6   5          6.21          5.67         2.30 o                         
   3   6   5        119.94        127.70         4.37 o                         
   4   6   5        215.89        221.63         4.71 o                         
   5   6   5        204.30        208.18         6.15 o                         
   6   6   5        115.91        118.42         5.17 o                         
   7   6   5         29.98         20.73         5.99 o                         
  -7   7   5          7.59         -0.78         6.53 o                         
  -6   7   5          5.66         -1.86         5.20 o                         
  -5   7   5         40.44         30.12         3.58 o                         
  -4   7   5        261.22        252.24         5.57 o                         
  -3   7   5        462.35        472.54         7.02 o                         
  -2   7   5        525.43        521.55         7.69 o                         
  -1   7   5        207.19        203.67         5.20 o                         
   0   7   5        523.84        526.20         7.50 o                         
   1   7   5        207.13        212.48         5.70 o                         
   2   7   5        525.38        515.67         8.02 o                         
   3   7   5        462.51        472.93         8.88 o                         
   4   7   5        261.40        249.33         5.77 o                         
   5   7   5         40.47         33.12         4.32 o                         
   6   7   5          5.68         -1.28         8.34 o                         
   7   7   5          7.60         17.74         9.87 o                         
  -6   8   5         37.52         30.85         5.47 o                         
  -5   8   5         79.38         76.66         4.44 o                         
  -4   8   5         12.64          7.27         3.00 o                         
  -3   8   5         10.23          7.68         3.22 o                         
  -2   8   5        468.73        453.60         8.06 o                         
  -1   8   5        295.38        304.16         6.77 o                         
   0   8   5          1.12         -3.46         3.46 o                         
   1   8   5        295.54        302.68         6.98 o                         
   2   8   5        468.52        457.86         8.09 o                         
   3   8   5         10.21          9.87         3.48 o                         
   4   8   5         12.62         10.87         3.58 o                         
   5   8   5         79.42         93.26         7.37 o                         
   6   8   5         37.61         44.52         6.41 o                         
  -5   9   5         41.21         27.84         5.73 o                         
  -4   9   5         85.05         87.57         5.96 o                         
  -3   9   5         78.38         86.54         5.41 o                         
  -2   9   5        335.58        323.97         9.15 o                         
  -1   9   5         38.75         34.56         6.24 o                         
   0   9   5        586.98        551.26        10.71 o                         
   1   9   5         38.86         28.32         4.80 o                         
   2   9   5        335.48        329.11         8.59 o                         
   3   9   5         78.58         76.17         4.68 o                         
   4   9   5         85.20         96.77         5.90 o                         
   5   9   5         41.25         28.91         5.78 o                         
  -4  10   5        160.75        154.37        13.61 o                         
  -3  10   5         43.15         38.36         5.13 o                         
  -2  10   5        117.67        128.35         7.80 o                         
  -1  10   5        320.47        335.64         9.52 o                         
   0  10   5         12.97          9.80         4.37 o                         
   1  10   5        320.04        328.29        17.75 o                         
   2  10   5        117.64        130.48         7.70 o                         
   3  10   5         43.13         35.24         5.37 o                         
   4  10   5        160.70        166.36         9.82 o                         
  -3  11   5        187.51        230.15        13.49 o                         
  -2  11   5         28.08         26.90        15.26 o                         
  -1  11   5          1.49          0.63         7.05 o                         
   0  11   5          0.54          2.84         7.04 o                         
   1  11   5          1.51          7.01         8.50 o                         
   2  11   5         28.04         30.85         6.59 o                         
   3  11   5        187.51        218.94        12.90 o                         
   0   0   6          9.82         11.83         1.57 o                         
   1   0   6        143.82        147.97         2.35 o                         
   2   0   6        614.79        567.01         5.25 o                         
   3   0   6         96.13        103.16         2.76 o                         
   4   0   6         17.85         15.87         1.76 o                         
   5   0   6          0.36         -1.00         1.83 o                         
   6   0   6          5.71          5.89         2.43 o                         
   7   0   6          0.01         -2.79         2.79 o                         
   8   0   6         46.03         44.84         5.38 o                         
  -8   1   6         14.92         13.47         4.96 o                         
  -7   1   6         39.10         32.88         3.02 o                         
  -6   1   6        401.01        384.34         5.95 o                         
  -5   1   6        111.41        108.68         4.41 o                         
  -4   1   6        665.95        680.31         7.35 o                         
  -3   1   6        289.01        278.44         4.02 o                         
  -2   1   6        275.58        286.11         3.41 o                         
  -1   1   6        679.19        645.05         5.56 o                         
   0   1   6        193.55        208.02         2.91 o                         
   1   1   6        678.71        641.15         5.93 o                         
   2   1   6        275.35        284.98         3.33 o                         
   3   1   6        288.75        290.98         4.02 o                         
   4   1   6        665.86        675.48         7.95 o                         
   5   1   6        111.28        107.90         3.92 o                         
   6   1   6        401.11        390.00         6.86 o                         
   7   1   6         39.05         34.36         3.54 o                         
   8   1   6         14.86         20.55         5.37 o                         
  -8   2   6         27.79         37.97         5.53 o                         
  -7   2   6        178.95        180.99         6.04 o                         
  -6   2   6        609.66        590.96         7.53 o                         
  -5   2   6        109.30        110.78         3.81 o                         
  -4   2   6        179.73        178.67         3.99 o                         
  -3   2   6        954.40        972.94         7.47 o                         
  -2   2   6        290.93        306.22         3.96 o                         
  -1   2   6         98.92         97.96         2.38 o                         
   0   2   6         63.34         71.02         2.22 o                         
   1   2   6         99.27        100.71         2.48 o                         
   2   2   6        291.40        296.87         3.74 o                         
   3   2   6        954.39        977.23         9.46 o                         
   4   2   6        179.59        179.68         3.56 o                         
   5   2   6        109.47        112.11         4.40 o                         
   6   2   6        609.82        608.26         8.55 o                         
   7   2   6        178.97        177.22         6.17 o                         
   8   2   6         27.86         46.39        12.08 o                         
  -8   3   6        276.15        259.95        10.43 o                         
  -7   3   6        281.01        272.12         6.49 o                         
  -6   3   6         43.13         43.29         3.16 o                         
  -5   3   6         28.65         31.77         2.75 o                         
  -4   3   6         71.56         74.36         2.63 o                         
  -3   3   6        399.33        410.58         4.36 o                         
  -2   3   6        106.46        111.21         3.36 o                         
  -1   3   6       1603.57       1654.18        13.65 o                         
   0   3   6        530.10        550.46         6.03 o                         
   1   3   6       1604.58       1616.25        12.94 o                         
   2   3   6        106.16        110.32         3.18 o                         
   3   3   6        399.13        405.76         4.90 o                         
   4   3   6         71.59         72.93         3.06 o                         
   5   3   6         28.63         31.02         2.99 o                         
   6   3   6         43.18         43.19         3.66 o                         
   7   3   6        281.07        266.41         7.13 o                         
   8   3   6        276.09        273.57        12.91 o                         
  -8   4   6        268.11        248.69        10.36 o                         
  -7   4   6         21.90         24.36         3.87 o                         
  -6   4   6        110.67        110.67         4.58 o                         
  -5   4   6        124.36        132.80         3.96 o                         
  -4   4   6        103.76        111.86         3.74 o                         
  -3   4   6        372.73        350.39         4.34 o                         
  -2   4   6         25.46         24.12         1.83 o                         
  -1   4   6         94.39         97.04         2.96 o                         
   0   4   6        164.76        158.20         3.95 o                         
   1   4   6         94.48         96.06         3.15 o                         
   2   4   6         25.40         22.78         2.09 o                         
   3   4   6        373.23        343.77         4.96 o                         
   4   4   6        103.75        102.83         3.87 o                         
   5   4   6        124.29        130.14         4.00 o                         
   6   4   6        110.79        113.75         5.37 o                         
   7   4   6         21.94         30.48         4.15 o                         
   8   4   6        268.09        216.27        14.94 o                         
  -8   5   6          3.55          1.82        16.19 o                         
  -7   5   6         35.78         39.11         8.18 o                         
  -6   5   6          8.31         13.45         3.39 o                         
  -5   5   6        137.83        136.17         4.48 o                         
  -4   5   6        142.44        132.79         3.38 o                         
  -3   5   6         13.42         13.57         2.06 o                         
  -2   5   6         48.10         46.91         2.31 o                         
  -1   5   6         53.00         41.30         2.05 o                         
   0   5   6          0.08         -0.92         1.89 o                         
   1   5   6         52.94         35.41         2.38 o                         
   2   5   6         47.93         46.27         2.48 o                         
   3   5   6         13.47         10.28         2.07 o                         
   4   5   6        142.45        134.65         4.89 o                         
   5   5   6        137.98        137.99         4.98 o                         
   6   5   6          8.34          7.51         4.17 o                         
   7   5   6         35.74         32.26         5.27 o                         
   8   5   6          3.55         -1.56         7.78 o                         
  -7   6   6        184.93        161.73        10.18 o                         
  -6   6   6         99.53        119.28         6.91 o                         
  -5   6   6         66.22         74.65         3.62 o                         
  -4   6   6        383.52        384.52         5.43 o                         
  -3   6   6        906.82        903.43         8.97 o                         
  -2   6   6        409.20        428.19         6.88 o                         
  -1   6   6        276.88        275.20         5.08 o                         
   0   6   6         38.00         34.36         2.49 o                         
   1   6   6        276.96        278.31         5.24 o                         
   2   6   6        409.54        425.46         6.76 o                         
   3   6   6        906.50        902.17         9.88 o                         
   4   6   6        383.52        392.04         5.89 o                         
   5   6   6         66.13         61.22         4.35 o                         
   6   6   6         99.46         94.09         5.02 o                         
   7   6   6        185.04        166.73        10.54 o                         
  -7   7   6         15.37         -1.35         6.07 o                         
  -6   7   6         32.09         34.47         5.12 o                         
  -5   7   6        150.27        129.60         5.50 o                         
  -4   7   6         99.35         92.63         4.06 o                         
  -3   7   6        184.37        165.03         5.26 o                         
  -2   7   6        632.67        609.45        11.22 o                         
  -1   7   6        510.74        488.12         7.33 o                         
   0   7   6        345.51        338.52         6.37 o                         
   1   7   6        510.31        490.43         7.84 o                         
   2   7   6        633.10        623.55         8.50 o                         
   3   7   6        184.61        176.01         5.47 o                         
   4   7   6         99.28         97.34         4.31 o                         
   5   7   6        150.24        140.98         9.46 o                         
   6   7   6         32.18         26.27        11.58 o                         
   7   7   6         15.41         14.50         6.87 o                         
  -6   8   6        109.63        107.27         7.24 o                         
  -5   8   6         19.56         13.40         3.95 o                         
  -4   8   6        174.18        164.78         5.57 o                         
  -3   8   6        329.20        325.53         8.63 o                         
  -2   8   6        120.52        121.31         5.17 o                         
  -1   8   6         56.82         53.12         3.81 o                         
   0   8   6        442.11        424.29        10.97 o                         
   1   8   6         57.10         51.24         4.61 o                         
   2   8   6        120.50        128.26         6.19 o                         
   3   8   6        329.52        309.59         8.10 o                         
   4   8   6        174.41        159.17         5.81 o                         
   5   8   6         19.69         14.13         5.31 o                         
   6   8   6        109.53        111.43        11.64 o                         
  -5   9   6         16.08         19.44         8.09 o                         
  -4   9   6         55.04         59.29         7.08 o                         
  -3   9   6        133.98        120.63         7.39 o                         
  -2   9   6        339.44        313.03         8.33 o                         
  -1   9   6        294.56        272.47         8.59 o                         
   0   9   6         99.59         92.43         9.52 o                         
   1   9   6        294.40        264.08         8.17 o                         
   2   9   6        339.49        319.41         9.37 o                         
   3   9   6        133.92        126.20         6.44 o                         
   4   9   6         55.08         60.65         5.17 o                         
   5   9   6         16.08         26.25         5.64 o                         
  -4  10   6         32.82         47.50        10.24 o                         
  -3  10   6         63.88         62.52         7.07 o                         
  -2  10   6         14.19          9.46         5.71 o                         
  -1  10   6          5.21          1.08         4.55 o                         
   0  10   6         40.79         37.00         5.07 o                         
   1  10   6          5.21         -1.07         6.27 o                         
   2  10   6         14.23         24.36         5.22 o                         
   3  10   6         63.95         63.29         8.12 o                         
   4  10   6         32.83         37.32         6.41 o                         
  -3  11   6         56.93         59.96         8.67 o                         
  -2  11   6        200.82        224.96        11.93 o                         
  -1  11   6         40.84         55.07        11.97 o                         
   0  11   6         20.31         18.17         6.18 o                         
   1  11   6         40.83         46.42         6.79 o                         
   2  11   6        200.70        203.76        10.46 o                         
   3  11   6         56.82         88.93         7.44 o                         
   1   0   7         65.19         57.10         1.94 o                         
   2   0   7        495.50        530.91         5.27 o                         
   3   0   7          7.27         10.80         1.25 o                         
   4   0   7        345.13        347.90         5.45 o                         
   5   0   7        110.65        119.00         4.72 o                         
   6   0   7        272.59        278.24         5.96 o                         
   7   0   7          0.00         -1.96         3.23 o                         
   8   0   7        132.07        119.42         9.30 o                         
  -8   1   7          5.94          8.16        10.30 o                         
  -7   1   7         27.30         31.28         3.30 o                         
  -6   1   7          5.49          3.47         2.53 o                         
  -5   1   7         15.40         15.01         2.36 o                         
  -4   1   7       1420.64       1396.41        17.58 o                         
  -3   1   7        130.85        140.75         2.59 o                         
  -2   1   7        613.05        622.69         6.04 o                         
  -1   1   7          2.76          3.89         1.10 o                         
   0   1   7        178.88        167.70         2.79 o                         
   1   1   7          2.77          4.48         1.22 o                         
   2   1   7        612.81        619.05         6.03 o                         
   3   1   7        130.90        136.95         3.21 o                         
   4   1   7       1420.57       1422.91        14.17 o                         
   5   1   7         15.36         16.12         2.62 o                         
   6   1   7          5.51          6.77         2.84 o                         
   7   1   7         27.38         29.29         4.42 o                         
   8   1   7          5.95          3.04         4.65 o                         
  -8   2   7        161.75        170.89         9.16 o                         
  -7   2   7         50.14         52.92         3.68 o                         
  -6   2   7         59.20         56.20         3.33 o                         
  -5   2   7        234.88        237.44         4.91 o                         
  -4   2   7        138.19        138.92         3.90 o                         
  -3   2   7       1006.15       1026.98         8.81 o                         
  -2   2   7       1447.44       1493.09        11.71 o                         
  -1   2   7        900.22        876.01         8.03 o                         
   0   2   7          3.41         -0.19         1.29 o                         
   1   2   7        899.61        886.70         8.14 o                         
   2   2   7       1447.04       1489.85        11.91 o                         
   3   2   7       1006.14       1023.53         9.24 o                         
   4   2   7        138.15        138.09         3.29 o                         
   5   2   7        235.40        242.60         5.65 o                         
   6   2   7         59.16         58.75         3.59 o                         
   7   2   7         50.03         51.89         3.92 o                         
   8   2   7        161.96        149.32        10.19 o                         
  -8   3   7        269.27        267.81        17.60 o                         
  -7   3   7          2.14          3.52         3.51 o                         
  -6   3   7          2.24          1.42         2.82 o                         
  -5   3   7        861.05        878.20        10.00 o                         
  -4   3   7         69.84         74.37         2.80 o                         
  -3   3   7         49.85         45.52         2.18 o                         
  -2   3   7        124.61        134.03         3.07 o                         
  -1   3   7        134.26        121.90         3.85 o                         
   0   3   7        541.38        535.70         6.11 o                         
   1   3   7        134.19        118.17         3.45 o                         
   2   3   7        125.02        128.66         3.29 o                         
   3   3   7         49.88         41.53         2.10 o                         
   4   3   7         69.42         66.90         3.38 o                         
   5   3   7        861.64        881.52        10.98 o                         
   6   3   7          2.20          4.11         2.97 o                         
   7   3   7          2.14         -0.04         3.53 o                         
   8   3   7        269.42        288.76        20.09 o                         
  -8   4   7         19.89         20.05         6.31 o                         
  -7   4   7        220.99        229.60         7.50 o                         
  -6   4   7        571.64        573.43         8.52 o                         
  -5   4   7        284.21        292.23         4.53 o                         
  -4   4   7        209.54        221.23         4.74 o                         
  -3   4   7         10.18         10.68         1.84 o                         
  -2   4   7        414.02        438.54         6.27 o                         
  -1   4   7        137.24        142.46         3.69 o                         
   0   4   7        452.71        459.64         5.96 o                         
   1   4   7        137.24        141.17         3.55 o                         
   2   4   7        413.89        447.87         5.51 o                         
   3   4   7         10.15         11.35         1.82 o                         
   4   4   7        209.79        222.94         5.05 o                         
   5   4   7        284.36        297.96         5.36 o                         
   6   4   7        571.91        570.59         9.93 o                         
   7   4   7        220.77        224.37         7.94 o                         
   8   4   7         19.82         18.29         8.11 o                         
  -8   5   7         14.38         -9.61         9.61 o                         
  -7   5   7         11.47         19.57         4.18 o                         
  -6   5   7         91.77        102.02         7.38 o                         
  -5   5   7        366.94        370.01         6.08 o                         
  -4   5   7        496.33        513.21         5.80 o                         
  -3   5   7         33.57         33.05         2.29 o                         
  -2   5   7        162.24        144.55         3.38 o                         
  -1   5   7        285.04        298.88         4.35 o                         
   0   5   7         13.89         10.84         2.11 o                         
   1   5   7        284.94        291.40         6.34 o                         
   2   5   7        162.83        144.18         3.84 o                         
   3   5   7         33.51         33.14         2.50 o                         
   4   5   7        495.86        510.94         6.50 o                         
   5   5   7        366.78        378.70         6.67 o                         
   6   5   7         91.92         93.08         5.27 o                         
   7   5   7         11.48          2.77         5.62 o                         
   8   5   7         14.41         19.84        16.62 o                         
  -7   6   7         53.38         48.64         7.91 o                         
  -6   6   7         54.65         62.99         4.38 o                         
  -5   6   7        134.58        129.50         4.73 o                         
  -4   6   7        321.02        330.59         5.46 o                         
  -3   6   7        147.69        147.47         4.82 o                         
  -2   6   7        288.47        293.38         4.78 o                         
  -1   6   7         80.49         84.84         3.73 o                         
   0   6   7         97.86         92.94         3.66 o                         
   1   6   7         80.49         90.28         3.73 o                         
   2   6   7        288.43        288.25         5.59 o                         
   3   6   7        147.20        137.28         4.76 o                         
   4   6   7        320.83        331.63         5.59 o                         
   5   6   7        134.65        135.57         5.56 o                         
   6   6   7         54.72         49.97         5.72 o                         
   7   6   7         53.27         54.04         9.02 o                         
  -7   7   7         32.54         36.13         7.73 o                         
  -6   7   7         19.56         12.45         5.54 o                         
  -5   7   7        118.15        116.10         6.96 o                         
  -4   7   7         94.76        101.45         4.02 o                         
  -3   7   7         50.61         51.03         3.70 o                         
  -2   7   7        691.17        695.37         9.83 o                         
  -1   7   7        544.34        549.23         7.96 o                         
   0   7   7        339.67        309.58         6.53 o                         
   1   7   7        544.65        539.66         7.98 o                         
   2   7   7        691.60        700.02         9.67 o                         
   3   7   7         50.74         53.05         4.00 o                         
   4   7   7         95.21        103.54         4.52 o                         
   5   7   7        118.03        123.37         6.10 o                         
   6   7   7         19.60          7.86         5.76 o                         
   7   7   7         32.52         29.02         7.72 o                         
  -6   8   7         58.59         53.74         7.40 o                         
  -5   8   7         19.18         14.64         4.18 o                         
  -4   8   7         51.43         44.28         3.65 o                         
  -3   8   7         62.81         60.35         3.97 o                         
  -2   8   7         90.36         78.51         4.73 o                         
  -1   8   7        662.05        671.46         9.86 o                         
   0   8   7       2023.09       2034.77        21.55 o                         
   1   8   7        662.13        665.57        11.35 o                         
   2   8   7         90.62         92.36         4.92 o                         
   3   8   7         63.17         63.29         4.30 o                         
   4   8   7         51.35         41.62         3.69 o                         
   5   8   7         19.16         19.01         5.38 o                         
   6   8   7         58.60         55.04         7.58 o                         
  -5   9   7         90.55         81.76         6.31 o                         
  -4   9   7        156.26        142.90         7.28 o                         
  -3   9   7        115.69        107.02         5.92 o                         
  -2   9   7         18.97         18.56         3.78 o                         
  -1   9   7        493.25        493.25        10.45 o                         
   0   9   7         40.76         56.03         9.35 o                         
   1   9   7        493.63        520.06        10.90 o                         
   2   9   7         18.94         24.32         3.90 o                         
   3   9   7        115.61        113.60         6.07 o                         
   4   9   7        156.25        153.78         7.20 o                         
   5   9   7         90.55         83.24         7.01 o                         
  -4  10   7         11.76          2.54         5.55 o                         
  -3  10   7         22.10         27.55         6.37 o                         
  -2  10   7         20.14         14.39         8.44 o                         
  -1  10   7         13.35         16.67         7.37 o                         
   0  10   7         13.90         13.09         4.60 o                         
   1  10   7         13.33         22.08         4.93 o                         
   2  10   7         20.15         26.23         5.47 o                         
   3  10   7         22.00         28.09         9.20 o                         
   4  10   7         11.82          9.62         6.99 o                         
  -2  11   7          1.77        -10.38        11.03 o                         
  -1  11   7        103.39        106.71         8.91 o                         
   0  11   7         76.20         78.61         8.48 o                         
   1  11   7        103.46        126.18        12.79 o                         
   2  11   7          1.72          3.43         6.11 o                         
   0   0   8        194.13        194.39         4.10 o                         
   1   0   8         88.12         94.48         2.51 o                         
   2   0   8        726.00        735.32         6.99 o                         
   3   0   8        338.33        329.44         3.90 o                         
   4   0   8         15.85         16.04         2.35 o                         
   5   0   8         57.06         63.38         3.46 o                         
   6   0   8        339.51        337.11         6.77 o                         
   7   0   8         48.61         47.42         3.87 o                         
   8   0   8         57.22         61.04         6.91 o                         
  -8   1   8         56.37         52.25         6.52 o                         
  -7   1   8         39.69         38.78         3.76 o                         
  -6   1   8        196.52        176.70         5.41 o                         
  -5   1   8        181.09        197.69         5.14 o                         
  -4   1   8         54.95         60.02         3.22 o                         
  -3   1   8        310.76        339.73         4.06 o                         
  -2   1   8       1065.19       1076.32         9.55 o                         
  -1   1   8       2859.36       2844.20        20.85 o                         
   0   1   8       1615.15       1521.89        12.57 o                         
   1   1   8       2858.54       2831.66        22.07 o                         
   2   1   8       1065.33       1094.84         9.58 o                         
   3   1   8        311.11        332.36         3.98 o                         
   4   1   8         54.91         57.20         2.73 o                         
   5   1   8        180.65        194.91         5.14 o                         
   6   1   8        196.29        193.02         5.83 o                         
   7   1   8         39.69         33.35         3.63 o                         
   8   1   8         56.36         49.26         5.23 o                         
  -8   2   8        325.04        319.50        12.91 o                         
  -7   2   8         90.14        100.52         6.07 o                         
  -6   2   8         64.92         61.94         4.04 o                         
  -5   2   8          8.77          7.54         2.66 o                         
  -4   2   8        180.91        191.10         3.44 o                         
  -3   2   8        141.49        133.06         2.97 o                         
  -2   2   8        412.56        427.53         4.84 o                         
  -1   2   8       1833.19       1840.14        15.07 o                         
   0   2   8       1162.94       1213.15        10.65 o                         
   1   2   8       1832.62       1833.16        15.13 o                         
   2   2   8        413.21        430.56         5.10 o                         
   3   2   8        141.47        130.40         2.93 o                         
   4   2   8        181.11        192.10         3.97 o                         
   5   2   8          8.75          6.65         2.74 o                         
   6   2   8         64.80         56.95         3.77 o                         
   7   2   8         89.99         90.86         5.44 o                         
   8   2   8        325.27        350.02        13.16 o                         
  -8   3   8        174.59        175.00        12.18 o                         
  -7   3   8         54.34         53.16         4.15 o                         
  -6   3   8        491.81        489.25         7.65 o                         
  -5   3   8        197.88        200.61         5.68 o                         
  -4   3   8        130.41        132.43         3.73 o                         
  -3   3   8         31.05         32.40         2.17 o                         
  -2   3   8        783.10        807.25         7.93 o                         
  -1   3   8        337.64        353.14         4.97 o                         
   0   3   8       1345.50       1444.56        12.68 o                         
   1   3   8        338.20        355.74         5.18 o                         
   2   3   8        782.55        799.58         8.12 o                         
   3   3   8         31.20         37.78         1.92 o                         
   4   3   8        130.71        127.37         4.00 o                         
   5   3   8        197.82        194.27         5.67 o                         
   6   3   8        491.94        499.11         8.90 o                         
   7   3   8         54.57         62.24         6.40 o                         
   8   3   8        174.47        153.40        12.69 o                         
  -8   4   8         86.95         73.67        11.28 o                         
  -7   4   8        220.60        211.04         9.70 o                         
  -6   4   8         53.86         62.99         5.63 o                         
  -5   4   8         62.20         70.26         3.05 o                         
  -4   4   8        216.22        217.04         3.77 o                         
  -3   4   8         74.33         86.07         3.38 o                         
  -2   4   8       1014.15       1099.05        10.28 o                         
  -1   4   8        442.30        435.09         5.74 o                         
   0   4   8          0.37         -1.81         2.10 o                         
   1   4   8        441.43        426.42         5.43 o                         
   2   4   8       1014.37       1093.39         9.95 o                         
   3   4   8         74.29         82.53         3.11 o                         
   4   4   8        216.34        222.43         5.29 o                         
   5   4   8         62.14         65.64         4.17 o                         
   6   4   8         53.77         57.61         4.33 o                         
   7   4   8        220.40        229.36         9.95 o                         
   8   4   8         86.87         53.80         9.50 o                         
  -7   5   8         88.90         94.66         6.62 o                         
  -6   5   8         94.22         99.65         5.16 o                         
  -5   5   8          8.82         15.05         2.81 o                         
  -4   5   8        463.88        466.46         5.87 o                         
  -3   5   8        124.52        124.04         3.73 o                         
  -2   5   8        116.73        117.77         3.48 o                         
  -1   5   8         50.11         42.60         2.29 o                         
   0   5   8         63.80         60.63         2.89 o                         
   1   5   8         50.02         39.43         2.27 o                         
   2   5   8        117.12        115.24         3.67 o                         
   3   5   8        124.33        123.51         3.89 o                         
   4   5   8        464.20        473.54         5.86 o                         
   5   5   8          8.76         14.18         3.27 o                         
   6   5   8         94.37         90.40         6.71 o                         
   7   5   8         88.91         95.45         7.05 o                         
  -7   6   8         41.63         43.21         6.15 o                         
  -6   6   8        124.66        121.00         8.22 o                         
  -5   6   8        138.35        147.97         5.12 o                         
  -4   6   8        377.00        384.93         7.05 o                         
  -3   6   8        330.61        322.97         5.82 o                         
  -2   6   8        995.68        978.20         9.58 o                         
  -1   6   8        345.92        372.71         5.95 o                         
   0   6   8         38.80         33.54         2.67 o                         
   1   6   8        345.74        352.03         6.08 o                         
   2   6   8        994.91        961.59         9.76 o                         
   3   6   8        330.38        327.76         6.14 o                         
   4   6   8        377.32        382.01         5.96 o                         
   5   6   8        138.28        136.69         5.80 o                         
   6   6   8        124.56        116.09         6.37 o                         
   7   6   8         41.62         43.61         7.22 o                         
  -7   7   8         57.35         72.80        19.20 o                         
  -6   7   8         35.47         41.33         4.90 o                         
  -5   7   8         61.29         62.04         4.00 o                         
  -4   7   8          5.53          4.13         2.84 o                         
  -3   7   8         50.67         47.68         3.27 o                         
  -2   7   8        740.79        750.19         9.20 o                         
  -1   7   8        774.22        784.59         9.73 o                         
   0   7   8       1645.11       1701.98        17.19 o                         
   1   7   8        773.26        774.60        11.09 o                         
   2   7   8        741.21        726.62         9.49 o                         
   3   7   8         50.74         42.43         3.52 o                         
   4   7   8          5.53          0.27         3.07 o                         
   5   7   8         61.40         52.90         4.87 o                         
   6   7   8         35.53         31.56         6.24 o                         
  -6   8   8         24.59         13.41         8.70 o                         
  -5   8   8         25.58         26.92         4.41 o                         
  -4   8   8        272.24        265.68         6.61 o                         
  -3   8   8         41.63         44.80         3.86 o                         
  -2   8   8        582.67        608.00        10.93 o                         
  -1   8   8        349.74        369.85         7.89 o                         
   0   8   8       1765.28       1821.43        19.90 o                         
   1   8   8        350.40        357.29         8.09 o                         
   2   8   8        583.23        614.46        11.95 o                         
   3   8   8         41.66         45.59         4.14 o                         
   4   8   8        272.33        260.26         7.67 o                         
   5   8   8         25.56         16.25         5.90 o                         
   6   8   8         24.48         14.60         9.25 o                         
  -5   9   8         49.72         56.41         6.27 o                         
  -4   9   8         27.80         25.57         4.84 o                         
  -3   9   8         95.86        102.26         5.95 o                         
  -2   9   8        779.19        797.64        13.93 o                         
  -1   9   8        119.52         98.71         5.97 o                         
   0   9   8         38.60         37.00         4.04 o                         
   1   9   8        119.83        122.86         7.70 o                         
   2   9   8        778.80        796.03        16.25 o                         
   3   9   8         95.98         99.81         5.94 o                         
   4   9   8         27.75         25.55         6.62 o                         
   5   9   8         49.84         64.31        10.84 o                         
  -4  10   8        153.75        172.90         9.56 o                         
  -3  10   8        316.41        337.76        11.00 o                         
  -2  10   8         42.32         55.08         5.70 o                         
  -1  10   8          6.38          9.13         6.34 o                         
   0  10   8          0.01          1.61         5.72 o                         
   1  10   8          6.40          1.43         4.85 o                         
   2  10   8         42.48         56.42         5.70 o                         
   3  10   8        316.37        327.98        11.53 o                         
   4  10   8        153.61        173.19        10.25 o                         
  -2  11   8          6.63         11.48         8.79 o                         
  -1  11   8         27.72         27.71         7.05 o                         
   0  11   8          7.52         16.63         6.77 o                         
   1  11   8         27.77         20.50         7.20 o                         
   2  11   8          6.68          6.80         7.21 o                         
   1   0   9       1480.52       1473.23        12.44 o                         
   2   0   9        167.30        153.41         3.41 o                         
   3   0   9          7.38          5.81         1.38 o                         
   4   0   9       2946.90       3028.85        27.14 o                         
   5   0   9         65.45         64.90         3.46 o                         
   6   0   9         28.99         33.23         3.34 o                         
   7   0   9          9.67         16.86         3.47 o                         
   8   0   9          2.99          3.22         6.23 o                         
  -8   1   9        165.68        148.84        15.22 o                         
  -7   1   9         21.80         16.00         3.70 o                         
  -6   1   9         80.05         73.38         3.90 o                         
  -5   1   9        265.34        273.74         5.80 o                         
  -4   1   9        333.08        356.58         6.11 o                         
  -3   1   9        791.54        800.49         7.61 o                         
  -2   1   9       1473.96       1512.47        12.81 o                         
  -1   1   9        138.69        139.51         2.98 o                         
   0   1   9       1403.69       1530.63        12.88 o                         
   1   1   9        138.15        132.76         3.19 o                         
   2   1   9       1474.17       1506.72        12.81 o                         
   3   1   9        789.92        786.65         9.51 o                         
   4   1   9        333.15        360.37         5.64 o                         
   5   1   9        265.21        269.27         5.93 o                         
   6   1   9         80.08         86.40         5.47 o                         
   7   1   9         21.94         22.59         3.63 o                         
   8   1   9        165.63        165.96        14.23 o                         
  -8   2   9        229.92        255.77        20.65 o                         
  -7   2   9        116.50        111.18         5.57 o                         
  -6   2   9         95.59         91.02         4.73 o                         
  -5   2   9         16.30         11.80         3.03 o                         
  -4   2   9         29.36         23.84         1.90 o                         
  -3   2   9        192.62        210.68         3.86 o                         
  -2   2   9       4287.92       4458.16        32.29 o                         
  -1   2   9         20.23         19.95         2.05 o                         
   0   2   9         45.67         47.59         2.32 o                         
   1   2   9         20.24         19.48         2.14 o                         
   2   2   9       4289.91       4475.08        34.20 o                         
   3   2   9        192.62        214.27         3.59 o                         
   4   2   9         29.62         21.13         2.40 o                         
   5   2   9         16.29         17.89         2.84 o                         
   6   2   9         95.75         89.32         4.80 o                         
   7   2   9        116.49        121.71         6.38 o                         
   8   2   9        229.90        251.71        12.28 o                         
  -8   3   9         57.01         45.78         7.39 o                         
  -7   3   9        239.07        232.57        13.41 o                         
  -6   3   9        175.60        196.77         6.80 o                         
  -5   3   9          6.92         10.20         2.74 o                         
  -4   3   9        191.85        203.54         3.43 o                         
  -3   3   9        329.49        330.73         4.23 o                         
  -2   3   9         85.04         88.32         3.04 o                         
  -1   3   9         85.17        106.24         3.43 o                         
   0   3   9       6797.63       7177.50        53.94 o                         
   1   3   9         85.13        100.07         3.57 o                         
   2   3   9         85.03         87.31         3.19 o                         
   3   3   9        329.60        319.18         4.68 o                         
   4   3   9        191.83        201.81         6.00 o                         
   5   3   9          6.97         10.55         2.17 o                         
   6   3   9        175.85        190.66         6.54 o                         
   7   3   9        239.25        245.45         8.30 o                         
   8   3   9         57.06         65.82         8.98 o                         
  -8   4   9         29.12         20.05         7.85 o                         
  -7   4   9         15.17         17.52         6.47 o                         
  -6   4   9        815.59        848.32        11.96 o                         
  -5   4   9         11.62          9.44         2.28 o                         
  -4   4   9        674.49        682.73         9.54 o                         
  -3   4   9        388.12        387.90         5.75 o                         
  -2   4   9        456.39        477.48         5.99 o                         
  -1   4   9        210.14        236.25         4.42 o                         
   0   4   9         76.66         81.24         3.36 o                         
   1   4   9        210.22        240.04         4.48 o                         
   2   4   9        455.43        461.51         5.82 o                         
   3   4   9        387.86        383.06         5.27 o                         
   4   4   9        675.73        704.81         9.49 o                         
   5   4   9         11.63          8.95         2.76 o                         
   6   4   9        815.49        871.26        12.64 o                         
   7   4   9         15.16         17.21         4.88 o                         
   8   4   9         29.20         28.52         7.67 o                         
  -7   5   9         62.81         62.45         6.96 o                         
  -6   5   9         36.89         38.60         4.07 o                         
  -5   5   9        661.55        654.59         8.54 o                         
  -4   5   9        913.34        936.78         9.00 o                         
  -3   5   9         64.53         63.68         3.11 o                         
  -2   5   9        755.83        743.10         7.72 o                         
  -1   5   9         67.15         75.82         3.43 o                         
   0   5   9        130.38        121.89         3.97 o                         
   1   5   9         67.41         69.18         2.89 o                         
   2   5   9        756.42        736.63         7.95 o                         
   3   5   9         63.86         67.60         3.17 o                         
   4   5   9        913.26        925.74         9.19 o                         
   5   5   9        660.68        663.80         8.93 o                         
   6   5   9         36.90         39.79         3.53 o                         
   7   5   9         62.73         57.96         5.84 o                         
  -7   6   9         44.37         36.66         6.88 o                         
  -6   6   9         78.00         90.52         9.59 o                         
  -5   6   9          6.08          6.20         3.97 o                         
  -4   6   9        293.12        295.14         5.52 o                         
  -3   6   9        764.09        795.56         9.45 o                         
  -2   6   9         28.08         24.80         2.56 o                         
  -1   6   9         27.94         28.24         2.39 o                         
   0   6   9        432.39        424.55         6.66 o                         
   1   6   9         27.99         28.74         2.43 o                         
   2   6   9         27.91         28.98         2.76 o                         
   3   6   9        764.03        784.23         9.27 o                         
   4   6   9        293.62        305.10         5.58 o                         
   5   6   9          6.06          7.54         3.65 o                         
   6   6   9         78.24         70.94         6.83 o                         
   7   6   9         44.32         27.93        11.45 o                         
  -6   7   9         62.32         70.28         7.07 o                         
  -5   7   9         62.16         67.07         4.32 o                         
  -4   7   9        345.86        353.47         6.38 o                         
  -3   7   9        242.90        241.97         9.16 o                         
  -2   7   9        321.82        334.31         6.50 o                         
  -1   7   9         72.30         75.96         4.35 o                         
   0   7   9        881.94        865.67        11.21 o                         
   1   7   9         72.47         73.33         4.15 o                         
   2   7   9        321.94        304.18         6.61 o                         
   3   7   9        243.18        255.65         6.75 o                         
   4   7   9        346.25        354.62         7.32 o                         
   5   7   9         61.94         71.90         8.76 o                         
   6   7   9         62.31         55.72         6.32 o                         
  -6   8   9        128.66        128.21        11.42 o                         
  -5   8   9        115.36        120.90         7.48 o                         
  -4   8   9         49.47         43.11         3.72 o                         
  -3   8   9         72.58         75.87         5.16 o                         
  -2   8   9       1306.22       1353.86        16.77 o                         
  -1   8   9        120.75        119.06         6.02 o                         
   0   8   9        382.41        366.78         8.32 o                         
   1   8   9        120.55        121.34         6.22 o                         
   2   8   9       1306.61       1350.02        19.03 o                         
   3   8   9         72.56         74.87         5.84 o                         
   4   8   9         49.21         50.74         4.19 o                         
   5   8   9        115.32        127.34         7.76 o                         
   6   8   9        128.73        134.72         9.86 o                         
  -5   9   9         30.36         37.99         6.22 o                         
  -4   9   9        447.81        458.43        14.98 o                         
  -3   9   9        187.60        191.05         9.12 o                         
  -2   9   9         22.37         19.77         4.94 o                         
  -1   9   9        139.14        144.64         8.04 o                         
   0   9   9        179.22        167.94         9.63 o                         
   1   9   9        138.92        148.93         8.24 o                         
   2   9   9         22.48         19.92         4.42 o                         
   3   9   9        187.99        186.87         7.82 o                         
   4   9   9        448.04        463.76        10.85 o                         
   5   9   9         30.31         33.35         7.12 o                         
  -4  10   9        129.92        150.39         9.26 o                         
  -3  10   9        104.25        107.00        10.07 o                         
  -2  10   9          2.34         -1.96         7.35 o                         
  -1  10   9         70.18         57.80         5.56 o                         
   0  10   9         85.62         95.07         7.36 o                         
   1  10   9         70.13         75.44         6.97 o                         
   2  10   9          2.32          7.05         5.55 o                         
   3  10   9        104.46        112.58         9.04 o                         
   4  10   9        129.90        156.86        17.54 o                         
  -2  11   9          8.24         -8.81         8.81 o                         
  -1  11   9         39.89         59.30         9.18 o                         
   0  11   9         46.98         45.13         7.34 o                         
   1  11   9         40.08         52.75         6.74 o                         
   2  11   9          8.18          6.31         6.60 o                         
   0   0  10        409.24        361.34         6.45 o                         
   1   0  10       1491.87       1474.34        12.69 o                         
   2   0  10       1370.07       1360.04        11.89 o                         
   3   0  10       1286.77       1372.98        11.84 o                         
   4   0  10         41.07         53.56         2.63 o                         
   5   0  10          6.28         10.49         2.72 o                         
   6   0  10         46.15         42.82         3.34 o                         
   7   0  10          0.19         -1.56         4.12 o                         
   8   0  10          0.13         -3.28         6.09 o                         
  -8   1  10          1.35         -6.37         6.37 o                         
  -7   1  10          6.55          3.44         4.55 o                         
  -6   1  10        311.14        324.79         6.73 o                         
  -5   1  10         43.85         43.53         3.35 o                         
  -4   1  10        565.37        576.37         5.89 o                         
  -3   1  10        361.83        370.14         4.89 o                         
  -2   1  10        792.46        866.52         8.46 o                         
  -1   1  10        523.25        502.05         5.60 o                         
   0   1  10       1197.48       1275.41        11.29 o                         
   1   1  10        523.63        506.03         6.04 o                         
   2   1  10        791.24        864.52         8.49 o                         
   3   1  10        361.65        364.81         4.72 o                         
   4   1  10        565.39        589.35         7.03 o                         
   5   1  10         43.90         39.81         3.33 o                         
   6   1  10        311.44        330.28         7.64 o                         
   7   1  10          6.61         14.09         3.96 o                         
   8   1  10          1.34          2.13         5.05 o                         
  -8   2  10         65.51         78.26        15.53 o                         
  -7   2  10         30.78         25.81         4.05 o                         
  -6   2  10         91.43        104.34         4.72 o                         
  -5   2  10        106.61        107.77         4.55 o                         
  -4   2  10         55.94         60.01         2.48 o                         
  -3   2  10         74.41         82.19         2.94 o                         
  -2   2  10        622.43        691.97         6.79 o                         
  -1   2  10         51.04         61.78         2.88 o                         
   0   2  10      12691.40      12533.68       106.00 o                         
   1   2  10         50.56         57.83         2.72 o                         
   2   2  10        621.44        665.23         7.68 o                         
   3   2  10         74.62         79.69         2.88 o                         
   4   2  10         55.91         58.74         3.03 o                         
   5   2  10        106.59        115.82         5.04 o                         
   6   2  10         91.14         89.54         5.27 o                         
   7   2  10         30.90         37.62         4.17 o                         
   8   2  10         65.39         67.52         7.86 o                         
  -8   3  10        441.93        410.02        16.18 o                         
  -7   3  10        143.19        133.72         7.57 o                         
  -6   3  10        464.24        467.68         8.48 o                         
  -5   3  10         28.20         27.97         3.16 o                         
  -4   3  10          0.87          0.84         1.67 o                         
  -3   3  10        181.56        189.44         3.60 o                         
  -2   3  10       2470.32       2639.37        21.29 o                         
  -1   3  10        403.37        398.95         5.53 o                         
   0   3  10       2464.39       2617.43        21.35 o                         
   1   3  10        403.25        404.44         5.70 o                         
   2   3  10       2471.67       2624.55        20.39 o                         
   3   3  10        182.01        184.64         3.94 o                         
   4   3  10          0.87          3.33         2.48 o                         
   5   3  10         28.24         30.65         2.58 o                         
   6   3  10        464.66        481.63         8.99 o                         
   7   3  10        143.52        144.96         6.98 o                         
   8   3  10        441.69        404.84        25.04 o                         
  -8   4  10         17.38         26.68        15.62 o                         
  -7   4  10        317.57        334.77         9.49 o                         
  -6   4  10        170.44        181.17         6.57 o                         
  -5   4  10        170.73        166.04         4.62 o                         
  -4   4  10       1393.40       1424.90        11.99 o                         
  -3   4  10         44.06         44.10         2.50 o                         
  -2   4  10        954.02        992.30         9.76 o                         
  -1   4  10         25.98         21.04         2.11 o                         
   0   4  10        124.85        111.52         3.84 o                         
   1   4  10         25.82         17.26         2.28 o                         
   2   4  10        952.84        985.86         9.53 o                         
   3   4  10         44.15         35.49         2.42 o                         
   4   4  10       1393.85       1418.38        12.90 o                         
   5   4  10        170.78        168.86         5.44 o                         
   6   4  10        170.43        174.94        11.20 o                         
   7   4  10        317.19        316.17         9.62 o                         
   8   4  10         17.36         12.86         7.64 o                         
  -7   5  10         24.66         55.35         7.63 o                         
  -6   5  10        107.71        110.54         5.51 o                         
  -5   5  10        145.95        146.95         5.18 o                         
  -4   5  10        430.96        438.46         6.03 o                         
  -3   5  10        408.09        416.98         6.37 o                         
  -2   5  10         57.79         50.93         2.51 o                         
  -1   5  10         22.40         16.76         2.30 o                         
   0   5  10         77.97         77.41         3.35 o                         
   1   5  10         22.18         17.79         2.10 o                         
   2   5  10         57.62         52.68         2.76 o                         
   3   5  10        408.28        416.48         6.14 o                         
   4   5  10        430.87        437.34         6.37 o                         
   5   5  10        146.01        141.34         5.47 o                         
   6   5  10        107.74        110.82         5.92 o                         
   7   5  10         24.65         25.69         5.49 o                         
  -7   6  10          5.80         10.00         6.02 o                         
  -6   6  10         11.26          9.90         5.23 o                         
  -5   6  10        341.76        331.96         9.15 o                         
  -4   6  10         22.30         21.06         2.98 o                         
  -3   6  10        251.82        260.86         5.86 o                         
  -2   6  10       1455.60       1420.51        13.56 o                         
  -1   6  10         25.66         23.68         2.30 o                         
   0   6  10        181.14        166.19         3.85 o                         
   1   6  10         25.72         22.95         2.40 o                         
   2   6  10       1456.57       1423.90        13.14 o                         
   3   6  10        251.56        257.24         5.44 o                         
   4   6  10         22.40         30.52         2.94 o                         
   5   6  10        341.51        317.18         7.47 o                         
   6   6  10         11.32          0.71         4.77 o                         
   7   6  10          5.84         -6.72         6.72 o                         
  -6   7  10        114.56        121.81        14.68 o                         
  -5   7  10        144.74        159.45         7.51 o                         
  -4   7  10         34.14         37.69         3.24 o                         
  -3   7  10        526.99        548.72         8.75 o                         
  -2   7  10        750.07        762.63         9.05 o                         
  -1   7  10        384.91        375.21         7.51 o                         
   0   7  10       1820.23       1763.19        52.58 o                         
   1   7  10        385.02        369.53         8.40 o                         
   2   7  10        749.32        751.34         9.87 o                         
   3   7  10        526.30        546.07         9.41 o                         
   4   7  10         34.12         32.22         3.74 o                         
   5   7  10        144.73        138.18         6.78 o                         
   6   7  10        114.32        109.41         8.00 o                         
  -6   8  10          6.00          0.96         7.21 o                         
  -5   8  10         91.69         86.51         5.67 o                         
  -4   8  10        207.38        217.02         7.56 o                         
  -3   8  10          1.06         -1.15         3.99 o                         
  -2   8  10         56.18         60.62         4.70 o                         
  -1   8  10        185.26        213.62         7.22 o                         
   0   8  10       1793.88       1836.53        23.48 o                         
   1   8  10        185.66        198.33        10.38 o                         
   2   8  10         56.21         55.14         4.43 o                         
   3   8  10          1.03         -3.61         3.61 o                         
   4   8  10        207.09        211.83         7.47 o                         
   5   8  10         91.74         98.31        11.17 o                         
   6   8  10          5.96         -1.53         7.85 o                         
  -5   9  10         16.02         16.42         6.04 o                         
  -4   9  10         14.21         12.49         4.58 o                         
  -3   9  10         52.02         54.64         6.28 o                         
  -2   9  10        370.03        373.94        11.27 o                         
  -1   9  10         13.33         24.59         4.32 o                         
   0   9  10          6.01         -0.90         4.88 o                         
   1   9  10         13.33          2.49         4.53 o                         
   2   9  10        370.19        379.69        11.28 o                         
   3   9  10         51.87         56.63         5.48 o                         
   4   9  10         14.26         22.46         6.16 o                         
   5   9  10         16.08         33.71         9.47 o                         
  -4  10  10        174.80        162.98        11.66 o                         
  -3  10  10         43.85         37.64         6.37 o                         
  -2  10  10         17.02         10.44         5.69 o                         
  -1  10  10          2.63          1.89         5.05 o                         
   0  10  10         18.64         16.61         5.57 o                         
   1  10  10          2.62         -0.23         5.80 o                         
   2  10  10         16.87          3.76         5.62 o                         
   3  10  10         43.89         35.97         6.27 o                         
   4  10  10        174.86        185.49        14.97 o                         
  -2  11  10         25.60         -2.15         8.62 o                         
  -1  11  10         18.58          6.54         8.71 o                         
   0  11  10         26.41         32.08         8.95 o                         
   1  11  10         18.53         18.07         6.70 o                         
   2  11  10         25.50         27.69        11.98 o                         
   1   0  11         64.13         69.70         3.19 o                         
   2   0  11        358.80        368.80         6.08 o                         
   3   0  11        678.01        640.57         6.90 o                         
   4   0  11        435.11        479.07         5.62 o                         
   5   0  11        113.12        111.33         4.92 o                         
   6   0  11         26.07         28.01         3.43 o                         
   7   0  11          3.14          1.20         3.81 o                         
   8   0  11          2.99          3.43         6.60 o                         
  -8   1  11        194.50        203.96        14.36 o                         
  -7   1  11         28.02         25.16         4.15 o                         
  -6   1  11        276.80        293.01         7.62 o                         
  -5   1  11         55.98         62.31         3.78 o                         
  -4   1  11         41.42         39.79         2.06 o                         
  -3   1  11        154.38        145.44         3.69 o                         
  -2   1  11       2369.87       2540.38        20.34 o                         
  -1   1  11        897.23        957.28         8.65 o                         
   0   1  11        686.86        683.89        11.35 o                         
   1   1  11        896.76        905.89        24.63 o                         
   2   1  11       2369.73       2461.71        40.93 o                         
   3   1  11        154.15        146.91         3.48 o                         
   4   1  11         41.23         35.83         2.66 o                         
   5   1  11         55.91         52.57         3.67 o                         
   6   1  11        277.04        287.77         7.20 o                         
   7   1  11         28.03         31.16         5.52 o                         
   8   1  11        194.80        195.05        12.91 o                         
  -8   2  11        207.63        196.20        13.08 o                         
  -7   2  11         11.17          7.03         5.66 o                         
  -6   2  11        216.73        224.33         6.47 o                         
  -5   2  11        132.97        133.43         6.34 o                         
  -4   2  11         10.96          9.11         1.77 o                         
  -3   2  11         15.38         10.10         1.85 o                         
  -2   2  11         61.67         67.31         2.72 o                         
  -1   2  11        641.28        695.40         7.53 o                         
   0   2  11       3137.70       3405.49        26.91 o                         
   1   2  11        641.14        678.85         8.01 o                         
   2   2  11         61.73         58.90         2.79 o                         
   3   2  11         15.45         12.13         1.99 o                         
   4   2  11         10.98         14.12         2.46 o                         
   5   2  11        133.31        131.55         3.95 o                         
   6   2  11        216.82        238.35         6.69 o                         
   7   2  11         11.07          8.91         4.01 o                         
   8   2  11        207.56        216.65        20.19 o                         
  -8   3  11         50.51         72.02        14.19 o                         
  -7   3  11         31.14         22.12         4.57 o                         
  -6   3  11        213.11        213.44         7.08 o                         
  -5   3  11         22.54         22.13         2.31 o                         
  -4   3  11        108.50        101.60         3.07 o                         
  -3   3  11        105.28        105.13         3.33 o                         
  -2   3  11        375.13        371.73         5.07 o                         
  -1   3  11        166.02        187.52         4.04 o                         
   0   3  11         57.14         71.16         3.14 o                         
   1   3  11        166.16        186.07         4.19 o                         
   2   3  11        375.64        381.66         5.57 o                         
   3   3  11        105.39        105.86         3.51 o                         
   4   3  11        108.44        103.28         3.70 o                         
   5   3  11         22.53         23.10         2.79 o                         
   6   3  11        213.03        219.13         7.16 o                         
   7   3  11         31.17         29.74         5.03 o                         
   8   3  11         50.55         62.84         7.52 o                         
  -7   4  11         73.04         80.32         7.30 o                         
  -6   4  11        275.44        290.85         8.11 o                         
  -5   4  11         20.61         22.31         2.81 o                         
  -4   4  11        197.96        208.79         4.55 o                         
  -3   4  11        227.42        233.65         4.08 o                         
  -2   4  11        127.57        134.80         3.77 o                         
  -1   4  11        168.19        177.72         4.20 o                         
   0   4  11         24.47         20.16         2.36 o                         
   1   4  11        168.39        171.19         4.20 o                         
   2   4  11        127.92        136.05         3.92 o                         
   3   4  11        228.21        234.88         4.64 o                         
   4   4  11        197.66        211.08         4.37 o                         
   5   4  11         20.39         28.20         3.23 o                         
   6   4  11        275.44        283.13         8.20 o                         
   7   4  11         72.91         65.42         6.04 o                         
  -7   5  11        107.26        120.34         8.28 o                         
  -6   5  11        355.29        374.55         8.81 o                         
  -5   5  11        346.09        348.60         6.88 o                         
  -4   5  11       1134.74       1169.49        10.86 o                         
  -3   5  11         57.03         56.77         3.31 o                         
  -2   5  11        385.73        392.16         5.66 o                         
  -1   5  11         19.61         12.04         2.28 o                         
   0   5  11          5.51          2.38         2.27 o                         
   1   5  11         19.54         15.67         2.23 o                         
   2   5  11        386.28        383.27         5.85 o                         
   3   5  11         56.82         53.42         3.06 o                         
   4   5  11       1134.14       1156.10        11.81 o                         
   5   5  11        345.98        348.97         7.18 o                         
   6   5  11        355.45        384.16         8.22 o                         
   7   5  11        107.25        112.48        14.56 o                         
  -7   6  11         28.89         16.52         6.18 o                         
  -6   6  11         10.44          8.08         4.94 o                         
  -5   6  11        122.87        122.78         5.12 o                         
  -4   6  11        710.58        728.51         8.48 o                         
  -3   6  11        619.51        608.86         8.78 o                         
  -2   6  11        306.74        317.53         5.50 o                         
  -1   6  11        481.83        483.36         6.58 o                         
   0   6  11        869.76        871.94        10.23 o                         
   1   6  11        481.44        488.28         6.60 o                         
   2   6  11        306.81        305.55         5.84 o                         
   3   6  11        619.01        615.19         7.92 o                         
   4   6  11        710.70        718.74         8.68 o                         
   5   6  11        122.85        121.66         5.81 o                         
   6   6  11         10.45          2.29         5.19 o                         
   7   6  11         28.91         27.60        13.80 o                         
  -6   7  11         14.87         10.26         6.83 o                         
  -5   7  11         26.97         24.43         4.33 o                         
  -4   7  11         91.03         90.67         4.96 o                         
  -3   7  11         27.50         30.00         3.52 o                         
  -2   7  11       1025.10       1004.11        18.56 o                         
  -1   7  11        255.45        247.52         6.58 o                         
   0   7  11        114.98        101.50         4.83 o                         
   1   7  11        255.86        254.12         6.41 o                         
   2   7  11       1024.90       1027.78        12.41 o                         
   3   7  11         27.54         24.88         3.16 o                         
   4   7  11         90.57         86.75         4.40 o                         
   5   7  11         26.94         24.38         4.84 o                         
   6   7  11         14.92         -5.91         5.91 o                         
  -5   8  11         47.17         38.25         5.63 o                         
  -4   8  11         19.18         23.20         3.93 o                         
  -3   8  11         67.21         60.81         4.60 o                         
  -2   8  11        610.93        638.89        17.22 o                         
  -1   8  11        408.48        412.01         9.02 o                         
   0   8  11        182.06        169.85        14.03 o                         
   1   8  11        408.44        405.79         9.57 o                         
   2   8  11        610.55        641.25        11.40 o                         
   3   8  11         66.95         68.73         5.96 o                         
   4   8  11         19.12         22.64         4.69 o                         
   5   8  11         47.37         42.59         6.01 o                         
  -5   9  11          5.00         12.52         6.94 o                         
  -4   9  11        356.93        391.12        11.45 o                         
  -3   9  11         62.55         76.45         6.51 o                         
  -2   9  11         63.86         72.40         5.92 o                         
  -1   9  11        110.44        100.23         8.32 o                         
   0   9  11         45.44         36.64         5.17 o                         
   1   9  11        110.48         98.06         6.04 o                         
   2   9  11         63.58         63.58         6.26 o                         
   3   9  11         62.37         68.08         5.30 o                         
   4   9  11        357.61        395.86        13.00 o                         
   5   9  11          5.04         -2.73         9.45 o                         
  -3  10  11         11.66         -4.44         6.00 o                         
  -2  10  11        133.17        129.47        12.49 o                         
  -1  10  11         42.71         48.78         5.88 o                         
   0  10  11          2.31         -5.34         6.66 o                         
   1  10  11         42.69         48.52         6.95 o                         
   2  10  11        133.30        121.58         9.21 o                         
   3  10  11         11.72         -1.81         6.18 o                         
  -1  11  11          9.65         27.35         8.16 o                         
   0  11  11          6.94         13.39         8.31 o                         
   1  11  11          9.63         -2.43         6.93 o                         
   0   0  12          6.01          7.77         2.76 o                         
   1   0  12       1628.06       1583.49        13.88 o                         
   2   0  12        157.92        170.84         4.01 o                         
   3   0  12         96.61        103.51         3.61 o                         
   4   0  12        442.88        477.11         5.54 o                         
   5   0  12          0.07          1.53         3.19 o                         
   6   0  12         88.05         93.13         5.17 o                         
   7   0  12         15.97         14.95         4.03 o                         
   8   0  12          3.97          4.73         8.82 o                         
  -8   1  12          3.03         10.20         7.15 o                         
  -7   1  12         69.75         70.42         5.09 o                         
  -6   1  12        230.92        228.08        10.18 o                         
  -5   1  12         85.92         90.20         4.49 o                         
  -4   1  12        311.75        324.15         4.63 o                         
  -3   1  12        284.62        298.23         4.84 o                         
  -2   1  12        463.82        500.62         6.27 o                         
  -1   1  12        360.84        367.67         5.02 o                         
   0   1  12        238.48        234.94         4.42 o                         
   1   1  12        360.95        369.05         5.42 o                         
   2   1  12        464.08        506.10         6.36 o                         
   3   1  12        284.30        293.05         4.95 o                         
   4   1  12        311.46        326.96         4.53 o                         
   5   1  12         85.80         83.64         5.01 o                         
   6   1  12        230.80        237.44         6.78 o                         
   7   1  12         69.87         72.75         4.87 o                         
   8   1  12          3.07         -2.30         8.60 o                         
  -8   2  12        164.60        145.07        11.65 o                         
  -7   2  12          8.84          9.33         4.58 o                         
  -6   2  12         92.80         93.95         5.21 o                         
  -5   2  12          3.20         -0.47         3.07 o                         
  -4   2  12        115.84        111.15         3.66 o                         
  -3   2  12         33.69         37.41         2.30 o                         
  -2   2  12        205.52        223.13         4.11 o                         
  -1   2  12        210.03        212.79         4.27 o                         
   0   2  12        112.09        105.91         3.76 o                         
   1   2  12        210.36        209.49         4.30 o                         
   2   2  12        205.68        217.68         4.39 o                         
   3   2  12         33.55         35.21         2.36 o                         
   4   2  12        115.92        111.11         3.19 o                         
   5   2  12          3.22          5.06         2.30 o                         
   6   2  12         92.87         99.14         5.37 o                         
   7   2  12          8.81         16.25         4.39 o                         
   8   2  12        164.71        172.03        11.97 o                         
  -8   3  12        217.33        240.96        13.84 o                         
  -7   3  12        151.84        154.70        10.96 o                         
  -6   3  12         79.80         82.34         4.97 o                         
  -5   3  12         42.72         40.22         2.58 o                         
  -4   3  12        114.67        112.97         3.30 o                         
  -3   3  12         29.10         24.37         2.15 o                         
  -2   3  12        854.86        886.45         8.53 o                         
  -1   3  12        149.20        170.01         3.98 o                         
   0   3  12          4.66          1.39         2.01 o                         
   1   3  12        149.56        165.98         4.02 o                         
   2   3  12        855.11        867.19         9.23 o                         
   3   3  12         29.05         21.15         2.26 o                         
   4   3  12        114.82        114.01         3.47 o                         
   5   3  12         42.73         40.47         3.20 o                         
   6   3  12         79.61         81.80         5.19 o                         
   7   3  12        151.81        145.17         8.06 o                         
   8   3  12        217.35        232.27        13.81 o                         
  -7   4  12          9.37         17.41         5.08 o                         
  -6   4  12        112.73        118.36         5.98 o                         
  -5   4  12        312.51        312.33         6.68 o                         
  -4   4  12        160.43        157.19         4.63 o                         
  -3   4  12        228.07        227.54         4.23 o                         
  -2   4  12         31.86         33.82         2.50 o                         
  -1   4  12        478.73        497.46         6.61 o                         
   0   4  12         75.82         74.72         3.41 o                         
   1   4  12        479.61        497.65         6.65 o                         
   2   4  12         31.97         28.88         2.38 o                         
   3   4  12        227.66        235.72         4.92 o                         
   4   4  12        160.19        163.74         4.17 o                         
   5   4  12        312.47        315.39         6.94 o                         
   6   4  12        112.66        120.39         6.39 o                         
   7   4  12          9.40          5.65         5.45 o                         
  -7   5  12          5.51          9.86         9.02 o                         
  -6   5  12        202.15        217.29         8.18 o                         
  -5   5  12         18.16         19.66         3.57 o                         
  -4   5  12         95.26        123.62         4.49 o                         
  -3   5  12         56.37         60.59         2.83 o                         
  -2   5  12        487.83        479.77         6.75 o                         
  -1   5  12         72.84         74.99         3.47 o                         
   0   5  12         78.79         74.53         3.58 o                         
   1   5  12         72.93         74.10         3.57 o                         
   2   5  12        488.37        471.11         6.70 o                         
   3   5  12         56.54         56.65         3.14 o                         
   4   5  12         95.36        105.40         4.31 o                         
   5   5  12         18.16         16.73         3.60 o                         
   6   5  12        202.06        208.61         7.47 o                         
   7   5  12          5.51          7.51         8.51 o                         
  -7   6  12         15.10         12.33        17.48 o                         
  -6   6  12         63.16         66.86         5.52 o                         
  -5   6  12        103.32        114.73         4.16 o                         
  -4   6  12          3.01         -0.07         2.90 o                         
  -3   6  12        132.56        123.29         5.11 o                         
  -2   6  12        769.40        779.01         8.85 o                         
  -1   6  12         59.24         64.10         3.74 o                         
   0   6  12       1124.76       1115.13        12.17 o                         
   1   6  12         58.95         59.95         3.39 o                         
   2   6  12        768.92        770.56         9.11 o                         
   3   6  12        132.38        126.02         4.82 o                         
   4   6  12          3.02          3.13         3.33 o                         
   5   6  12        103.52        110.42         5.76 o                         
   6   6  12         63.13         77.88         8.66 o                         
   7   6  12         15.14        -13.18        15.19 o                         
  -6   7  12         12.68          8.57         6.02 o                         
  -5   7  12          7.43          1.65         4.15 o                         
  -4   7  12        117.33        117.61         5.12 o                         
  -3   7  12        357.21        359.35         8.08 o                         
  -2   7  12         30.35         29.75         3.27 o                         
  -1   7  12        302.02        313.54         5.66 o                         
   0   7  12       2393.22       2471.45        25.11 o                         
   1   7  12        301.93        320.10         5.99 o                         
   2   7  12         30.18         41.44         3.41 o                         
   3   7  12        357.36        345.74        11.38 o                         
   4   7  12        117.31        118.60         5.41 o                         
   5   7  12          7.42         -1.16         4.44 o                         
   6   7  12         12.65         11.98        13.39 o                         
  -5   8  12          7.38          6.82         5.64 o                         
  -4   8  12        144.20        145.71         6.71 o                         
  -3   8  12        118.41        126.07         7.02 o                         
  -2   8  12        104.29        110.08         6.33 o                         
  -1   8  12        441.09        442.72         9.56 o                         
   0   8  12        274.59        282.98         8.14 o                         
   1   8  12        440.22        423.25         9.83 o                         
   2   8  12        104.41        108.71         5.89 o                         
   3   8  12        118.61        133.79         7.64 o                         
   4   8  12        144.06        141.27        11.92 o                         
   5   8  12          7.40          6.86         5.52 o                         
  -4   9  12         48.00         49.45         5.39 o                         
  -3   9  12         84.38         76.27         6.07 o                         
  -2   9  12        150.19        168.99         9.12 o                         
  -1   9  12          2.80          4.55         4.60 o                         
   0   9  12          3.44         -2.47         5.01 o                         
   1   9  12          2.80          0.03         5.26 o                         
   2   9  12        149.93        177.63        11.60 o                         
   3   9  12         84.37         70.63         5.67 o                         
   4   9  12         48.01         49.82         7.00 o                         
  -3  10  12         19.02         22.70        10.93 o                         
  -2  10  12         67.17         56.38         9.60 o                         
  -1  10  12         25.13         28.49         6.12 o                         
   0  10  12         33.06         42.11         6.60 o                         
   1  10  12         25.21         34.49         6.38 o                         
   2  10  12         67.27         74.03         7.83 o                         
   3  10  12         19.11         19.67         6.69 o                         
   0  11  12          1.27         -2.05        18.92 o                         
   1   0  13        238.37        232.00         4.51 o                         
   2   0  13         16.88         21.89         2.31 o                         
   3   0  13        187.52        184.00         4.35 o                         
   4   0  13       1320.43       1404.23        12.08 o                         
   5   0  13         27.79         21.53         3.31 o                         
   6   0  13        421.46        430.82         8.62 o                         
   7   0  13          4.88          1.93         6.27 o                         
   8   0  13        112.61        102.92        22.64 o                         
  -8   1  13         34.75         27.69        14.19 o                         
  -7   1  13         23.79         21.35         4.92 o                         
  -6   1  13         94.55        100.71         5.32 o                         
  -5   1  13         30.27         29.55         3.63 o                         
  -4   1  13         37.15         36.71         2.36 o                         
  -3   1  13        118.24        123.03         4.05 o                         
  -2   1  13        690.31        754.55         8.23 o                         
  -1   1  13         88.46         92.42         3.26 o                         
   0   1  13         31.81         31.23         2.34 o                         
   1   1  13         88.23         90.04         3.48 o                         
   2   1  13        690.40        748.81         8.17 o                         
   3   1  13        118.34        132.09         4.03 o                         
   4   1  13         37.10         36.24         2.32 o                         
   5   1  13         30.26         30.73         2.89 o                         
   6   1  13         94.59         87.01         5.14 o                         
   7   1  13         23.82         22.97         6.75 o                         
   8   1  13         34.72         46.90         8.37 o                         
  -8   2  13        136.39        166.17        12.45 o                         
  -7   2  13         59.65         58.92         5.45 o                         
  -6   2  13         23.61         19.73         4.71 o                         
  -5   2  13         18.60         19.51         3.44 o                         
  -4   2  13        242.43        248.83         4.71 o                         
  -3   2  13        131.51        139.74         3.76 o                         
  -2   2  13         18.13         21.64         2.11 o                         
  -1   2  13        437.69        511.75         6.04 o                         
   0   2  13         37.81         39.77         2.47 o                         
   1   2  13        437.66        497.13         6.48 o                         
   2   2  13         18.20         15.61         2.33 o                         
   3   2  13        131.37        139.40         3.91 o                         
   4   2  13        242.81        251.55         4.65 o                         
   5   2  13         18.54         19.99         2.99 o                         
   6   2  13         23.65         20.67         4.05 o                         
   7   2  13         59.67         58.35         6.65 o                         
   8   2  13        136.23        158.19        23.07 o                         
  -7   3  13          7.77          3.16         6.13 o                         
  -6   3  13         11.95          7.32         4.03 o                         
  -5   3  13         61.92         64.20         3.42 o                         
  -4   3  13        352.28        351.74         5.04 o                         
  -3   3  13        157.85        169.83         3.96 o                         
  -2   3  13        272.51        297.64         6.36 o                         
  -1   3  13         33.70         34.65         2.50 o                         
   0   3  13        102.13        115.82         3.93 o                         
   1   3  13         33.79         38.69         2.62 o                         
   2   3  13        272.37        289.07         5.24 o                         
   3   3  13        157.52        159.81         4.19 o                         
   4   3  13        352.05        357.38         5.61 o                         
   5   3  13         61.78         68.99         4.20 o                         
   6   3  13         11.93          9.50         4.22 o                         
   7   3  13          7.77          5.39         5.29 o                         
  -7   4  13          9.28          3.83         5.83 o                         
  -6   4  13         97.39         93.82         7.13 o                         
  -5   4  13        287.21        288.99         6.40 o                         
  -4   4  13        336.89        352.77         6.10 o                         
  -3   4  13         94.08         87.34         3.46 o                         
  -2   4  13        149.68        161.22         4.34 o                         
  -1   4  13        121.52        128.37         3.97 o                         
   0   4  13         56.52         67.36         3.28 o                         
   1   4  13        121.46        137.07         4.28 o                         
   2   4  13        149.35        151.10         4.51 o                         
   3   4  13         94.14         89.48         3.77 o                         
   4   4  13        337.14        353.36         5.81 o                         
   5   4  13        286.96        288.10         6.64 o                         
   6   4  13         97.35        103.72         5.52 o                         
   7   4  13          9.29         14.46         6.13 o                         
  -7   5  13         37.49         29.78         6.38 o                         
  -6   5  13         36.15         40.68         6.34 o                         
  -5   5  13         18.44         19.78         2.96 o                         
  -4   5  13        563.25        570.04         7.50 o                         
  -3   5  13        981.34        985.89         9.56 o                         
  -2   5  13         73.66         73.46         3.71 o                         
  -1   5  13        154.47        167.02         4.83 o                         
   0   5  13         15.41         14.67         2.77 o                         
   1   5  13        154.22        165.75         4.97 o                         
   2   5  13         73.67         72.82         3.57 o                         
   3   5  13        981.28        973.99        10.36 o                         
   4   5  13        563.35        560.42         7.58 o                         
   5   5  13         18.40         11.39         3.43 o                         
   6   5  13         36.13         23.53         6.54 o                         
   7   5  13         37.37         43.65        13.86 o                         
  -6   6  13         47.98         59.46         5.94 o                         
  -5   6  13         44.19         42.67         3.57 o                         
  -4   6  13         30.18         30.19         3.11 o                         
  -3   6  13         38.86         38.00         3.32 o                         
  -2   6  13        732.65        749.33         9.70 o                         
  -1   6  13        435.34        442.86         8.96 o                         
   0   6  13        784.75        781.26        10.95 o                         
   1   6  13        435.44        427.09         6.90 o                         
   2   6  13        732.37        745.73         9.13 o                         
   3   6  13         38.94         33.63         3.29 o                         
   4   6  13         30.21         28.87         3.38 o                         
   5   6  13         44.03         40.38         4.20 o                         
   6   6  13         47.97         43.00         5.68 o                         
  -6   7  13         23.56         27.61         6.65 o                         
  -5   7  13         12.37         17.93         4.60 o                         
  -4   7  13         92.19         88.05         5.32 o                         
  -3   7  13          1.78          0.16         3.58 o                         
  -2   7  13         65.54         65.12         3.93 o                         
  -1   7  13        241.32        245.79         5.85 o                         
   0   7  13         42.22         46.73         3.95 o                         
   1   7  13        241.10        243.26         5.78 o                         
   2   7  13         65.43         58.10         4.21 o                         
   3   7  13          1.74          5.99         3.16 o                         
   4   7  13         92.03        105.19         5.63 o                         
   5   7  13         12.35          5.48         5.06 o                         
   6   7  13         23.59         21.52        10.79 o                         
  -5   8  13         13.07         15.17         5.95 o                         
  -4   8  13         10.51         17.45         4.44 o                         
  -3   8  13         56.59         66.26         5.60 o                         
  -2   8  13         66.26         70.14         5.00 o                         
  -1   8  13        218.49        223.34         7.47 o                         
   0   8  13          7.50         11.24         3.93 o                         
   1   8  13        218.33        208.36         8.05 o                         
   2   8  13         66.23         66.01         6.34 o                         
   3   8  13         56.70         59.84         4.95 o                         
   4   8  13         10.46          4.89         5.01 o                         
   5   8  13         13.06          5.20         6.13 o                         
  -4   9  13         46.31         47.97         6.42 o                         
  -3   9  13         94.42         80.09         7.01 o                         
  -2   9  13          0.99         -1.14         6.82 o                         
  -1   9  13         71.96         58.30         5.24 o                         
   0   9  13         64.56         63.29         5.60 o                         
   1   9  13         72.10         83.22         7.23 o                         
   2   9  13          0.98          7.37         5.76 o                         
   3   9  13         94.49         89.75         7.13 o                         
   4   9  13         46.22         50.11         7.09 o                         
  -3  10  13         91.06        110.20         9.67 o                         
  -2  10  13         43.31         46.02         9.68 o                         
  -1  10  13         29.56         33.61         7.14 o                         
   0  10  13         49.54         82.07         7.06 o                         
   1  10  13         29.54         29.01         7.48 o                         
   2  10  13         43.38         42.30         7.82 o                         
   3  10  13         91.03         98.00        10.34 o                         
   0   0  14         48.39         45.06         3.32 o                         
   1   0  14          1.27         -1.97         1.97 o                         
   2   0  14          7.01          7.07         2.00 o                         
   3   0  14         39.88         45.17         2.70 o                         
   4   0  14        587.69        602.45         7.87 o                         
   5   0  14         96.25        105.73         4.97 o                         
   6   0  14         56.39         62.34         4.61 o                         
   7   0  14         35.84         40.33         5.32 o                         
   8   0  14         71.73         57.32         8.79 o                         
  -8   1  14         23.18         21.51         8.46 o                         
  -7   1  14         12.92         15.01         6.75 o                         
  -6   1  14        229.57        230.91         8.29 o                         
  -5   1  14          8.65          5.93         2.53 o                         
  -4   1  14        147.83        149.81         4.15 o                         
  -3   1  14         40.55         46.49         2.80 o                         
  -2   1  14        105.48        108.96         3.44 o                         
  -1   1  14          0.59          0.34         1.94 o                         
   0   1  14        219.60        241.93         4.72 o                         
   1   1  14          0.59         -0.18         1.99 o                         
   2   1  14        105.55        104.72         3.69 o                         
   3   1  14         40.49         51.15         2.89 o                         
   4   1  14        148.03        146.90         4.03 o                         
   5   1  14          8.65          9.15         2.57 o                         
   6   1  14        229.31        237.10         7.63 o                         
   7   1  14         12.93         -0.72         5.35 o                         
   8   1  14         23.19          7.35         8.89 o                         
  -7   2  14          4.63         -1.15         7.34 o                         
  -6   2  14         42.12         41.60         4.41 o                         
  -5   2  14        101.90         94.56         3.51 o                         
  -4   2  14        214.93        217.68         4.44 o                         
  -3   2  14          1.81          2.85         2.00 o                         
  -2   2  14         73.79         75.73         3.00 o                         
  -1   2  14        177.91        202.83         4.20 o                         
   0   2  14        247.66        288.93         5.17 o                         
   1   2  14        177.82        214.57         4.57 o                         
   2   2  14         73.71         78.20         3.47 o                         
   3   2  14          1.80          1.76         2.21 o                         
   4   2  14        215.00        219.97         4.50 o                         
   5   2  14        101.90         94.29         4.62 o                         
   6   2  14         42.10         35.48         6.72 o                         
   7   2  14          4.65         -1.82         5.64 o                         
  -7   3  14          5.49          8.17         5.32 o                         
  -6   3  14         98.16        101.25         6.11 o                         
  -5   3  14         38.38         41.27         2.89 o                         
  -4   3  14          7.47          5.50         2.36 o                         
  -3   3  14         14.45         12.66         2.27 o                         
  -2   3  14         12.25         12.98         2.22 o                         
  -1   3  14        772.00        852.90         9.31 o                         
   0   3  14         16.33         15.96         2.31 o                         
   1   3  14        771.57        867.00         9.37 o                         
   2   3  14         12.28         17.17         2.34 o                         
   3   3  14         14.37         13.04         2.50 o                         
   4   3  14          7.47          4.66         2.43 o                         
   5   3  14         38.44         34.87         3.97 o                         
   6   3  14         98.00         94.02         6.14 o                         
   7   3  14          5.47         11.69         6.33 o                         
  -7   4  14         67.24         57.03         6.49 o                         
  -6   4  14        311.53        314.95         9.42 o                         
  -5   4  14        113.33        121.01         3.99 o                         
  -4   4  14         21.47         18.30         2.87 o                         
  -3   4  14         67.33         62.70         3.14 o                         
  -2   4  14        110.43        103.28         4.14 o                         
  -1   4  14         49.01         58.72         3.23 o                         
   0   4  14          8.86          9.37         2.49 o                         
   1   4  14         49.06         53.67         3.21 o                         
   2   4  14        110.39        107.34         4.24 o                         
   3   4  14         67.22         69.51         3.34 o                         
   4   4  14         21.45         19.34         2.84 o                         
   5   4  14        113.56        119.72         7.72 o                         
   6   4  14        311.33        307.32        12.63 o                         
   7   4  14         67.11         61.56         5.88 o                         
  -7   5  14         15.46         12.59        12.76 o                         
  -6   5  14         13.58          2.49         6.98 o                         
  -5   5  14        192.93        195.54         4.99 o                         
  -4   5  14         57.81         65.52         3.62 o                         
  -3   5  14        267.38        279.87         5.20 o                         
  -2   5  14         53.57         54.96         3.57 o                         
  -1   5  14         17.12          8.46         2.96 o                         
   0   5  14         58.68         44.18         3.24 o                         
   1   5  14         17.12         12.52         3.35 o                         
   2   5  14         53.56         49.96         3.18 o                         
   3   5  14        267.48        274.96         5.77 o                         
   4   5  14         57.76         60.73         3.46 o                         
   5   5  14        192.90        196.41         6.67 o                         
   6   5  14         13.57          6.35         5.18 o                         
   7   5  14         15.48         13.64         6.25 o                         
  -6   6  14        120.60        125.58        15.56 o                         
  -5   6  14         49.50         52.99         4.26 o                         
  -4   6  14         37.45         41.17         3.40 o                         
  -3   6  14         52.10         45.15         3.67 o                         
  -2   6  14        267.14        283.53         5.95 o                         
  -1   6  14        248.75        242.73         6.45 o                         
   0   6  14        115.49        100.02         5.18 o                         
   1   6  14        248.69        238.16         5.67 o                         
   2   6  14        267.35        273.17         6.07 o                         
   3   6  14         52.00         50.12         3.65 o                         
   4   6  14         37.43         38.08         4.24 o                         
   5   6  14         49.65         44.36         4.57 o                         
   6   6  14        120.43        139.80         8.50 o                         
  -6   7  14         31.79         53.25         7.26 o                         
  -5   7  14         13.27          9.98         9.45 o                         
  -4   7  14         82.92         81.01         4.43 o                         
  -3   7  14         21.88         26.38         3.93 o                         
  -2   7  14        201.14        208.30         6.03 o                         
  -1   7  14        223.27        221.97         6.12 o                         
   0   7  14          0.08         -1.75         2.53 o                         
   1   7  14        223.37        223.13         6.10 o                         
   2   7  14        201.00        206.54         6.69 o                         
   3   7  14         21.92         16.58         3.62 o                         
   4   7  14         82.77        100.52         7.21 o                         
   5   7  14         13.22          6.04         4.99 o                         
   6   7  14         31.79         27.68         6.99 o                         
  -5   8  14        101.53         95.61         7.73 o                         
  -4   8  14        204.77        227.73         9.44 o                         
  -3   8  14         79.56         78.33         9.42 o                         
  -2   8  14         64.85         63.77         4.34 o                         
  -1   8  14          5.90         -0.04         4.16 o                         
   0   8  14        179.40        178.96         9.68 o                         
   1   8  14          5.94         -0.80         4.24 o                         
   2   8  14         64.94         64.82         6.31 o                         
   3   8  14         79.44         68.90         5.47 o                         
   4   8  14        204.59        212.33        15.24 o                         
   5   8  14        101.46        122.52         8.70 o                         
  -4   9  14        119.57        137.82         8.80 o                         
  -3   9  14        220.45        245.55        11.50 o                         
  -2   9  14         57.96         47.51         6.70 o                         
  -1   9  14         55.45         69.97         7.91 o                         
   0   9  14        117.93        110.77         7.27 o                         
   1   9  14         55.61         60.74         6.25 o                         
   2   9  14         58.08         45.03         5.62 o                         
   3   9  14        220.31        256.26        17.33 o                         
   4   9  14        119.52        136.44        10.96 o                         
  -2  10  14        239.41        311.43        14.81 o                         
  -1  10  14         60.06         79.53         7.95 o                         
   0  10  14          1.30          3.53         6.30 o                         
   1  10  14         60.06         79.42         7.11 o                         
   2  10  14        239.31        285.97        17.79 o                         
   1   0  15         41.97         29.89         2.31 o                         
   2   0  15        127.66        136.87         4.06 o                         
   3   0  15        186.82        173.76         4.57 o                         
   4   0  15          1.32          5.12         2.44 o                         
   5   0  15          8.71         13.81         2.73 o                         
   6   0  15        225.48        212.81         7.87 o                         
   7   0  15         54.40         60.34         5.87 o                         
  -7   1  15         43.63         37.01         6.00 o                         
  -6   1  15         45.60         47.58         4.48 o                         
  -5   1  15          3.33         -0.25         2.55 o                         
  -4   1  15        139.40        145.10         4.51 o                         
  -3   1  15         58.11         59.17         3.02 o                         
  -2   1  15        138.84        141.64         3.87 o                         
  -1   1  15         40.66         39.51         2.46 o                         
   0   1  15        137.02        153.10         3.94 o                         
   1   1  15         40.64         44.06         2.70 o                         
   2   1  15        138.96        142.00         4.78 o                         
   3   1  15         58.16         57.12         3.07 o                         
   4   1  15        139.33        137.18         4.27 o                         
   5   1  15          3.32          4.69         2.93 o                         
   6   1  15         45.56         42.20         4.85 o                         
   7   1  15         43.66         38.18         7.21 o                         
  -7   2  15         62.46         73.96         7.68 o                         
  -6   2  15        130.33        122.26         6.41 o                         
  -5   2  15         40.44         36.11         2.28 o                         
  -4   2  15          2.72          0.27         2.51 o                         
  -3   2  15        179.20        174.69         4.27 o                         
  -2   2  15         94.65         91.61         3.68 o                         
  -1   2  15        189.90        203.48         4.26 o                         
   0   2  15         36.02         26.20         2.40 o                         
   1   2  15        189.82        205.04         4.58 o                         
   2   2  15         94.56         93.81         3.93 o                         
   3   2  15        179.28        177.83         4.84 o                         
   4   2  15          2.70          1.65         2.46 o                         
   5   2  15         40.43         30.62         3.56 o                         
   6   2  15        130.38        124.04         8.03 o                         
   7   2  15         62.55         65.32         6.26 o                         
  -7   3  15        167.70        170.93        11.63 o                         
  -6   3  15         47.40         50.12         5.09 o                         
  -5   3  15         78.56         85.06         3.66 o                         
  -4   3  15         87.17         82.68         3.57 o                         
  -3   3  15         12.10         11.04         2.38 o                         
  -2   3  15        105.32        106.06         3.79 o                         
  -1   3  15         22.21         27.79         2.57 o                         
   0   3  15          1.38         -0.76         2.19 o                         
   1   3  15         22.17         21.87         2.72 o                         
   2   3  15        105.01         98.61         4.05 o                         
   3   3  15         12.06         13.74         2.56 o                         
   4   3  15         87.08         83.42         3.70 o                         
   5   3  15         78.59         70.50         3.98 o                         
   6   3  15         47.40         44.11         4.80 o                         
   7   3  15        167.96        168.93        12.51 o                         
  -7   4  15         17.37         12.66         6.55 o                         
  -6   4  15        249.73        262.92        10.56 o                         
  -5   4  15         44.41         43.72         2.97 o                         
  -4   4  15         29.05         28.75         3.11 o                         
  -3   4  15         16.96         12.89         3.43 o                         
  -2   4  15         10.78          8.57         2.49 o                         
  -1   4  15         12.18          8.53         2.68 o                         
   0   4  15         84.24         83.74         3.95 o                         
   1   4  15         12.22          6.52         2.59 o                         
   2   4  15         10.73          7.91         2.81 o                         
   3   4  15         17.03         12.17         2.78 o                         
   4   4  15         28.94         33.33         3.79 o                         
   5   4  15         44.43         35.42         4.08 o                         
   6   4  15        249.62        257.53         9.17 o                         
   7   4  15         17.37         31.79         6.41 o                         
  -6   5  15        135.80        159.75         8.51 o                         
  -5   5  15        137.38        140.77         5.29 o                         
  -4   5  15        569.84        566.90         8.83 o                         
  -3   5  15         95.23        102.58         3.87 o                         
  -2   5  15         65.47         55.48         3.45 o                         
  -1   5  15         14.74         13.42         3.15 o                         
   0   5  15         72.32         65.78         3.77 o                         
   1   5  15         14.75         13.19         3.39 o                         
   2   5  15         65.52         54.07         3.32 o                         
   3   5  15         95.28         99.16         4.42 o                         
   4   5  15        569.96        561.19         8.36 o                         
   5   5  15        137.25        139.82         8.00 o                         
   6   5  15        135.70        131.57        11.79 o                         
  -6   6  15         43.44         48.98         6.52 o                         
  -5   6  15         15.89         15.21         4.13 o                         
  -4   6  15         32.76         36.56         3.72 o                         
  -3   6  15        125.52        113.81         5.11 o                         
  -2   6  15        438.52        420.42         8.37 o                         
  -1   6  15        264.20        262.10         6.56 o                         
   0   6  15        331.16        342.57         7.61 o                         
   1   6  15        264.48        257.94        11.15 o                         
   2   6  15        438.45        423.20         7.92 o                         
   3   6  15        125.18        117.07         5.15 o                         
   4   6  15         32.79         23.29         3.68 o                         
   5   6  15         15.85         17.40         5.49 o                         
   6   6  15         43.48         46.36        15.62 o                         
  -5   7  15         34.63         18.45         8.22 o                         
  -4   7  15         25.11         26.38         4.02 o                         
  -3   7  15          9.32          6.71         4.06 o                         
  -2   7  15        449.18        469.51         8.97 o                         
  -1   7  15        660.60        655.79        10.22 o                         
   0   7  15        121.02        135.08         6.49 o                         
   1   7  15        660.40        652.72        10.46 o                         
   2   7  15        448.88        453.09         8.66 o                         
   3   7  15          9.34          4.99         3.51 o                         
   4   7  15         25.07         25.57         4.34 o                         
   5   7  15         34.68         31.19         4.93 o                         
  -5   8  15          6.35          7.93         6.73 o                         
  -4   8  15         10.72          3.81         5.16 o                         
  -3   8  15         71.78         61.41         6.70 o                         
  -2   8  15         52.22         45.53         4.82 o                         
  -1   8  15         86.07         97.11         5.98 o                         
   0   8  15         26.44         36.25         6.43 o                         
   1   8  15         85.93         76.87         5.57 o                         
   2   8  15         52.26         55.57         6.96 o                         
   3   8  15         71.87         88.27        10.17 o                         
   4   8  15         10.74         15.69         9.78 o                         
   5   8  15          6.34         23.72         7.67 o                         
  -3   9  15          4.65          9.93         6.48 o                         
  -2   9  15          9.65         20.25         7.16 o                         
  -1   9  15         50.87         39.61         5.91 o                         
   0   9  15          3.93          1.53         5.30 o                         
   1   9  15         50.86         37.74         6.01 o                         
   2   9  15          9.71          4.11         5.85 o                         
   3   9  15          4.65          4.43         7.70 o                         
  -2  10  15          9.22         23.07         8.11 o                         
  -1  10  15        103.24        111.46         8.84 o                         
   0  10  15         78.64         98.26         7.63 o                         
   1  10  15        103.12        108.16        10.16 o                         
   2  10  15          9.21         19.03         7.73 o                         
   0   0  16         43.20         33.50         3.43 o                         
   1   0  16       1175.02       1152.87        10.82 o                         
   2   0  16        443.46        458.48         6.64 o                         
   3   0  16         47.91         42.20         2.97 o                         
   4   0  16        589.42        592.70         7.43 o                         
   5   0  16        617.69        631.29         8.91 o                         
   6   0  16          2.52          0.96         4.30 o                         
   7   0  16         10.74         12.77         5.42 o                         
  -7   1  16        110.88        111.88         7.11 o                         
  -6   1  16         46.73         45.09         5.08 o                         
  -5   1  16         39.61         36.84         2.68 o                         
  -4   1  16        145.42        145.11         5.00 o                         
  -3   1  16        247.96        257.34         5.79 o                         
  -2   1  16        260.06        258.09         4.95 o                         
  -1   1  16        417.49        431.28         5.94 o                         
   0   1  16        115.78        119.13         3.84 o                         
   1   1  16        417.72        428.92         6.34 o                         
   2   1  16        259.52        248.08         5.28 o                         
   3   1  16        247.70        248.87         5.44 o                         
   4   1  16        145.13        150.56         4.68 o                         
   5   1  16         39.59         34.65         3.62 o                         
   6   1  16         46.64         44.71         4.66 o                         
   7   1  16        111.06        131.04         9.05 o                         
  -7   2  16         47.92         55.31         6.12 o                         
  -6   2  16         16.01         16.48         4.58 o                         
  -5   2  16         46.52         39.79         2.57 o                         
  -4   2  16         61.33         62.34         3.14 o                         
  -3   2  16        525.84        531.35         7.00 o                         
  -2   2  16         18.77         20.86         2.53 o                         
  -1   2  16        194.44        196.10         4.49 o                         
   0   2  16        224.07        205.95         4.85 o                         
   1   2  16        194.81        190.42         4.82 o                         
   2   2  16         18.84         14.12         2.66 o                         
   3   2  16        526.23        533.83         7.43 o                         
   4   2  16         61.31         52.78         3.25 o                         
   5   2  16         46.56         43.33         3.89 o                         
   6   2  16         16.02          9.06         4.47 o                         
   7   2  16         47.94         39.19         6.91 o                         
  -7   3  16         30.60         38.84        10.30 o                         
  -6   3  16         75.67         71.90         5.60 o                         
  -5   3  16        128.81        131.69         5.05 o                         
  -4   3  16          3.93          0.52         2.69 o                         
  -3   3  16        100.97         86.74         3.65 o                         
  -2   3  16        184.19        183.11         4.83 o                         
  -1   3  16        105.87        105.86         4.33 o                         
   0   3  16        132.28        129.14         4.82 o                         
   1   3  16        105.97        104.30         4.35 o                         
   2   3  16        183.80        184.09         5.18 o                         
   3   3  16        101.09         79.43         3.68 o                         
   4   3  16          3.91         -1.07         2.73 o                         
   5   3  16        128.78        135.23         5.52 o                         
   6   3  16         75.66         77.57         5.46 o                         
   7   3  16         30.65         36.87         8.03 o                         
  -7   4  16         93.39         87.47         7.91 o                         
  -6   4  16        212.28        204.35         9.29 o                         
  -5   4  16         44.02         41.68         3.25 o                         
  -4   4  16        236.47        234.64         5.78 o                         
  -3   4  16        176.58        171.03         4.82 o                         
  -2   4  16        124.39        114.67         4.41 o                         
  -1   4  16         17.56         12.16         2.86 o                         
   0   4  16          6.94         -2.42         2.98 o                         
   1   4  16         17.42         11.83         2.89 o                         
   2   4  16        124.50        114.03         4.61 o                         
   3   4  16        176.38        173.89         5.19 o                         
   4   4  16        236.33        242.08         5.91 o                         
   5   4  16         44.01         35.59         4.20 o                         
   6   4  16        212.30        225.67         9.15 o                         
   7   4  16         93.40        101.07        17.79 o                         
  -6   5  16        100.70        131.55        10.43 o                         
  -5   5  16        189.52        174.77         6.19 o                         
  -4   5  16         62.72         72.65         4.15 o                         
  -3   5  16        263.73        248.11         5.80 o                         
  -2   5  16        146.50        132.90         7.39 o                         
  -1   5  16         85.30         76.63         4.53 o                         
   0   5  16         59.50         45.11         5.94 o                         
   1   5  16         85.31         61.83         4.20 o                         
   2   5  16        146.85        123.10         4.82 o                         
   3   5  16        263.87        243.74         6.18 o                         
   4   5  16         62.79         64.38         3.93 o                         
   5   5  16        189.30        190.46        10.36 o                         
   6   5  16        100.78         92.46        10.51 o                         
  -6   6  16         30.92         17.45         6.94 o                         
  -5   6  16          6.10         12.25         5.46 o                         
  -4   6  16         28.90         29.85         3.99 o                         
  -3   6  16         25.74         15.20         3.52 o                         
  -2   6  16         77.10         63.96         4.56 o                         
  -1   6  16        454.77        454.49         9.07 o                         
   0   6  16        370.40        335.97         8.72 o                         
   1   6  16        454.49        441.89         9.11 o                         
   2   6  16         77.02         75.07         4.45 o                         
   3   6  16         25.79         22.38         3.49 o                         
   4   6  16         28.98         20.88         3.57 o                         
   5   6  16          6.07          6.02         6.10 o                         
   6   6  16         30.89         11.47         6.57 o                         
  -5   7  16          2.64         10.68         5.92 o                         
  -4   7  16         15.78         23.85         4.45 o                         
  -3   7  16         32.68         32.95         4.50 o                         
  -2   7  16         44.94         40.05         3.98 o                         
  -1   7  16         87.03         88.09         7.75 o                         
   0   7  16        286.37        276.54         9.30 o                         
   1   7  16         87.17         93.95         5.34 o                         
   2   7  16         44.95         35.18         3.90 o                         
   3   7  16         32.63         38.50         4.08 o                         
   4   7  16         15.81          9.67         4.52 o                         
   5   7  16          2.62          2.06         6.67 o                         
  -4   8  16         19.04         11.04         5.32 o                         
  -3   8  16         32.75         24.89         5.28 o                         
  -2   8  16        101.06        115.98         6.84 o                         
  -1   8  16        123.23        131.19         7.53 o                         
   0   8  16         62.27         58.79         7.17 o                         
   1   8  16        123.36        126.83         9.01 o                         
   2   8  16        101.03        111.71         6.59 o                         
   3   8  16         32.68         33.68         5.61 o                         
   4   8  16         19.04          9.43         7.41 o                         
  -3   9  16         90.69         90.96        10.80 o                         
  -2   9  16         55.62         73.43         7.67 o                         
  -1   9  16         26.22         17.53         6.43 o                         
   0   9  16          0.04         17.93         8.76 o                         
   1   9  16         26.22         44.25         6.52 o                         
   2   9  16         55.73         66.30         6.59 o                         
   3   9  16         90.68        105.79        10.35 o                         
  -1  10  16        169.55        214.92        12.32 o                         
   0  10  16         13.67         29.48         8.12 o                         
   1  10  16        169.78        218.28        13.20 o                         
   1   0  17       1029.89        993.89        10.03 o                         
   2   0  17        275.03        275.63         5.72 o                         
   3   0  17        462.87        461.90         7.10 o                         
   4   0  17          1.54          3.63         2.96 o                         
   5   0  17          1.47          4.12         2.36 o                         
   6   0  17         91.81         90.96         6.79 o                         
   7   0  17        189.53        215.67        12.49 o                         
  -7   1  17        215.08        198.49         9.89 o                         
  -6   1  17         50.75         58.50         5.06 o                         
  -5   1  17        221.81        231.71         5.18 o                         
  -4   1  17        223.47        224.34         5.59 o                         
  -3   1  17        473.77        453.66         6.64 o                         
  -2   1  17        198.04        206.43         4.79 o                         
  -1   1  17        143.36        143.78         4.37 o                         
   0   1  17         28.30         32.05         2.70 o                         
   1   1  17        143.09        145.09         4.55 o                         
   2   1  17        198.30        204.56         5.23 o                         
   3   1  17        474.03        461.41         7.05 o                         
   4   1  17        223.00        230.19         5.56 o                         
   5   1  17        222.24        220.81         8.31 o                         
   6   1  17         50.97         56.24         5.30 o                         
   7   1  17        215.04        233.80        10.18 o                         
  -7   2  17         56.05         72.32         7.36 o                         
  -6   2  17        109.74        114.71         7.08 o                         
  -5   2  17        236.62        240.25         5.26 o                         
  -4   2  17        129.18        131.52         4.55 o                         
  -3   2  17         85.72         87.59         3.78 o                         
  -2   2  17        221.38        230.91         5.06 o                         
  -1   2  17        109.42        115.21         4.20 o                         
   0   2  17        144.90        149.04         5.00 o                         
   1   2  17        109.43        107.71         4.37 o                         
   2   2  17        221.12        228.40         5.48 o                         
   3   2  17         85.82         92.74         4.27 o                         
   4   2  17        129.50        134.61         4.81 o                         
   5   2  17        236.69        245.46         6.62 o                         
   6   2  17        109.57        112.17         6.60 o                         
   7   2  17         56.17         58.08         7.18 o                         
  -7   3  17         16.42         33.40        12.87 o                         
  -6   3  17          9.87          7.04         5.98 o                         
  -5   3  17        179.72        196.72         6.03 o                         
  -4   3  17        418.47        406.64         6.47 o                         
  -3   3  17          7.26         11.55         2.88 o                         
  -2   3  17         56.58         48.34         3.21 o                         
  -1   3  17         20.94         17.96         2.98 o                         
   0   3  17        395.91        371.44         6.66 o                         
   1   3  17         20.86         20.13         3.13 o                         
   2   3  17         56.80         55.76         4.47 o                         
   3   3  17          7.26          3.94         2.97 o                         
   4   3  17        417.54        410.91         6.89 o                         
   5   3  17        180.13        190.08         6.24 o                         
   6   3  17          9.82         18.29         5.21 o                         
   7   3  17         16.40         25.17         6.29 o                         
  -6   4  17        262.48        263.79        13.62 o                         
  -5   4  17        119.24        113.95         5.25 o                         
  -4   4  17        339.26        338.92         8.30 o                         
  -3   4  17         21.30         19.98         2.87 o                         
  -2   4  17        142.32        151.76         5.44 o                         
  -1   4  17          4.28         -2.98         2.98 o                         
   0   4  17          0.73         -3.11         3.11 o                         
   1   4  17          4.27          1.97         3.13 o                         
   2   4  17        142.06        148.72         5.25 o                         
   3   4  17         21.35         14.75         3.46 o                         
   4   4  17        338.60        335.47         7.49 o                         
   5   4  17        119.48        125.72         6.01 o                         
   6   4  17        262.58        269.55        10.38 o                         
  -6   5  17         10.01         27.73         6.34 o                         
  -5   5  17         93.34         95.43         5.34 o                         
  -4   5  17         36.26         32.64         3.73 o                         
  -3   5  17         44.96         35.93         3.39 o                         
  -2   5  17         74.79         64.74         3.75 o                         
  -1   5  17         72.84         58.66         5.20 o                         
   0   5  17         25.39         14.63         3.54 o                         
   1   5  17         72.92         48.86         3.96 o                         
   2   5  17         74.78         60.26         4.07 o                         
   3   5  17         44.73         37.62         3.60 o                         
   4   5  17         36.30         33.87         4.14 o                         
   5   5  17         93.19         79.18         6.86 o                         
   6   5  17          9.93         24.78        11.79 o                         
  -5   6  17         49.70         49.56         6.92 o                         
  -4   6  17        128.17        124.73         7.79 o                         
  -3   6  17         81.77         70.49         4.88 o                         
  -2   6  17        106.99        107.83         5.70 o                         
  -1   6  17        196.37        195.78         7.01 o                         
   0   6  17        204.54        164.38         9.01 o                         
   1   6  17        196.47        189.84         6.91 o                         
   2   6  17        107.30         99.94         5.05 o                         
   3   6  17         81.83         64.13         4.77 o                         
   4   6  17        128.03        134.11         6.07 o                         
   5   6  17         49.82         46.13         6.41 o                         
  -5   7  17         12.32         19.65         9.65 o                         
  -4   7  17        114.49        124.54         7.32 o                         
  -3   7  17         91.56         85.29         7.78 o                         
  -2   7  17         58.31         53.12         4.51 o                         
  -1   7  17        126.44        110.29         6.31 o                         
   0   7  17         68.54         60.71         5.07 o                         
   1   7  17        126.68        108.86         5.75 o                         
   2   7  17         58.09         60.13         5.88 o                         
   3   7  17         91.85         92.36         8.31 o                         
   4   7  17        114.37        110.28         7.49 o                         
   5   7  17         12.25         15.87         6.82 o                         
  -4   8  17         55.83         64.24         6.34 o                         
  -3   8  17        123.03         97.37         7.43 o                         
  -2   8  17         61.74         70.93         6.43 o                         
  -1   8  17         34.61         33.87         4.99 o                         
   0   8  17          0.25         -4.59         4.59 o                         
   1   8  17         34.62         30.95         5.88 o                         
   2   8  17         61.63         66.73         5.86 o                         
   3   8  17        122.96        114.74         7.86 o                         
   4   8  17         55.90         44.55         8.82 o                         
  -3   9  17         89.39         91.94         7.80 o                         
  -2   9  17         36.06         55.02        13.98 o                         
  -1   9  17         76.83         77.78         7.00 o                         
   0   9  17          1.44         12.72         6.26 o                         
   1   9  17         76.77         87.11         7.01 o                         
   2   9  17         36.10         37.59         6.70 o                         
   3   9  17         89.25         83.74         8.09 o                         
   0   0  18        839.50        795.07        12.60 o                         
   1   0  18        246.94        257.79         5.28 o                         
   2   0  18          0.23          5.37         2.67 o                         
   3   0  18         25.22         30.58         3.23 o                         
   4   0  18        285.85        299.96         6.68 o                         
   5   0  18        251.55        251.07         5.33 o                         
   6   0  18        104.01         98.15         6.86 o                         
   7   0  18        147.38        172.25         9.86 o                         
  -7   1  18         61.29         53.62         6.67 o                         
  -6   1  18        120.06        107.75         7.17 o                         
  -5   1  18         47.89         49.64         3.59 o                         
  -4   1  18        391.65        390.80         6.86 o                         
  -3   1  18        127.08        123.04         4.61 o                         
  -2   1  18        677.20        656.28         8.00 o                         
  -1   1  18        977.45        912.16         9.79 o                         
   0   1  18        602.97        621.90         7.83 o                         
   1   1  18        977.94        935.11        10.54 o                         
   2   1  18        677.02        662.00         8.77 o                         
   3   1  18        127.43        125.32         4.94 o                         
   4   1  18        391.82        382.57         7.29 o                         
   5   1  18         47.94         45.25         2.92 o                         
   6   1  18        120.05        114.57         7.25 o                         
   7   1  18         61.38         69.71         7.93 o                         
  -7   2  18          7.91         15.90         6.58 o                         
  -6   2  18         63.33         54.79         5.69 o                         
  -5   2  18        353.55        352.93         6.43 o                         
  -4   2  18         91.92         86.33         3.81 o                         
  -3   2  18        539.13        541.91         7.43 o                         
  -2   2  18       1199.94       1180.61        11.79 o                         
  -1   2  18          5.50          6.07         2.70 o                         
   0   2  18         39.12         36.59         3.36 o                         
   1   2  18          5.49          4.11         2.85 o                         
   2   2  18       1199.97       1193.14        12.65 o                         
   3   2  18        538.89        541.92         8.67 o                         
   4   2  18         91.98         89.56         4.29 o                         
   5   2  18        353.94        351.85         6.37 o                         
   6   2  18         63.51         68.40         7.90 o                         
   7   2  18          7.90          1.85         8.15 o                         
  -6   3  18         68.12         75.05         6.01 o                         
  -5   3  18          9.21         16.73         3.44 o                         
  -4   3  18        306.78        328.02         6.32 o                         
  -3   3  18         64.10         57.27         3.43 o                         
  -2   3  18        204.39        195.16         5.62 o                         
  -1   3  18        409.79        391.59         8.76 o                         
   0   3  18          7.66          6.60         3.17 o                         
   1   3  18        408.45        387.68         7.74 o                         
   2   3  18        204.28        197.75         7.38 o                         
   3   3  18         64.23         53.61         3.84 o                         
   4   3  18        306.87        320.83         6.37 o                         
   5   3  18          9.25         20.59         4.53 o                         
   6   3  18         68.02         70.27         6.91 o                         
  -6   4  18          4.86         -3.42         6.13 o                         
  -5   4  18         15.65          8.00         4.02 o                         
  -4   4  18         73.66         69.24         4.30 o                         
  -3   4  18         68.92         70.67         4.02 o                         
  -2   4  18        120.92        112.34         5.15 o                         
  -1   4  18         35.70         30.68         3.45 o                         
   0   4  18          0.00         -3.07         3.07 o                         
   1   4  18         35.80         25.68         3.66 o                         
   2   4  18        120.83        116.25         6.60 o                         
   3   4  18         68.84         71.43         4.60 o                         
   4   4  18         73.71         56.02         4.47 o                         
   5   4  18         15.68         19.87         4.29 o                         
   6   4  18          4.81         13.80         8.36 o                         
  -6   5  18        339.84        374.25        14.10 o                         
  -5   5  18         57.72         58.65         6.29 o                         
  -4   5  18        121.00        138.05         6.17 o                         
  -3   5  18         29.05         26.57         4.87 o                         
  -2   5  18        467.83        422.14         8.04 o                         
  -1   5  18        127.17        110.24         5.81 o                         
   0   5  18         65.45         48.03         4.21 o                         
   1   5  18        126.62        115.76         5.87 o                         
   2   5  18        467.91        408.89         8.96 o                         
   3   5  18         29.14         24.56         3.58 o                         
   4   5  18        121.09        139.65         7.02 o                         
   5   5  18         57.71         47.98         5.80 o                         
   6   5  18        339.78        335.31        15.89 o                         
  -5   6  18          7.73          1.94         5.67 o                         
  -4   6  18        197.39        204.60         7.94 o                         
  -3   6  18         47.28         36.09         4.40 o                         
  -2   6  18         49.45         52.65         4.54 o                         
  -1   6  18        166.32        135.05         7.76 o                         
   0   6  18        884.20        793.56        13.35 o                         
   1   6  18        166.35        142.38         7.10 o                         
   2   6  18         49.67         46.11         3.97 o                         
   3   6  18         47.31         50.85         4.26 o                         
   4   6  18        197.39        207.43         7.75 o                         
   5   6  18          7.72          5.11         9.72 o                         
  -4   7  18         79.62         98.90         9.81 o                         
  -3   7  18         34.81         32.15         5.17 o                         
  -2   7  18         31.44         24.53         4.87 o                         
  -1   7  18        253.82        257.97         8.38 o                         
   0   7  18          2.72         -2.51         4.19 o                         
   1   7  18        254.31        248.56         7.39 o                         
   2   7  18         31.51         38.52         5.63 o                         
   3   7  18         34.77         31.95         4.69 o                         
   4   7  18         79.67         82.00         6.45 o                         
  -4   8  18         80.85         89.85         8.73 o                         
  -3   8  18         31.13         28.50         7.32 o                         
  -2   8  18         15.62         22.96         6.88 o                         
  -1   8  18        114.80        110.12         7.66 o                         
   0   8  18         31.64         17.43         5.56 o                         
   1   8  18        114.79        106.08        12.41 o                         
   2   8  18         15.59         27.16         6.07 o                         
   3   8  18         31.07         19.39         7.75 o                         
   4   8  18         80.94         77.41         9.66 o                         
  -2   9  18         34.46         49.95         8.56 o                         
  -1   9  18        109.99        125.81        12.41 o                         
   0   9  18        135.15        183.67        10.49 o                         
   1   9  18        109.83        132.48         8.39 o                         
   2   9  18         34.40         37.07         7.19 o                         
   1   0  19        365.94        345.02         6.19 o                         
   2   0  19       3523.63       3488.75        31.14 o                         
   3   0  19        304.48        311.65         9.52 o                         
   4   0  19         72.26         68.85         3.86 o                         
   5   0  19        214.09        205.86         5.62 o                         
   6   0  19         20.34         22.52         5.44 o                         
   7   0  19          3.80          0.66        10.63 o                         
  -6   1  19          4.12          0.99         5.10 o                         
  -5   1  19         61.78         63.98         3.73 o                         
  -4   1  19        195.90        192.75         5.37 o                         
  -3   1  19        321.93        328.65         6.02 o                         
  -2   1  19        300.02        288.60         5.96 o                         
  -1   1  19         62.20         66.03         3.63 o                         
   0   1  19       6352.63       6254.25        46.41 o                         
   1   1  19         62.11         75.73         4.22 o                         
   2   1  19        300.62        293.31         6.82 o                         
   3   1  19        321.79        321.69         6.64 o                         
   4   1  19        196.22        190.53         6.24 o                         
   5   1  19         62.10         65.52         3.53 o                         
   6   1  19          4.14          2.89         5.47 o                         
  -6   2  19         54.95         62.96         6.18 o                         
  -5   2  19         81.43         92.67         6.05 o                         
  -4   2  19         93.74        107.39         4.69 o                         
  -3   2  19        197.22        196.87         5.33 o                         
  -2   2  19        572.44        556.55         7.73 o                         
  -1   2  19        421.13        408.20         6.93 o                         
   0   2  19        515.76        493.50         7.76 o                         
   1   2  19        421.16        385.95         8.90 o                         
   2   2  19        571.93        555.49         8.37 o                         
   3   2  19        197.99        209.89         5.93 o                         
   4   2  19         93.84        102.22         4.37 o                         
   5   2  19         81.18         79.15         4.55 o                         
   6   2  19         54.72         61.65         6.43 o                         
  -6   3  19        207.48        215.74        10.84 o                         
  -5   3  19        587.69        587.50        10.11 o                         
  -4   3  19        259.00        284.62         6.31 o                         
  -3   3  19         15.47         15.72         3.20 o                         
  -2   3  19         21.44         15.62         3.09 o                         
  -1   3  19        244.33        251.98         6.09 o                         
   0   3  19        222.02        175.25         8.53 o                         
   1   3  19        244.85        243.86         8.82 o                         
   2   3  19         21.47         16.96         3.39 o                         
   3   3  19         15.51         23.48         3.63 o                         
   4   3  19        258.99        280.56        10.08 o                         
   5   3  19        588.07        600.20        11.05 o                         
   6   3  19        207.96        230.52        14.89 o                         
  -6   4  19        214.98        221.55        12.53 o                         
  -5   4  19         33.41         30.23         4.74 o                         
  -4   4  19         88.57         85.00         4.79 o                         
  -3   4  19         86.64         88.80         5.64 o                         
  -2   4  19        184.66        172.28         5.72 o                         
  -1   4  19         41.79         29.21         3.65 o                         
   0   4  19          0.29          1.85         3.92 o                         
   1   4  19         41.90         26.99         3.66 o                         
   2   4  19        184.26        173.10         6.83 o                         
   3   4  19         86.38         85.61         4.32 o                         
   4   4  19         89.03         93.29         4.93 o                         
   5   4  19         33.24         28.85         5.85 o                         
   6   4  19        214.70        211.31        11.18 o                         
  -5   5  19         80.01         81.16         6.30 o                         
  -4   5  19        191.03        190.36         8.05 o                         
  -3   5  19        196.65        192.95         6.63 o                         
  -2   5  19         94.98         90.91         5.23 o                         
  -1   5  19         55.16         57.73         4.49 o                         
   0   5  19        179.26        136.36         7.06 o                         
   1   5  19         55.36         46.47         4.42 o                         
   2   5  19         94.65         79.11         5.75 o                         
   3   5  19        196.65        181.66         6.86 o                         
   4   5  19        190.94        183.04         6.67 o                         
   5   5  19         79.65         84.10         6.15 o                         
  -5   6  19         25.52         23.09         8.65 o                         
  -4   6  19         28.63         33.15         5.42 o                         
  -3   6  19          1.55         -2.27         4.14 o                         
  -2   6  19        217.45        199.10         8.27 o                         
  -1   6  19         84.23         60.30         5.32 o                         
   0   6  19        134.37         99.20         6.13 o                         
   1   6  19         83.98         68.86         5.42 o                         
   2   6  19        217.24        192.54         6.85 o                         
   3   6  19          1.53          5.94         4.00 o                         
   4   6  19         28.79         38.97         4.76 o                         
   5   6  19         25.65         25.33         6.28 o                         
  -4   7  19        129.19        141.96         8.26 o                         
  -3   7  19        249.04        254.86        10.01 o                         
  -2   7  19        209.77        199.05        13.37 o                         
  -1   7  19         13.25          8.40         4.62 o                         
   0   7  19         12.77         15.45         4.86 o                         
   1   7  19         13.29          5.68         4.06 o                         
   2   7  19        210.04        203.43         7.60 o                         
   3   7  19        249.30        263.98        12.90 o                         
   4   7  19        129.24        160.13         8.51 o                         
  -3   8  19         19.07         35.00         7.63 o                         
  -2   8  19          6.96         10.14         6.50 o                         
  -1   8  19          0.60         14.24         5.83 o                         
   0   8  19          3.65         -5.86         5.86 o                         
   1   8  19          0.58         -3.81         6.01 o                         
   2   8  19          7.05          5.93         5.91 o                         
   3   8  19         18.95         13.27         5.98 o                         
  -1   9  19         51.75         76.14         8.60 o                         
   0   9  19         14.85         19.68         7.08 o                         
   1   9  19         51.60         69.40        11.73 o                         
   0   0  20       1200.65       1154.77        18.63 o                         
   1   0  20         53.05         48.93         3.52 o                         
   2   0  20       2571.40       2588.07        21.64 o                         
   3   0  20        165.75        179.62         5.83 o                         
   4   0  20         12.74         14.47         3.43 o                         
   5   0  20         52.35         45.95         4.06 o                         
   6   0  20          4.33         -6.96         6.96 o                         
  -6   1  20         12.63         15.23         5.87 o                         
  -5   1  20         48.98         43.36         4.07 o                         
  -4   1  20        427.04        443.99         7.51 o                         
  -3   1  20        228.85        236.10         5.93 o                         
  -2   1  20        443.97        430.21         8.65 o                         
  -1   1  20        643.03        637.79         8.86 o                         
   0   1  20       2386.74       2375.72        36.52 o                         
   1   1  20        642.67        629.15         9.12 o                         
   2   1  20        445.07        427.88         7.58 o                         
   3   1  20        229.00        236.26         6.27 o                         
   4   1  20        427.08        463.40         8.57 o                         
   5   1  20         48.96         56.27         4.10 o                         
   6   1  20         12.68         12.40         6.21 o                         
  -6   2  20        222.29        223.29        10.84 o                         
  -5   2  20        108.52        102.47         5.42 o                         
  -4   2  20         88.49         89.42         5.37 o                         
  -3   2  20         25.02         37.28         3.49 o                         
  -2   2  20       1302.29       1283.10        14.48 o                         
  -1   2  20        224.70        221.27         5.97 o                         
   0   2  20          5.12          4.44         2.92 o                         
   1   2  20        225.71        216.99         6.49 o                         
   2   2  20       1301.72       1300.54        14.63 o                         
   3   2  20         25.03         35.35         3.86 o                         
   4   2  20         88.59         91.51         4.46 o                         
   5   2  20        108.59        107.34         6.05 o                         
   6   2  20        222.30        244.45        10.07 o                         
  -6   3  20         62.67         61.74         7.65 o                         
  -5   3  20         32.84         44.68         4.59 o                         
  -4   3  20        932.68        947.38        11.71 o                         
  -3   3  20        400.09        367.21         7.55 o                         
  -2   3  20         13.72          9.60         3.24 o                         
  -1   3  20         51.34         45.79         3.55 o                         
   0   3  20          0.88          5.71         3.30 o                         
   1   3  20         51.32         51.10         4.04 o                         
   2   3  20         13.89          6.68         3.49 o                         
   3   3  20        400.13        383.69         8.59 o                         
   4   3  20        932.90        929.14        11.86 o                         
   5   3  20         32.85         41.33         4.92 o                         
   6   3  20         62.67         69.09         7.50 o                         
  -6   4  20         44.69         51.74        13.88 o                         
  -5   4  20        118.71        101.29        12.42 o                         
  -4   4  20         28.22         22.87         4.23 o                         
  -3   4  20        364.13        345.05         7.35 o                         
  -2   4  20        164.45        128.83         6.59 o                         
  -1   4  20        311.67        289.94         7.50 o                         
   0   4  20        118.84        108.51         6.24 o                         
   1   4  20        311.84        285.46        10.02 o                         
   2   4  20        164.45        142.54         8.63 o                         
   3   4  20        363.62        339.80         7.97 o                         
   4   4  20         28.24         23.46         3.96 o                         
   5   4  20        118.54        121.92         8.02 o                         
   6   4  20         44.79         40.45         7.62 o                         
  -5   5  20         45.01         48.07         8.32 o                         
  -4   5  20         24.75         22.46         6.09 o                         
  -3   5  20        122.93        122.75         5.99 o                         
  -2   5  20         56.76         47.91         4.32 o                         
  -1   5  20          6.57          5.81         3.72 o                         
   0   5  20        306.41        257.02         8.99 o                         
   1   5  20          6.60          5.42         3.91 o                         
   2   5  20         56.47         56.43         4.87 o                         
   3   5  20        122.96        109.82         6.00 o                         
   4   5  20         24.78         32.02         5.45 o                         
   5   5  20         44.97         48.69         5.91 o                         
  -5   6  20          1.61          0.47        10.77 o                         
  -4   6  20          8.42          9.26         5.55 o                         
  -3   6  20          3.20          5.65         4.78 o                         
  -2   6  20         11.18         12.90         4.61 o                         
  -1   6  20          5.52          1.19         4.32 o                         
   0   6  20         33.90         27.42         5.15 o                         
   1   6  20          5.56          5.28         4.60 o                         
   2   6  20         11.23         12.46         4.26 o                         
   3   6  20          3.15         -4.31         4.31 o                         
   4   6  20          8.43         19.72         4.82 o                         
   5   6  20          1.61         -6.23         6.23 o                         
  -4   7  20         32.54         38.50         7.41 o                         
  -3   7  20          4.58          8.33         5.69 o                         
  -2   7  20        146.73        165.64         8.48 o                         
  -1   7  20         16.88         16.04         5.05 o                         
   0   7  20         21.33         10.54         5.51 o                         
   1   7  20         16.81         22.38         4.54 o                         
   2   7  20        146.64        185.05         8.09 o                         
   3   7  20          4.59          2.65         5.19 o                         
   4   7  20         32.51         42.90         7.36 o                         
  -3   8  20         59.87         80.41        12.20 o                         
  -2   8  20         96.99        100.57         8.63 o                         
  -1   8  20        107.04        116.08         7.49 o                         
   0   8  20          7.59          0.83         6.54 o                         
   1   8  20        107.01        114.17         7.74 o                         
   2   8  20         97.07        111.16        13.19 o                         
   3   8  20         59.94         40.22         9.14 o                         
   1   0  21        117.65        110.26         5.01 o                         
   2   0  21        267.12        305.12         6.80 o                         
   3   0  21         20.77         20.43         3.54 o                         
   4   0  21        130.24        125.20         6.09 o                         
   5   0  21          2.23          1.55         4.89 o                         
   6   0  21          0.26          2.79         5.45 o                         
  -6   1  21          0.23          5.28         5.53 o                         
  -5   1  21         41.54         38.42         4.35 o                         
  -4   1  21         39.64         48.96         3.87 o                         
  -3   1  21         67.91         62.62         4.13 o                         
  -2   1  21        278.25        277.80         6.50 o                         
  -1   1  21        818.44        821.47        10.73 o                         
   0   1  21         45.83         97.29         7.83 o                         
   1   1  21        819.04        809.52        14.51 o                         
   2   1  21        278.23        281.16         9.06 o                         
   3   1  21         68.02         61.92         4.31 o                         
   4   1  21         39.36         48.98         4.78 o                         
   5   1  21         41.52         46.92         4.77 o                         
   6   1  21          0.24          3.81         6.04 o                         
  -6   2  21        157.57        140.52        10.61 o                         
  -5   2  21          8.81          8.30         3.98 o                         
  -4   2  21        660.25        650.78         9.83 o                         
  -3   2  21        589.09        596.82         9.26 o                         
  -2   2  21        423.74        448.88         8.04 o                         
  -1   2  21          0.94          2.69         3.06 o                         
   0   2  21         18.26         20.65         3.56 o                         
   1   2  21          0.94          0.49         3.46 o                         
   2   2  21        423.43        464.88         9.34 o                         
   3   2  21        589.90        582.18         9.82 o                         
   4   2  21        660.75        649.79        10.03 o                         
   5   2  21          8.81         18.38         4.90 o                         
   6   2  21        157.43        157.07        12.04 o                         
  -6   3  21        288.74        310.44        22.23 o                         
  -5   3  21         18.35         30.30         5.08 o                         
  -4   3  21        233.60        227.95         8.21 o                         
  -3   3  21          6.14          2.21         3.79 o                         
  -2   3  21        117.07        101.01         5.70 o                         
  -1   3  21        130.68        113.26         5.76 o                         
   0   3  21         65.09         38.11         4.22 o                         
   1   3  21        130.63        115.69         6.09 o                         
   2   3  21        117.27         92.49         5.40 o                         
   3   3  21          6.09          3.66         4.57 o                         
   4   3  21        233.05        248.79         7.13 o                         
   5   3  21         18.42         27.93         5.69 o                         
   6   3  21        288.76        328.73        16.51 o                         
  -5   4  21         36.70         30.29         7.53 o                         
  -4   4  21        199.17        192.53         9.26 o                         
  -3   4  21         43.80         50.15         4.38 o                         
  -2   4  21         28.33         28.02         5.55 o                         
  -1   4  21        120.50         91.47         5.26 o                         
   0   4  21        179.53        158.91        11.63 o                         
   1   4  21        120.59        105.16         9.15 o                         
   2   4  21         28.33         27.55         5.43 o                         
   3   4  21         43.94         43.71         4.89 o                         
   4   4  21        198.84        192.36         9.51 o                         
   5   4  21         36.90         16.07         5.95 o                         
  -5   5  21         12.06          6.66         7.07 o                         
  -4   5  21         30.57         30.53         6.15 o                         
  -3   5  21         58.69         62.27         4.75 o                         
  -2   5  21        167.33        128.35         6.39 o                         
  -1   5  21        121.28        103.71         8.43 o                         
   0   5  21         53.95         47.54         4.88 o                         
   1   5  21        121.40        108.21         6.38 o                         
   2   5  21        167.16        122.43         6.95 o                         
   3   5  21         58.79         64.21         5.15 o                         
   4   5  21         30.35         28.96         4.84 o                         
   5   5  21         12.10          7.86         6.25 o                         
  -4   6  21         41.66         65.18         6.57 o                         
  -3   6  21         14.53          4.39         5.86 o                         
  -2   6  21         19.95         13.62         4.36 o                         
  -1   6  21        151.01        145.54         7.80 o                         
   0   6  21         41.40         42.27         6.75 o                         
   1   6  21        151.08        145.56         8.07 o                         
   2   6  21         19.98         23.55         4.45 o                         
   3   6  21         14.48         14.04         4.77 o                         
   4   6  21         41.56         54.30         5.76 o                         
  -3   7  21          5.46         12.97         5.67 o                         
  -2   7  21         15.77          9.93         5.27 o                         
  -1   7  21         27.03         28.47         5.75 o                         
   0   7  21         19.79         15.37         5.84 o                         
   1   7  21         27.05         21.32         4.99 o                         
   2   7  21         15.71         26.86         6.00 o                         
   3   7  21          5.42         19.75         5.98 o                         
  -2   8  21        141.45        168.25        12.32 o                         
  -1   8  21          8.70          4.64         8.48 o                         
   0   8  21         66.23         68.63         7.98 o                         
   1   8  21          8.66         -6.24         6.24 o                         
   2   8  21        141.46        162.23        16.05 o                         
   0   0  22        830.47        821.95        17.41 o                         
   1   0  22        478.26        494.81         9.56 o                         
   2   0  22         24.93         29.46         3.53 o                         
   3   0  22        150.60        142.47         5.72 o                         
   4   0  22         71.77         61.97         4.56 o                         
   5   0  22          0.78         -1.05         5.35 o                         
   6   0  22         24.87         41.02         7.77 o                         
  -6   1  22         25.70         10.83         8.08 o                         
  -5   1  22         23.68         23.06         4.84 o                         
  -4   1  22        333.93        329.50         8.13 o                         
  -3   1  22         39.79         41.57         4.61 o                         
  -2   1  22         55.03         41.27         6.67 o                         
  -1   1  22         27.06         39.52         3.98 o                         
   0   1  22        263.14        273.85         7.46 o                         
   1   1  22         26.87         37.07         4.48 o                         
   2   1  22         54.96         48.65         4.09 o                         
   3   1  22         39.92         30.64         4.36 o                         
   4   1  22        333.99        347.31         8.38 o                         
   5   1  22         23.71         16.32         5.69 o                         
   6   1  22         25.66         12.20         7.03 o                         
  -5   2  22         15.67          9.04         4.72 o                         
  -4   2  22         36.50         36.42         4.39 o                         
  -3   2  22        547.24        535.77        10.65 o                         
  -2   2  22        339.91        343.38        10.66 o                         
  -1   2  22         78.05         72.56         4.57 o                         
   0   2  22         70.25         62.32         4.72 o                         
   1   2  22         78.19         80.55         7.97 o                         
   2   2  22        340.20        319.34         8.03 o                         
   3   2  22        547.32        544.65        10.63 o                         
   4   2  22         36.47         28.52         3.89 o                         
   5   2  22         15.62         11.17         6.45 o                         
   6   2  22         69.48         60.77        20.06 o                         
  -5   3  22        130.13        137.00         9.88 o                         
  -4   3  22         74.72         86.75         4.94 o                         
  -3   3  22         13.54         13.04         4.00 o                         
  -2   3  22        107.82         87.28         5.09 o                         
  -1   3  22          0.13          1.01         3.63 o                         
   0   3  22         74.26         55.71         4.26 o                         
   1   3  22          0.13          2.68         4.06 o                         
   2   3  22        107.86         98.46         5.77 o                         
   3   3  22         13.63         10.96         4.23 o                         
   4   3  22         74.75         93.40         8.49 o                         
   5   3  22        130.12        136.20         8.02 o                         
  -5   4  22         88.86         82.98         9.42 o                         
  -4   4  22          0.86         -0.16         4.74 o                         
  -3   4  22         19.36         19.52         4.70 o                         
  -2   4  22         56.97         52.97         4.36 o                         
  -1   4  22         44.93         35.90         4.36 o                         
   0   4  22         41.05         32.87         4.78 o                         
   1   4  22         44.86         43.97         5.52 o                         
   2   4  22         56.95         43.89         4.84 o                         
   3   4  22         19.38         11.33         5.24 o                         
   4   4  22          0.84          0.26         4.79 o                         
   5   4  22         88.95         81.66         7.26 o                         
  -4   5  22         12.26          9.32         5.92 o                         
  -3   5  22         18.46         23.79         4.64 o                         
  -2   5  22          1.85         -0.68         4.23 o                         
  -1   5  22         17.04         15.03         4.57 o                         
   0   5  22         87.87         68.43         5.64 o                         
   1   5  22         16.94         21.86         4.96 o                         
   2   5  22          1.87          2.93         4.84 o                         
   3   5  22         18.50         17.92         4.87 o                         
   4   5  22         12.20         18.56         6.94 o                         
  -4   6  22         32.16         38.67         5.72 o                         
  -3   6  22         25.81         15.34         5.68 o                         
  -2   6  22          4.50          2.14         4.75 o                         
  -1   6  22         54.65         39.96         5.46 o                         
   0   6  22         82.22         64.96         6.22 o                         
   1   6  22         54.65         45.88         5.65 o                         
   2   6  22          4.56          3.59         4.92 o                         
   3   6  22         25.86         17.02         5.26 o                         
   4   6  22         32.09         30.42         8.92 o                         
  -3   7  22         70.84         72.91         7.11 o                         
  -2   7  22         52.81         53.33         5.62 o                         
  -1   7  22         31.74         33.08         6.75 o                         
   0   7  22          1.54         -5.96         6.34 o                         
   1   7  22         31.63         25.97         6.42 o                         
   2   7  22         52.82         65.13         7.44 o                         
   3   7  22         70.97         80.13         6.90 o                         
  -1   8  22         34.07         44.55         9.19 o                         
   0   8  22        131.27        162.30         9.52 o                         
   1   8  22         34.17         29.40         8.22 o                         
   1   0  23        528.60        524.77         9.86 o                         
   2   0  23        181.81        183.78         6.96 o                         
   3   0  23          2.96         -3.87         3.87 o                         
   4   0  23        248.49        253.70         8.33 o                         
   5   0  23          3.54          4.22         5.18 o                         
  -5   1  23          9.13         14.75         4.98 o                         
  -4   1  23         20.63         13.65         4.07 o                         
  -3   1  23         35.81         34.59         4.18 o                         
  -2   1  23         33.46         36.23         4.65 o                         
  -1   1  23        599.09        593.35        10.68 o                         
   0   1  23        393.45        373.12         8.51 o                         
   1   1  23        599.48        606.01        10.50 o                         
   2   1  23         33.39         37.71         4.83 o                         
   3   1  23         35.71         39.04         4.57 o                         
   4   1  23         20.64         22.18         4.82 o                         
   5   1  23          9.10         10.11         7.16 o                         
  -5   2  23         15.97         17.08         5.55 o                         
  -4   2  23        120.34        106.19         5.59 o                         
  -3   2  23         71.99         73.88         6.91 o                         
  -2   2  23         76.50         77.26         5.35 o                         
  -1   2  23        140.38        140.42         7.16 o                         
   0   2  23        406.92        399.65         8.79 o                         
   1   2  23        140.25        130.88         6.33 o                         
   2   2  23         76.46         67.58         6.59 o                         
   3   2  23         72.08         72.06         6.09 o                         
   4   2  23        120.20        127.61         8.97 o                         
   5   2  23         16.00         21.72         6.01 o                         
  -5   3  23         29.89         38.89         7.24 o                         
  -4   3  23         77.92         71.48         5.83 o                         
  -3   3  23         73.71         68.55         5.82 o                         
  -2   3  23         85.82         70.30         5.16 o                         
  -1   3  23        144.51        136.32         7.84 o                         
   0   3  23         16.83          6.86         4.00 o                         
   1   3  23        144.52        124.96         7.09 o                         
   2   3  23         85.88         73.29         7.20 o                         
   3   3  23         73.75         58.90         4.89 o                         
   4   3  23         77.97         83.14         5.91 o                         
   5   3  23         29.84         30.71         6.63 o                         
  -4   4  23          1.65         -5.05         5.05 o                         
  -3   4  23          7.90          7.86         4.41 o                         
  -2   4  23          6.40          8.03         4.25 o                         
  -1   4  23         81.37         64.16         5.45 o                         
   0   4  23          4.46          3.02         5.23 o                         
   1   4  23         81.44         72.14         5.55 o                         
   2   4  23          6.35         -0.99         6.38 o                         
   3   4  23          7.89          7.37         4.93 o                         
   4   4  23          1.62         -0.87         4.73 o                         
  -4   5  23          6.54          9.46         5.62 o                         
  -3   5  23        122.22        125.01         6.66 o                         
  -2   5  23          5.02         -0.04         4.55 o                         
  -1   5  23         11.29          5.25         4.64 o                         
   0   5  23          2.74          7.47         5.44 o                         
   1   5  23         11.30          7.30         5.07 o                         
   2   5  23          5.03         -4.06         5.57 o                         
   3   5  23        122.40        124.50         6.86 o                         
   4   5  23          6.54         -1.26         5.85 o                         
  -3   6  23         17.91         12.47         5.65 o                         
  -2   6  23         20.98         14.19         5.15 o                         
  -1   6  23         48.56         55.41         6.71 o                         
   0   6  23          7.17         14.09         5.89 o                         
   1   6  23         48.59         59.92         6.61 o                         
   2   6  23         20.92         21.05         6.28 o                         
   3   6  23         17.91         16.24         5.01 o                         
  -2   7  23          2.88         23.16         6.94 o                         
  -1   7  23         40.13         51.18         9.33 o                         
   0   7  23          8.06          3.03         8.67 o                         
   1   7  23         40.12         66.88         6.95 o                         
   2   7  23          2.88          3.96         6.85 o                         
   0   0  24          5.28         11.68         5.44 o                         
   1   0  24         95.06        104.97         5.69 o                         
   2   0  24         71.02         59.16         4.68 o                         
   3   0  24        106.53        100.20         6.20 o                         
   4   0  24         81.74         91.28         5.81 o                         
   5   0  24          0.74         12.37         6.37 o                         
  -5   1  24         10.74         17.70         6.82 o                         
  -4   1  24         34.46         27.97         4.81 o                         
  -3   1  24         69.14         76.45         5.37 o                         
  -2   1  24        193.25        197.47         7.24 o                         
  -1   1  24        171.35        172.25         7.78 o                         
   0   1  24          1.77         -2.56         3.95 o                         
   1   1  24        171.36        178.36         7.08 o                         
   2   1  24        193.33        182.99         9.85 o                         
   3   1  24         69.31         74.03         5.38 o                         
   4   1  24         34.32         31.24         8.71 o                         
   5   1  24         10.74         13.51         6.93 o                         
  -5   2  24        143.74        136.23        11.03 o                         
  -4   2  24        104.31        103.53         6.09 o                         
  -3   2  24         39.61         33.27         4.78 o                         
  -2   2  24         37.06         35.80         4.33 o                         
  -1   2  24        113.13        109.52         6.04 o                         
   0   2  24         19.56         20.90         4.16 o                         
   1   2  24        113.16        106.17         5.81 o                         
   2   2  24         36.93         25.29         4.72 o                         
   3   2  24         39.59         43.07         5.26 o                         
   4   2  24        104.25         97.48         6.16 o                         
   5   2  24        143.95        150.12        10.44 o                         
  -4   3  24         72.99         78.50         8.78 o                         
  -3   3  24         46.42         41.10         7.26 o                         
  -2   3  24         38.42         36.42         4.61 o                         
  -1   3  24         68.86         61.85         4.65 o                         
   0   3  24          0.06          0.88         4.17 o                         
   1   3  24         68.86         59.20         5.23 o                         
   2   3  24         38.39         32.78         4.83 o                         
   3   3  24         46.39         37.00         5.22 o                         
   4   3  24         72.91         78.48         5.81 o                         
  -4   4  24         10.77         -0.76         7.40 o                         
  -3   4  24         10.71         13.83         6.35 o                         
  -2   4  24         70.97         78.86         6.97 o                         
  -1   4  24         59.67         56.29         5.38 o                         
   0   4  24        117.93         96.58         5.98 o                         
   1   4  24         59.62         55.80         6.94 o                         
   2   4  24         70.85         69.23         6.95 o                         
   3   4  24         10.74         13.37         5.73 o                         
   4   4  24         10.80         25.42         6.14 o                         
  -3   5  24          5.32         14.23         5.05 o                         
  -2   5  24         43.38         50.78         5.55 o                         
  -1   5  24        104.59         89.42         6.00 o                         
   0   5  24          6.65          9.36         5.16 o                         
   1   5  24        104.50         84.44         6.48 o                         
   2   5  24         43.37         53.33         6.54 o                         
   3   5  24          5.35          8.18         5.66 o                         
  -2   6  24          5.52          2.60         5.73 o                         
  -1   6  24         60.68         58.30         5.97 o                         
   0   6  24          7.71         14.67         7.17 o                         
   1   6  24         60.70         50.17         6.75 o                         
   2   6  24          5.53         10.57         5.46 o                         
  -1   7  24         22.57         31.25         7.91 o                         
   0   7  24          5.46         -3.95         6.94 o                         
   1   7  24         22.54         16.17         8.22 o                         
   1   0  25         34.06         31.10         4.56 o                         
   2   0  25         28.39         34.29         4.67 o                         
   3   0  25        262.67        270.24         8.53 o                         
   4   0  25          7.44          9.50         5.22 o                         
  -4   1  25         11.29         -2.83         6.97 o                         
  -3   1  25          7.97          2.79         4.94 o                         
  -2   1  25         54.35         41.65         5.14 o                         
  -1   1  25         15.63         28.34         4.56 o                         
   0   1  25         32.81         16.42         4.26 o                         
   1   1  25         15.64         32.09         5.66 o                         
   2   1  25         54.50         51.55         4.73 o                         
   3   1  25          7.98          8.46         4.57 o                         
   4   1  25         11.37         13.05         5.46 o                         
  -4   2  25          0.90          1.77         5.28 o                         
  -3   2  25         92.04         98.65         6.16 o                         
  -2   2  25         15.08         21.79         4.61 o                         
  -1   2  25         41.23         51.73         4.92 o                         
   0   2  25          6.25          4.98         4.37 o                         
   1   2  25         41.14         42.32         4.89 o                         
   2   2  25         15.05         11.34         5.35 o                         
   3   2  25         92.21         96.73         6.69 o                         
   4   2  25          0.90          7.85        10.16 o                         
  -4   3  25         24.41         32.22         5.61 o                         
  -3   3  25        111.35         98.91         6.60 o                         
  -2   3  25         32.71         38.98         4.92 o                         
  -1   3  25          8.21         -0.85         5.49 o                         
   0   3  25        117.97        109.81         6.71 o                         
   1   3  25          8.24         -0.92         4.42 o                         
   2   3  25         32.77         36.68         5.35 o                         
   3   3  25        111.30        123.05        13.37 o                         
   4   3  25         24.32         20.34         8.23 o                         
  -3   4  25         25.53         24.55         5.11 o                         
  -2   4  25          8.55          0.97         5.26 o                         
  -1   4  25         20.36         24.51         4.96 o                         
   0   4  25         49.29         46.34         5.43 o                         
   1   4  25         20.42         13.39         5.55 o                         
   2   4  25          8.56          8.33         7.37 o                         
   3   4  25         25.42          3.31         5.54 o                         
  -3   5  25         24.73         22.90         6.35 o                         
  -2   5  25         66.80         79.02         8.31 o                         
  -1   5  25         11.52         13.42         5.39 o                         
   0   5  25          7.77          4.12         5.94 o                         
   1   5  25         11.54          7.53         6.30 o                         
   2   5  25         67.07         76.34         7.09 o                         
   3   5  25         24.76         33.12         5.72 o                         
  -2   6  25          0.90          1.67         6.46 o                         
  -1   6  25          6.86         -3.13         5.84 o                         
   0   6  25         21.12         35.35        10.21 o                         
   1   6  25          6.85          4.78         6.77 o                         
   2   6  25          0.90         12.01         8.23 o                         
   0   0  26          1.32          2.63         6.30 o                         
   1   0  26         10.88         10.20         4.60 o                         
   2   0  26         10.63         12.25         5.16 o                         
   3   0  26          0.96          0.26         4.88 o                         
   4   0  26         49.78         35.97         8.44 o                         
  -4   1  26          9.36          5.85         5.44 o                         
  -3   1  26        131.98        115.52         6.45 o                         
  -2   1  26         98.16        102.48         7.71 o                         
  -1   1  26         28.32         40.65         5.15 o                         
   0   1  26          3.24         -1.20         5.99 o                         
   1   1  26         28.24         40.59         5.31 o                         
   2   1  26         98.04        104.74         6.01 o                         
   3   1  26        132.05        148.83         7.77 o                         
   4   1  26          9.39         13.13         6.37 o                         
  -4   2  26        205.73        212.69         9.64 o                         
  -3   2  26         19.47         20.04         6.86 o                         
  -2   2  26         47.16         46.00         5.91 o                         
  -1   2  26        108.52        118.94        10.55 o                         
   0   2  26         19.80         16.21         4.85 o                         
   1   2  26        108.57        118.27         6.75 o                         
   2   2  26         47.23         53.34         5.44 o                         
   3   2  26         19.53          7.26         6.25 o                         
   4   2  26        205.67        232.47        11.05 o                         
  -3   3  26         31.86         51.65         5.72 o                         
  -2   3  26         20.75         22.02         5.30 o                         
  -1   3  26         69.69         69.95         5.85 o                         
   0   3  26          0.32          0.65         4.69 o                         
   1   3  26         69.62         66.60         6.07 o                         
   2   3  26         20.62         22.36         8.05 o                         
   3   3  26         31.85         39.74         5.35 o                         
  -3   4  26         12.84         21.10         6.01 o                         
  -2   4  26         12.58         11.14         5.92 o                         
  -1   4  26          1.77         -1.58         4.88 o                         
   0   4  26          4.37          6.57         5.58 o                         
   1   4  26          1.78         -6.40         6.40 o                         
   2   4  26         12.52         12.81         6.37 o                         
   3   4  26         12.82         14.97         7.50 o                         
  -2   5  26          4.46          2.44         6.17 o                         
  -1   5  26         25.28         11.61         6.62 o                         
   0   5  26         49.51         55.87         6.91 o                         
   1   5  26         25.26         22.20         7.15 o                         
   2   5  26          4.43          4.51         9.48 o                         
   1   0  27         14.51         10.42         5.64 o                         
   2   0  27          2.12         -2.49         5.06 o                         
   3   0  27        103.54        115.23         6.77 o                         
  -3   1  27        105.30        121.40         6.67 o                         
  -2   1  27         76.17         76.70         5.90 o                         
  -1   1  27         86.42         92.23         6.49 o                         
   0   1  27          0.01         -0.41         4.77 o                         
   1   1  27         86.37        121.05        10.98 o                         
   2   1  27         76.23         85.57         6.11 o                         
   3   1  27        105.11        113.52        12.44 o                         
  -3   2  27          5.78          4.22         5.51 o                         
  -2   2  27         42.57         46.46         7.01 o                         
  -1   2  27         64.93         69.82         6.20 o                         
   0   2  27          0.33          0.32         5.28 o                         
   1   2  27         64.89         85.26         6.34 o                         
   2   2  27         42.53         56.77         6.00 o                         
   3   2  27          5.77         -4.86         6.97 o                         
  -3   3  27         76.24         94.74         6.71 o                         
  -2   3  27         16.58         15.64         6.92 o                         
  -1   3  27         16.07         17.87         5.12 o                         
   0   3  27         14.06         14.37         5.83 o                         
   1   3  27         16.02         27.67         6.14 o                         
   2   3  27         16.67         18.63         6.94 o                         
   3   3  27         76.20         82.02         7.93 o                         
  -2   4  27         33.01         47.22         6.71 o                         
  -1   4  27         15.83         17.42         5.91 o                         
   0   4  27         81.31         92.92         7.17 o                         
   1   4  27         15.87         29.87         5.85 o                         
   2   4  27         32.94         36.31         6.10 o                         
   0   5  27         30.69         47.61         6.42 o                         
   0   0  28         18.71         21.50         8.37 o                         
   1   0  28        126.34        124.26         9.29 o                         
   2   0  28        243.71        284.98         9.51 o                         
   3   0  28         42.95         59.74         6.38 o                         
  -3   1  28         47.16         54.43         6.21 o                         
  -2   1  28         45.01         66.30         6.30 o                         
  -1   1  28        165.65        184.23        11.59 o                         
   0   1  28         12.41         17.75         6.07 o                         
   1   1  28        165.43        168.36         8.54 o                         
   2   1  28         44.87         53.33         6.21 o                         
   3   1  28         46.91         52.09         6.27 o                         
  -2   2  28          5.35         16.88         6.00 o                         
  -1   2  28         10.59          1.89         5.33 o                         
   0   2  28        215.10        227.04        11.47 o                         
   1   2  28         10.65         24.80         6.69 o                         
   2   2  28          5.44         11.01         5.36 o                         
  -2   3  28         84.34        104.50         8.90 o                         
  -1   3  28         95.77        103.71         7.52 o                         
   0   3  28          0.00         -0.04         5.32 o                         
   1   3  28         95.81         88.34         6.57 o                         
   2   3  28         84.56         83.83         6.55 o                         
   0   4  28        117.84        179.75        10.39 o                         
   1   0  29         21.63         37.29         6.19 o                         
   2   0  29         76.71         64.21        11.24 o                         
  -2   1  29        157.51        184.53        11.60 o                         
  -1   1  29         46.17         68.45         6.75 o                         
   0   1  29        197.03        242.66         9.75 o                         
   1   1  29         46.19         60.23         6.28 o                         
   2   1  29        157.12        176.94        10.87 o                         
  -1   2  29         29.82         32.64         6.61 o                         
   0   2  29          0.27          1.93         6.39 o                         
   1   2  29         29.78         36.24         6.77 o                         
                                                                                
